# Supplementary material for: Apelin-13 modulates the endometrial transcriptome of the domestic pig during implantation
Source: BMC Genomics. 2024 May 21;25:501. doi: 10.1186/s12864-024-10417-9 (PMC11106924; doi:10.1186/s12864-024-10417-9)
Supplement: Supplementary file 1 — Supplementary Material 1 [file 12864_2024_10417_MOESM1_ESM.xlsx]

## Sheet: Arkusz1
Supplementary table 1. General statistics of high-throughput RNA sequencing and mapping to the porcine genome (Sus_scrofa.11.1.100)
	CTRL1	CTRL2	CTRL3	CTRL4	AP13_1	AP13_2	AP13_3	AP13_4
Raw reads	59,163,510	50,615,047	65,380,236	59,199,171	57,859,290	54,593,516	61,597,749	59,342,797
Trimmed reads	53,798,651	45,786,004	59,235,409	53,933,865	50,635018	48,282,747	54,359,834	52,446,199
All mapped reads	53,306,243	45,397,347	58,758,599	53,574188,	50,212,124	47,578,542	53,967,456	51,953,388
Uniquely mapped reads	51,157,700	44,314,005	55,911,367	52,570,669	48,915,361	46,671,312	52,747,571	50,150,518
Coding	0.4935	0.431	0.5029	0.5446	0.4623	0.4689	0.5009	0.4694
UTR	0.2333	25,98%	24,17%	0.2478	0.2542	0.257	0.242	0.245
Intron	0.0761	0.1184	0.052	0.0413	0.0911	0.0925	0.0748	0.0896
Intergenic	0.1971	0.1907	0.2034	0.1663	0.1924	18,16%	0.1823	0.196
