# Supplementary material for: Apelin-13 modulates the endometrial transcriptome of the domestic pig during implantation
Source: BMC Genomics. 2024 May 21;25:501. doi: 10.1186/s12864-024-10417-9 (PMC11106924; doi:10.1186/s12864-024-10417-9)
Supplement: Supplementary file 2 — Supplementary Material 2 [file 12864_2024_10417_MOESM2_ESM.xlsx]

## Sheet: res_sig_biomart_final_CHEM
Supplementary Table 2. List of differentially expressed TARs (p-adjusted < 0.05)
Stringtie/Ensembl Gene ID	gene symbol	ENSEMBL gene id	log2FC	adjusted p-value	gene biotype	entrezgene id	description
GID.7169	RF00581	ENSSSCG00000023870	0.838389	0.00764554	snoRNA	Acc:HGNC:32708	small nucleolar RNA, C/D box 12
ENSSSCG00000037705	SLC6A5	ENSSSCG00000037705	3.91619	0.0171868	protein_coding	Acc:HGNC:11051	solute carrier family 6 member 5
GID.8246	NA	ENSSSCG00000026512	2.82023	0.00542467	protein_coding	Acc:NM_001104955	Sus scrofa calcitonin-related polypeptide beta (CALCB), transcript variant 1, mRNA
GID.10150	EGR4	ENSSSCG00000036364	2.13997	0.0334336	protein_coding	Acc:100516906	early growth response 4
GID.6243	PTPRN	ENSSSCG00000016218	2.02226	0.00112476	protein_coding	Acc:HGNC:9676	protein tyrosine phosphatase receptor type N
GID.13146	FOSB	ENSSSCG00000031616	1.62791	0.00892126	protein_coding	Acc:HGNC:3797	FosB proto-oncogene, AP-1 transcription factor subunit
GID.6950	TGM3	ENSSSCG00000026043	1.51513	5.03e-09	protein_coding	Acc:100153042	transglutaminase 3
GID.12776	SLC9A5	ENSSSCG00000002783	1.50754	0.000536261	protein_coding	Acc:HGNC:11078	solute carrier family 9 member A5
GID.10636	ARC	ENSSSCG00000038965	1.40879	0.0444928	protein_coding	Acc:HGNC:648	activity regulated cytoskeleton associated protein
GID.12805	GNAO1	ENSSSCG00000034192	1.2617	0.0475998	protein_coding	Acc:HGNC:4389	G protein subunit alpha o1
GID.8248	NA	ENSSSCG00000013387	1.25563	0.00542467	protein_coding	Acc:396574	calcitonin receptor-stimulating peptide-2
GID.8248	NA	ENSSSCG00000035649	1.25563	0.00542467	protein_coding	Acc:396563	calcitonin-related polypeptide beta
GID.6952	PDYN	ENSSSCG00000037684	1.12643	5.41e-05	protein_coding	Acc:HGNC:8820	prodynorphin
GID.7609	HOXA10	ENSSSCG00000021204	1.10271	0.0418263	protein_coding	Acc:HGNC:5100	homeobox A10
GID.9917	NA	ENSSSCG00000039214	1.0817	0.0206825	protein_coding	Acc:397122	interleukin 1 beta
GID.12055	TMEM19	ENSSSCG00000000510	1.06043	0.0368437	protein_coding	Acc:HGNC:25605	transmembrane protein 19
GID.12055	TMEM19	ENSSSCG00000000510	1.06043	0.0368437	protein_coding	Acc:HGNC:25605	transmembrane protein 19
GID.3767	NA	ENSSSCG00000011553	1.0134	0.0419552	protein_coding	Acc:106505668	tubulin tyrosine ligase like 3
GID.5635	ADAM12	ENSSSCG00000010746	0.993153	1.14e-08	protein_coding	Acc:HGNC:190	ADAM metallopeptidase domain 12
GID.9204	RELL2	ENSSSCG00000014389	0.931957	0.0287288	protein_coding	Acc:HGNC:26902	RELT like 2
GID.11442	ATXN7L2	ENSSSCG00000006828	0.91904	0.0234242	protein_coding	Acc:HGNC:28713	ataxin 7 like 2
GID.8557	ADAMTS10	ENSSSCG00000026994	0.90681	0.0141533	protein_coding	Acc:100624519	ADAM metallopeptidase with thrombospondin type 1 motif 10
GID.7481	FLNC	ENSSSCG00000016578	0.807617	0.0208272	protein_coding	Acc:HGNC:3756	filamin C
GID.12917	SBSN	ENSSSCG00000033702	0.788541	0.0395602	protein_coding	Acc:HGNC:24950	suprabasin
GID.17309	NA	ENSSSCG00000037491	0.75676	0.0475998	protein_coding	Acc:110258925	putative GTP-binding protein 6
GID.467	SMAD7	ENSSSCG00000004507	0.754656	0.0236657	protein_coding	Acc:HGNC:6773	SMAD family member 7
GID.2689	RAMP2	ENSSSCG00000017389	0.74333	0.0281447	protein_coding	Acc:397155	receptor activity modifying protein 2
GID.6925	ADAM33	ENSSSCG00000007145	0.736902	0.0146427	protein_coding	Acc:HGNC:15478	ADAM metallopeptidase domain 33
GID.6925	SIGLEC1	ENSSSCG00000007146	0.736902	0.0146427	protein_coding	Acc:HGNC:11127	sialic acid binding Ig like lectin 1
GID.8418	SYDE1	ENSSSCG00000013829	0.675178	0.0196179	protein_coding	Acc:HGNC:25824	synapse defective Rho GTPase homolog 1
GID.2780	STAC2	ENSSSCG00000017508	0.633223	0.0345314	protein_coding	Acc:HGNC:23990	SH3 and cysteine rich domain 2
GID.7094	SRSF6	ENSSSCG00000007362	0.625759	0.013346	protein_coding	Acc:768102	serine and arginine rich splicing factor 6
GID.7094	SRSF6	ENSSSCG00000007362	0.625759	0.013346	protein_coding	Acc:768102	serine and arginine rich splicing factor 6
GID.13420	BRSK1	ENSSSCG00000032656	0.619431	0.0206825	protein_coding	Acc:HGNC:18994	BR serine/threonine kinase 1
GID.1211	NPR2	ENSSSCG00000005322	0.60752	0.0181708	protein_coding	Acc:HGNC:7944	natriuretic peptide receptor 2
GID.14752	GPSM3	ENSSSCG00000001439	0.600977	0.0161948	protein_coding	Acc:HGNC:13945	G protein signaling modulator 3
GID.14752	NOTCH4	ENSSSCG00000001440	0.600977	0.0161948	protein_coding	Acc:100144522	notch receptor 4
GID.6265	SLC4A3	ENSSSCG00000022846	0.583382	0.0456723	protein_coding	Acc:HGNC:11029	solute carrier family 4 member 3
GID.11887	MAP3K12	ENSSSCG00000000275	0.577192	0.0208272	protein_coding	Acc:HGNC:6851	mitogen-activated protein kinase kinase kinase 12
GID.12560	IRF8	ENSSSCG00000034980	0.498872	0.0369776	protein_coding	Acc:HGNC:5358	interferon regulatory factor 8
GID.1752	SLC28A3	ENSSSCG00000010960	-0.49078	0.0475998	protein_coding	Acc:HGNC:16484	solute carrier family 28 member 3
GID.6063	MFSD6	ENSSSCG00000016052	-0.599887	0.048523	protein_coding	Acc:HGNC:24711	major facilitator superfamily domain containing 6
GID.14253	TACSTD2	ENSSSCG00000003832	-0.617041	0.00606322	protein_coding	Acc:HGNC:11530	tumor associated calcium signal transducer 2
GID.9744	CLUAP1	ENSSSCG00000007955	-0.62017	0.0292412	protein_coding	Acc:HGNC:19009	clusterin associated protein 1
GID.3609	MAPKAPK3	ENSSSCG00000011415	-0.623092	0.00764554	protein_coding	Acc:HGNC:6888	MAPK activated protein kinase 3
GID.10716	SNTB1	ENSSSCG00000005994	-0.638897	0.00741252	protein_coding	Acc:HGNC:11168	syntrophin beta 1
GID.9643	DNAH3	ENSSSCG00000031798	-0.723279	0.0358397	protein_coding	Acc:100738073	dynein axonemal heavy chain 3
GID.10772	AZIN1	ENSSSCG00000023873	-0.723317	0.00179186	protein_coding	Acc:HGNC:16432	antizyme inhibitor 1
GID.16104	UGT8	ENSSSCG00000031904	-0.740682	0.0206825	protein_coding	Acc:HGNC:12555	UDP glycosyltransferase 8
GID.11420	DENND2D	ENSSSCG00000025704	-0.764682	0.0179887	protein_coding	Acc:HGNC:26192	DENN domain containing 2D
GID.12100	CCDC91	ENSSSCG00000024232	-0.785301	0.0418263	protein_coding	Acc:HGNC:24855	coiled-coil domain containing 91
GID.10550	RNF144A	ENSSSCG00000008646	-0.818517	0.031849	protein_coding	Acc:HGNC:20457	ring finger protein 144A
GID.18078	NA	ENSSSCG00000025028	-0.863584	0.0208272	protein_coding	Acc:HGNC:592	X-linked inhibitor of apoptosis
GID.6416	NA	ENSSSCG00000032827	-0.894909	0.0463183	protein_coding	Acc:HGNC:2950	dynein axonemal heavy chain 5
GID.8867	IQGAP2	ENSSSCG00000014088	-0.947461	0.00606322	protein_coding	Acc:HGNC:6111	IQ motif containing GTPase activating protein 2
GID.10028	INPP4A	ENSSSCG00000008190	-0.965844	0.0463183	protein_coding	Acc:HGNC:6074	inositol polyphosphate-4-phosphatase type I A
GID.9014	ALDH7A1	ENSSSCG00000014247	-0.979956	0.00220395	protein_coding	Acc:HGNC:877	aldehyde dehydrogenase 7 family member A1
GID.7941	GPHA2	ENSSSCG00000013015	-1.01637	0.0456723	protein_coding	Acc:HGNC:18054	glycoprotein hormone subunit alpha 2
GID.15479	GPATCH2L	ENSSSCG00000002387	-1.03729	0.0171868	protein_coding	Acc:HGNC:20210	G-patch domain containing 2 like
GID.17951	CHM	ENSSSCG00000012463	-1.0665	0.00253741	protein_coding	Acc:HGNC:1940	CHM Rab escort protein
GID.5141	RAB4A	ENSSSCG00000036039	-1.08704	0.0208272	protein_coding	Acc:HGNC:9781	RAB4A, member RAS oncogene family
GID.10159	NA	ENSSSCG00000008309	-1.27119	1.2e-05	protein_coding	Acc:HGNC:11257	sepiapterin reductase
GID.11992	AVIL	ENSSSCG00000029571	-1.43596	0.0099413	protein_coding	Acc:HGNC:14188	advillin
GID.11992	CTDSP2	ENSSSCG00000031707	-1.43596	0.0099413	protein_coding	Acc:100624883	CTD small phosphatase 2
GID.15511	SEL1L	ENSSSCG00000002414	-1.72615	5.92e-05	protein_coding	Acc:HGNC:10717	SEL1L adaptor subunit of ERAD E3 ubiquitin ligase [Source:HGNC Symbol
GID.2605	TANC2	ENSSSCG00000017298	-2.00273	0.00764554	protein_coding	Acc:HGNC:30212	tetratricopeptide repeat, ankyrin repeat and coiled-coil containing 2
GID.10338	ARHGEF33	ENSSSCG00000040621	-4.74043	0.0171868	protein_coding	Acc:HGNC:37252	Rho guanine nucleotide exchange factor 33
ENSSSCG00000039921	NA	ENSSSCG00000039921	-6.78115	0.0099413	protein_coding	Acc:100153854	pancreatic alpha-amylase
GID.14192	NA	ENSSSCG00000003781	-0.800277	0.0219095	protein_coding	NA	glutamate rich 3
GID.3244	NA	NA	29.9703	4.64e-14	NA	NA	NA
GID.17662	NA	NA	15.4649	6.31e-05	NA	NA	NA
GID.1416	NA	NA	4.95879	3.87e-05	NA	NA	NA
GID.10452	NA	NA	3.60658	6.58e-05	NA	NA	NA
GID.6929	NA	ENSSSCG00000040071	1.91042	0.0292412	NA	NA	NA
GID.7182	NA	NA	1.81981	0.00036447	NA	NA	NA
GID.10442	NA	NA	1.50032	0.0171868	NA	NA	NA
GID.13188	NA	NA	1.39848	0.0208272	NA	NA	NA
GID.13295	NA	ENSSSCG00000040036	1.18836	0.00665508	NA	NA	NA
GID.11644	NA	NA	1.12748	0.0171868	NA	NA	NA
GID.17361	ZBTB42	ENSSSCG00000033283	0.90139	0.0206825	NA	NA	NA
GID.7169	RF02215	ENSSSCG00000035075	0.838389	0.00764554	NA	NA	NA
GID.7169	RF02216	ENSSSCG00000038051	0.838389	0.00764554	NA	NA	NA
GID.18128	NA	ENSSSCG00000033978	0.793213	0.0345314	NA	NA	NA
GID.17568	NA	NA	0.685249	0.0463183	NA	NA	NA
GID.12823	NA	NA	-0.693432	0.00112476	NA	NA	NA
GID.17496	NA	NA	-0.969294	0.0241958	NA	NA	NA
GID.4391	ssc-mir-155	ENSSSCG00000019154	3.04218	0.00036447	miRNA	Acc:MI0015907	ssc-mir-155
GID.1011	TMEM30B	ENSSSCG00000005094	-0.601736	0.0208272	lncRNA	Acc:100738730	transmembrane protein 30B
GID.6929	NA	ENSSSCG00000037324	1.91042	0.0292412	lncRNA	NA
