# Supplementary material for: Apelin-13 modulates the endometrial transcriptome of the domestic pig during implantation
Source: BMC Genomics. 2024 May 21;25:501. doi: 10.1186/s12864-024-10417-9 (PMC11106924; doi:10.1186/s12864-024-10417-9)
Supplement: Supplementary file 3 — Supplementary Material 3 [file 12864_2024_10417_MOESM3_ESM.xlsx]

## Sheet: Supplementary Table 5
Supplementary Table 5 – Results obtained during the analysis of the allele-specific expression variants
Chrom	Site	Ref_allele	Alt_allele	RNA-seqStrand	Variant_quality	K_Alt	K_Ref	AP13_Alt	AP13_Ref	Pvalue	FDR	K_Alt_allele_fraction	AP13_Alt_allele_fraction	Alt_allele_fraction_diff	Genename	Strand	Ref_onSense	Alt_onSense	Location	KnownSNV
1	2099111	G	A	-	609.34	5,11,1,0	3,0,3,1	0,4,2,0	7,0,3,8	0.00163805	0.0486906	0.625,1.0,0.25,0.0	0.0,1.0,0.4,0.0	0.119	1	-	C	T	3UTR	rs332780397
1	2543055	G	A	+	2190.24	9,29,1,4	4,0,0,0	6,12,9,7	10,1,0,7	0.00152817	0.046613	0.692,1.0,1.0,1.0	0.375,0.923,1.0,0.5	0.224	1	+	G	A	Intron	rs327118136
1	2590578	G	A	+	1333.61	4,23,6,0	7,0,2,3	2,13,3,0	9,1,4,13	0.00149076	0.0459214	0.364,1.0,0.75,0.0	0.182,0.929,0.429,0.0	0.144	1	+	G	A	Intron	rs341707497
1	2590842	C	T	+	1258.69	2,31,1,0	2,0,3,7	1,9,1,0	6,0,10,11	3.9e-05	0.00301609	0.5,1.0,0.25,0.0	0.143,1.0,0.091,0.0	0.129	1	+	C	T	Intron	rs345978528
1	2590846	G	T	+	1301.14	2,32,1,0	2,0,3,6	1,9,0,0	7,0,10,13	1.91e-06	0.000241766	0.5,1.0,0.25,0.0	0.125,1.0,0.0,0.0	0.156	1	+	G	T	Intron	rs712970878
1	7626719	T	A	-	3473.82	20,25,10,1	1,0,0,0	16,15,15,15	0,0,0,14	0.0011498	0.0385408	0.952,1.0,1.0,1.0	1.0,1.0,1.0,0.517	0.109	1	-	A	T	Intron	rs318460951
1	7631899	C	T	-	2082.55	11,28,5,3	0,0,0,1	10,9,1,4	0,0,0,9	0.000753013	0.0287845	1.0,1.0,1.0,0.75	1.0,1.0,1.0,0.308	0.111	1	-	G	A	Intron	rs326581684
1	7686944	A	T	+	24.83	49,65,76,40	132,223,125,39	50,53,57,40	158,199,227,170	4.81e-06	0.000531392	0.271,0.226,0.378,0.506	0.24,0.21,0.201,0.19	0.135	1	+	A	T	Intron
1	15581099	A	C	-	2023.45	13,36,5,0	19,0,1,3	6,10,1,0	12,0,3,11	0.0012397	0.0406275	0.406,1.0,0.833,0.0	0.333,1.0,0.25,0.0	0.164		-	T	G
1	15582279	C	T	-	1045.18	6,18,6,0	9,0,1,4	0,4,1,0	10,0,2,6	0.000310536	0.0152411	0.4,1.0,0.857,0.0	0.0,1.0,0.333,0.0	0.231		-	G	A
1	16113183	T	C	-	137.62	2,1,3,5	7,10,16,17	0,0,0,0	12,17,16,15	0.000176973	0.00998677	0.222,0.091,0.158,0.227	0.0,0.0,0.0,0.0	0.175	1	-	A	G	3UTR
1	16318217	A	G	+	4180.29	33,35,26,19	40,14,20,31	23,11,21,9	38,20,41,15	0.00157643	0.0475657	0.452,0.714,0.565,0.38	0.377,0.355,0.339,0.375	0.166	1	+	A	G	3UTR
1	20516542	T	C	-	1592.75	28,12,2,0	1,13,1,8	12,5,0,0	1,17,7,17	6.59e-05	0.00459684	0.966,0.48,0.667,0.0	0.923,0.227,0.0,0.0	0.24	1	-	A	G	Intron	rs344510752
1	20516560	T	C	-	1469.08	31,8,2,0	1,14,2,6	8,6,0,0	1,16,6,13	0.000129429	0.00784882	0.969,0.364,0.5,0.0	0.889,0.273,0.0,0.0	0.168	1	-	A	G	Intron	rs326860591
1	20516709	G	A	-	1628.43	31,8,3,0	1,21,1,7	15,3,1,0	0,12,3,30	0.000812951	0.0303536	0.969,0.276,0.75,0.0	1.0,0.2,0.25,0.0	0.136	1	-	C	T	Intron	rs337847871
1	20518726	T	C	-	1053.92	20,9,2,0	0,8,1,6	8,7,3,0	0,11,6,28	5.97e-05	0.00425909	1.0,0.529,0.667,0.0	1.0,0.389,0.333,0.0	0.118	1	-	A	G	Intron	rs329855426
1	29751749	G	A	+	588.01	26,29,57,32	21,43,34,8	13,29,47,28	20,40,49,49	0.000578773	0.0239007	0.553,0.403,0.626,0.8	0.394,0.42,0.49,0.364	0.179	1	+	G	A	Intron
1	31023797	T	C	+	2672.52	22,5,31,0	1,0,0,133	6,12,27,0	5,4,1,20	9.37e-06	0.000937701	0.957,1.0,1.0,0.0	0.545,0.75,0.964,0.0	0.174		+	T	C		rs319036503
1	31023909	A	T	+	2166.86	10,5,22,0	1,0,0,93	8,10,20,0	5,1,1,12	9.83e-07	0.000135321	0.909,1.0,1.0,0.0	0.615,0.909,0.952,0.0	0.108		+	A	T		rs330023132
1	31024659	A	T	+	967.83	4,4,10,0	1,0,0,41	2,8,6,0	3,0,0,4	0.00129661	0.0417988	0.8,1.0,1.0,0.0	0.4,1.0,1.0,0.0	0.1		+	A	T		rs345804607
1	45268863	T	C	+	289.6	2,0,0,13	44,7,21,17	0,0,0,0	17,3,35,5	0.000392451	0.0180931	0.043,0.0,0.0,0.433	0.0,0.0,0.0,0.0	0.119	1	+	T	C	CDS
1	56048211	T	C	-	44.78	3,2,5,4	0,3,2,2	2,1,3,0	2,14,9,4	0.000243136	0.0126627	1.0,0.4,0.714,0.667	0.5,0.067,0.25,0.0	0.491	1	-	A	G	Intron
1	76391893	T	C	-	2905.8	8,23,15,26	8,0,0,16	3,7,7,12	17,0,0,14	0.000815457	0.0304251	0.5,1.0,1.0,0.619	0.15,1.0,1.0,0.462	0.127	1	-	A	G	3UTR	rs335761669
1	92424303	A	C	+	19141.3	97,76,66,94	38,41,33,23	66,70,70,76	53,49,41,54	7.49e-05	0.00509685	0.719,0.65,0.667,0.803	0.555,0.588,0.631,0.585	0.12	1	+	A	C	Intron
1	96438304	G	A	-	144.33	0,0,7,0	10,7,2,7	0,0,0,0	9,13,5,23	0.000556002	0.023192	0.0,0.0,0.778,0.0	0.0,0.0,0.0,0.0	0.194		-	C	T		rs1112641246
1	98454091	G	A	+	3706.79	3,29,31,19	37,18,15,17	0,14,31,19	55,22,34,33	0.000454379	0.0201052	0.075,0.617,0.674,0.528	0.0,0.389,0.477,0.365	0.166	1	+	G	A	3UTR	rs320998809
1	99046693	A	T	-	2129.88	212,166,222,173	22,23,8,3	222,215,235,26	42,19,20,22	3.13e-05	0.00253387	0.906,0.878,0.965,0.983	0.841,0.919,0.922,0.542	0.127	1	-	T	A	Intron
1	100531623	G	C	+	783.27	0,5,19,0	3,1,2,7	0,2,4,0	12,1,2,8	0.000338883	0.0162741	0.0,0.833,0.905,0.0	0.0,0.667,0.667,0.0	0.101	1	+	G	C	3UTR	rs343362989
1	107669360	T	C	+	593.9	0,0,7,11	5,2,6,2	0,0,0,5	9,10,4,8	0.000349294	0.016599	0.0,0.0,0.538,0.846	0.0,0.0,0.0,0.385	0.25	1	+	T	C	3UTR	rs346094272
1	123293649	C	T	+	1619.19	33,0,0,18	18,13,30,13	10,0,0,0	8,9,50,4	6.43e-06	0.00067985	0.647,0.0,0.0,0.581	0.556,0.0,0.0,0.0	0.168	1	+	C	T	CDS	rs331787520
1	130463915	A	C	-	616.3	17,17,23,28	13,13,5,2	9,13,18,16	15,19,7,18	0.000272052	0.0137394	0.567,0.567,0.821,0.933	0.375,0.406,0.72,0.471	0.229	1	-	T	G	Intron
1	165102040	T	C	+	3182.34	18,44,5,0	0,24,2,3	13,26,5,0	0,21,10,20	0.00103418	0.0359717	1.0,0.647,0.714,0.0	1.0,0.553,0.333,0.0	0.119	1	+	T	C	Intron	rs339377978
1	166113717	C	G	-	467.82	8,0,7,0	4,16,10,3	5,0,1,0	7,34,12,13	0.00152928	0.04663	0.667,0.0,0.412,0.0	0.417,0.0,0.077,0.0	0.146	1	-	G	C	Intron	rs332695040
1	184483128	G	A	+	521.72	17,0,0,0	5,5,5,0	4,0,0,0	3,9,11,9	0.000177645	0.0100101	0.773,0.0,0.0,NA	0.571,0.0,0.0,0.0	0.115	1	+	G	A	Intron	rs341700890
1	225024146	C	T	-	5104.78	55,14,16,40	0,0,16,17	18,8,23,8	0,0,30,15	8.06e-05	0.00540097	1.0,1.0,0.5,0.702	1.0,1.0,0.434,0.348	0.105	1	-	G	A	CDS	rs343891543
1	236373001	T	C	-	2389.28	11,2,29,0	0,0,0,6	24,3,11,0	0,3,0,22	0.00129501	0.0417689	1.0,1.0,1.0,0.0	1.0,0.5,1.0,0.0	0.125	1	-	A	G	CDS	rs80923487
1	239433153	A	C	+	3510.2	22,42,6,0	12,0,2,2	14,26,8,1	14,0,11,23	1.02e-05	0.00100107	0.647,1.0,0.75,0.0	0.5,1.0,0.421,0.042	0.109	1	+	A	C	Intron	rs346002028
1	239433778	G	C	+	3346.9	18,37,9,0	8,0,1,6	14,26,13,1	7,0,22,17	0.000130437	0.0078921	0.692,1.0,0.9,0.0	0.667,1.0,0.371,0.056	0.125	1	+	G	C	Intron	rs320911102
1	239433846	T	C	+	3536.55	21,39,6,0	8,0,2,6	12,42,15,1	9,0,20,29	0.000105303	0.00667633	0.724,1.0,0.75,0.0	0.571,1.0,0.429,0.033	0.11	1	+	T	C	Intron	rs341623440
1	239434060	A	G	+	3525.41	16,45,5,0	10,0,2,0	13,25,15,0	11,0,13,12	0.000311807	0.015289	0.615,1.0,0.714,NA	0.542,1.0,0.536,0.0	0.257	1	+	A	G	Intron	rs81351337
1	240916100	C	T	+	497.23	1,7,0,8	25,4,5,0	1,0,0,3	26,7,20,0	0.000901918	0.0327257	0.038,0.636,0.0,1.0	0.037,0.0,0.0,1.0	0.159	1	+	C	T	3UTR	rs329142942
1	249980985	A	G	+	258.01	4,6,0,0	3,3,6,6	2,0,0,0	8,8,10,12	0.00128847	0.0416101	0.571,0.667,0.0,0.0	0.2,0.0,0.0,0.0	0.26		+	A	G
1	250480660	C	T	-	665.62	5,0,0,2	0,19,0,0	13,0,0,5	0,6,1,0	0.00141239	0.0442874	1.0,0.0,NA,1.0	1.0,0.0,0.0,1.0	0.167	1	-	G	A	Intron	rs80842131
1	268318446	T	C	-	408.32	31,8,30,11	4,1,1,1	21,14,40,5	15,9,12,7	2.5e-06	0.000303299	0.886,0.889,0.968,0.917	0.583,0.609,0.769,0.417	0.32	1	-	A	G	Intron
1	268396875	C	T	-	1504.36	5,17,1,1	0,0,0,0	12,8,3,3	0,0,8,3	0.00108816	0.037145	1.0,1.0,1.0,1.0	1.0,1.0,0.273,0.5	0.307	1	-	G	A	Intron	rs336416025
1	268438209	T	C	-	414.28	0,10,2,0	3,4,0,1	0,4,1,0	10,6,7,7	0.000615977	0.0250042	0.0,0.714,1.0,0.0	0.0,0.4,0.125,0.0	0.297	1	-	A	G	Intron	rs319881332
1	268678938	T	C	+	3001.76	18,19,12,3	0,0,3,0	11,22,14,14	0,0,25,0	0.000292437	0.0145416	1.0,1.0,0.8,1.0	1.0,1.0,0.359,1.0	0.11	1	+	T	C	Intron	rs329209712
1	269642192	C	T	-	768.38	8,10,0,6	5,4,7,5	3,3,0,3	6,6,20,8	0.000399957	0.0183682	0.615,0.714,0.0,0.545	0.333,0.333,0.0,0.273	0.234		-	G	A		rs1113636046
1	269825001	C	T	+	171.31	0,10,1,0	16,20,9,5	0,0,0,0	31,18,30,35	3.62e-06	0.000416492	0.0,0.333,0.1,0.0	0.0,0.0,0.0,0.0	0.108		+	C	T		rs320874112
1	269969993	C	T	+	1287.48	10,15,1,0	4,0,5,2	8,12,0,0	9,0,12,14	0.00148964	0.0459072	0.714,1.0,0.167,0.0	0.471,1.0,0.0,0.0	0.103	1	+	C	T	Intron	rs324079642
1	269977846	T	C	-	146.75	3,2,4,4	14,8,24,15	0,0,0,0	12,16,22,15	8.76e-05	0.00575738	0.176,0.2,0.143,0.211	0.0,0.0,0.0,0.0	0.182	1	-	A	G	Intron
1	270696942	C	G	+	256.23	0,9,0,0	7,5,3,4	0,2,0,0	15,7,15,10	0.00110162	0.0374314	0.0,0.643,0.0,0.0	0.0,0.222,0.0,0.0	0.105	1	+	C	G	Intron	rs338550660
1	271036338	G	A	+	239.35	0,0,0,11	29,9,42,15	0,0,0,0	12,58,48,4	0.000138682	0.00826355	0.0,0.0,0.0,0.423	0.0,0.0,0.0,0.0	0.106	1	+	G	A	CDS	rs328797749
1	271477493	G	A	+	5710.75	20,14,35,53	5,7,0,0	12,14,22,29	13,12,0,0	0.00126466	0.0411064	0.8,0.667,1.0,1.0	0.48,0.538,1.0,1.0	0.112	1	+	G	A	3UTR	rs340942502
1	272987288	G	C	-	2199.51	9,21,3,6	0,0,0,0	11,13,5,4	0,0,17,0	6.45e-06	0.000681755	1.0,1.0,1.0,1.0	1.0,1.0,0.227,1.0	0.193	1	-	C	G	Intron
2	444425	A	G	+	1561.77	8,15,3,2	0,0,0,0	11,5,5,7	0,0,10,0	0.00117212	0.0390524	1.0,1.0,1.0,1.0	1.0,1.0,0.333,1.0	0.167	2	+	A	G	Intron	rs333409639
2	2024807	A	T	+	718	0,16,0,6	4,3,12,9	0,3,0,2	8,5,22,6	0.000254956	0.0131001	0.0,0.842,0.0,0.4	0.0,0.375,0.0,0.25	0.154		+	A	T
2	2058666	A	C	-	5706.85	297,0,460,0	407,651,464,934	322,3,1,0	393,614,357,755	0	0	0.422,0.0,0.498,0.0	0.45,0.005,0.003,0.0	0.115	2	-	T	G	5UTR
2	2122883	G	A	-	839.97	7,15,2,0	7,11,6,13	8,4,0,0	4,14,29,21	0.00115627	0.0387057	0.5,0.577,0.25,0.0	0.667,0.222,0.0,0.0	0.11		-	C	T		rs344802750
2	2125964	C	T	-	704.66	5,14,0,0	3,6,7,2	2,7,0,0	12,6,15,13	0.000435205	0.0195074	0.625,0.7,0.0,0.0	0.143,0.538,0.0,0.0	0.161		-	G	A		rs346202993
2	2226212	C	T	-	1076.05	14,11,1,0	0,3,3,1	9,4,1,0	0,5,8,8	0.00120338	0.0398029	1.0,0.786,0.25,0.0	1.0,0.444,0.111,0.0	0.12	2	-	G	A	Intron	rs318547961
2	2341266	C	T	-	176.62	1,7,0,0	1,3,7,2	0,0,0,0	4,3,15,14	6.56e-05	0.00458321	0.5,0.7,0.0,0.0	0.0,0.0,0.0,0.0	0.3	2	-	G	A	Intron	rs711733460
2	3032648	A	G	-	1722.88	3,17,2,3	0,0,0,0	6,9,5,12	0,0,13,0	0.000807603	0.0301939	1.0,1.0,1.0,1.0	1.0,1.0,0.278,1.0	0.181	2	-	T	C	Intron	rs335604491
2	3038434	A	C	-	6728.77	23,64,12,4	0,0,2,3	38,49,24,9	0,0,21,14	2.5e-05	0.00210246	1.0,1.0,0.857,0.571	1.0,1.0,0.533,0.391	0.126	2	-	T	G	Intron
2	4398392	G	A	-	2018.34	12,26,0,1	4,0,8,1	8,17,0,5	13,0,17,8	0.000673931	0.0266996	0.75,1.0,0.0,0.5	0.381,1.0,0.0,0.385	0.121	2	-	C	T	Intron	rs81363795
2	4904771	A	T	+	1283.08	8,3,12,9	5,1,6,0	1,5,2,5	7,6,8,2	0.00111347	0.0377224	0.615,0.75,0.667,1.0	0.125,0.455,0.2,0.714	0.385	2	+	A	T	Intron
2	5084945	A	C	+	2289.29	9,12,16,14	7,11,13,4	7,16,7,7	24,22,24,18	1.85e-05	0.00163656	0.563,0.522,0.552,0.778	0.226,0.421,0.226,0.28	0.315	2	+	A	C	Intron
2	5162228	G	T	+	95.42	2,1,2,4	5,12,14,7	0,0,0,1	24,12,19,14	0.000807497	0.0301936	0.286,0.077,0.125,0.364	0.0,0.0,0.0,0.067	0.196	2	+	G	T	Intron
2	5196821	G	T	-	1437.59	22,4,24,1	9,11,10,9	0,1,1,5	9,13,7,10	1.99e-06	0.000250003	0.71,0.267,0.706,0.1	0.0,0.071,0.125,0.333	0.313	2	-	C	A	Intron
2	6562954	C	T	-	165.43	0,0,0,8	7,8,21,6	0,0,0,0	19,17,20,3	0.000792732	0.0298539	0.0,0.0,0.0,0.571	0.0,0.0,0.0,0.0	0.143		-	G	A		rs334155869
2	6792685	T	C	-	3084.76	5,37,9,2	0,0,4,0	9,13,8,12	0,0,6,13	0.000747418	0.0286342	1.0,1.0,0.692,1.0	1.0,1.0,0.571,0.48	0.16		-	A	G		rs320213675
2	6793081	G	A	-	1599.05	4,17,8,1	0,0,2,1	4,4,1,3	0,0,4,7	0.00125783	0.0409833	1.0,1.0,0.8,0.5	1.0,1.0,0.2,0.3	0.2		-	C	T		rs81358015
2	6794166	A	G	-	1859.22	1,29,5,2	1,0,3,0	2,13,2,3	0,0,6,11	0.00030532	0.0150447	0.5,1.0,0.625,1.0	1.0,1.0,0.25,0.214	0.165		-	T	C		rs341298980
2	6794219	C	T	-	698.5	0,24,0,0	2,14,7,2	0,1,0,0	4,8,7,12	2.73e-06	0.000327383	0.0,0.632,0.0,0.0	0.0,0.111,0.0,0.0	0.13		-	G	A		rs339660158
2	6794245	G	A	-	543.32	1,17,0,0	1,11,5,2	0,0,0,0	3,10,6,9	1.89e-06	0.000240067	0.5,0.607,0.0,0.0	0.0,0.0,0.0,0.0	0.277		-	C	T		rs328812805
2	6794674	C	T	-	1116.16	4,32,0,0	2,25,10,2	2,2,0,1	5,15,2,12	0.000124454	0.00761479	0.667,0.561,0.0,0.0	0.286,0.118,0.0,0.077	0.187		-	G	A		rs342553352
2	6794752	C	T	-	232.56	0,0,0,1	7,50,7,0	0,0,0,9	13,11,4,9	0.001062	0.036566	0.0,0.0,0.0,1.0	0.0,0.0,0.0,0.5	0.125		-	G	A		rs337236212
2	6794780	C	T	-	1705.41	1,45,0,1	5,12,5,0	3,1,0,7	7,10,5,5	0.000105271	0.00667633	0.167,0.789,0.0,1.0	0.3,0.091,0.0,0.583	0.245		-	G	A		rs329537560
2	6802467	A	G	-	2113.8	7,20,8,1	0,0,2,1	11,20,4,11	0,0,10,17	0.000448729	0.0199463	1.0,1.0,0.8,0.5	1.0,1.0,0.286,0.393	0.155		-	T	C		rs332865429
2	6803100	C	G	-	5416.75	16,66,7,9	0,0,3,4	21,34,14,12	0,0,14,19	1.17e-05	0.00112828	1.0,1.0,0.7,0.692	1.0,1.0,0.5,0.387	0.126		-	G	C		rs342247764
2	6872016	C	T	-	1382.52	9,21,5,0	6,15,5,6	9,6,10,0	16,16,11,26	0.0010101	0.0353898	0.6,0.583,0.5,0.0	0.36,0.273,0.476,0.0	0.144	2	-	G	A	Intron	rs328289482
2	7269682	A	G	+	1138.77	6,13,2,1	0,0,0,0	7,10,4,2	0,0,16,0	0.000100056	0.00641301	1.0,1.0,1.0,1.0	1.0,1.0,0.2,1.0	0.2	2	+	A	G	Intron	rs696433147
2	7827325	T	A	-	167.74	0,0,5,4	4,7,1,4	0,0,0,0	11,10,7,8	6.17e-05	0.0043713	0.0,0.0,0.833,0.5	0.0,0.0,0.0,0.0	0.333	2	-	A	T	Intron
2	8163283	C	T	-	838.07	8,11,1,0	2,2,3,1	4,7,0,0	3,1,14,7	0.00126781	0.0411674	0.8,0.846,0.25,0.0	0.571,0.875,0.0,0.0	0.112	2	-	G	A	Intron	rs335902158
2	8229731	T	C	-	575.75	11,9,0,0	10,16,14,15	8,5,0,0	28,17,44,36	0.00130268	0.0419466	0.524,0.36,0.0,0.0	0.222,0.227,0.0,0.0	0.109	2	-	A	G	Intron	rs344566525
2	9042847	A	C	+	968.47	6,10,6,0	4,5,2,0	1,7,8,0	3,10,8,17	0.000816871	0.0304524	0.6,0.667,0.75,NA	0.25,0.412,0.5,0.0	0.382	2	+	A	C	Intron	rs330064750
2	9042900	T	C	+	963.45	4,7,10,0	3,3,0,0	2,8,9,0	6,7,0,18	0.000834621	0.0309429	0.571,0.7,1.0,NA	0.25,0.533,1.0,0.0	0.311	2	+	T	C	Intron	rs342651890
2	9087012	C	A	+	227.09	4,6,0,0	6,2,3,0	1,0,0,0	6,4,7,3	0.00138121	0.0435728	0.4,0.75,0.0,NA	0.143,0.0,0.0,0.0	0.348	2	+	C	A	Intron	rs703121089
2	9115772	T	G	+	429.83	14,10,21,17	9,14,0,1	9,12,18,14	21,12,3,20	0.000917898	0.0331311	0.609,0.417,1.0,0.944	0.3,0.5,0.857,0.412	0.225	2	+	T	G	Intron
2	9670940	C	T	+	380.85	1,0,14,0	7,4,5,7	0,0,3,0	4,18,6,7	0.00106686	0.0366968	0.125,0.0,0.737,0.0	0.0,0.0,0.333,0.0	0.132		+	C	T		rs330777985
2	10246994	G	A	-	1912.46	9,10,7,25	3,2,3,6	4,8,2,8	1,6,16,4	0.000245336	0.0127302	0.75,0.833,0.7,0.806	0.8,0.571,0.111,0.667	0.235	2	-	C	T	CDS	rs326839724
2	10658202	T	C	-	556.73	0,1,19,0	24,0,23,3	0,2,2,0	43,5,4,27	4.59e-05	0.00344424	0.0,1.0,0.452,0.0	0.0,0.286,0.333,0.0	0.208	2	-	A	G	CDS	rs321325119
2	10816925	T	G	-	1265.17	0,10,11,0	0,0,0,1	0,11,11,0	14,0,0,7	0.000146736	0.00862908	NA,1.0,1.0,0.0	0.0,1.0,1.0,0.0	0.167	2	-	A	C	Intron	rs337037799
2	10816934	T	C	-	1566.14	0,10,15,0	0,0,0,1	0,13,11,0	14,0,0,9	2.62e-05	0.00218953	NA,1.0,1.0,0.0	0.0,1.0,1.0,0.0	0.167	2	-	A	G	Intron	rs327162858
2	11707120	T	G	-	647.34	0,15,7,0	9,5,0,1	0,4,0,0	12,2,3,11	4.64e-05	0.00347152	0.0,0.75,1.0,0.0	0.0,0.667,0.0,0.0	0.271	2	-	A	C	Intron	rs329935227
2	12504972	G	A	-	614.39	6,13,1,0	2,2,3,3	3,2,0,0	3,4,4,11	0.000250655	0.0129348	0.75,0.867,0.25,0.0	0.5,0.333,0.0,0.0	0.258	2	-	C	T	Intron	rs323502452
2	12505118	A	G	-	482.04	8,7,0,0	2,2,2,1	3,3,0,0	1,6,5,10	0.00101683	0.0355515	0.8,0.778,0.0,0.0	0.75,0.333,0.0,0.0	0.124	2	-	T	C	Intron	rs338923227
2	13144154	A	G	-	431.86	3,14,0,0	17,13,16,23	0,5,0,0	39,15,33,35	0.000235384	0.0123627	0.15,0.519,0.0,0.0	0.0,0.25,0.0,0.0	0.105	2	-	T	C	3UTR	rs339437664
2	13144163	G	A	-	538.86	3,16,0,0	17,13,18,23	0,5,0,0	41,15,30,36	7.76e-05	0.00525096	0.15,0.552,0.0,0.0	0.0,0.25,0.0,0.0	0.113	2	-	C	T	3UTR	rs321744903
2	16189520	C	T	-	1500.34	3,18,2,2	2,0,1,2	3,15,6,4	10,0,9,14	0.000526905	0.0223206	0.6,1.0,0.667,0.5	0.231,1.0,0.4,0.222	0.228	2	-	G	A	Intron	rs340818848
2	17150792	A	G	+	735.64	28,0,0,0	27,122,13,55	3,0,0,0	25,97,14,22	0.000126431	0.0077008	0.509,0.0,0.0,0.0	0.107,0.0,0.0,0.0	0.1	2	+	A	G	Intron	rs332633539
2	25788830	A	G	-	8483.33	21,27,81,45	20,22,0,15	12,32,42,45	27,37,0,27	0.000216366	0.0115612	0.512,0.551,1.0,0.75	0.308,0.464,1.0,0.625	0.104	2	-	T	C	3UTR	rs333131713
2	25819425	C	T	-	585.09	3,0,0,2	43,41,10,0	0,0,0,21	17,29,9,11	0.000151021	0.00883079	0.065,0.0,0.0,1.0	0.0,0.0,0.0,0.656	0.102	2	-	G	A	Intron	rs340716963
2	25831069	T	C	-	768.74	8,5,4,5	1,3,1,0	3,2,2,0	4,3,4,2	0.00143688	0.0447979	0.889,0.625,0.8,1.0	0.429,0.4,0.333,0.0	0.538	2	-	A	G	Intron	rs328788681
2	36886844	A	G	+	329.85	3,4,6,1	8,3,4,6	1,0,2,0	10,8,11,10	0.000535911	0.0225634	0.273,0.571,0.6,0.143	0.091,0.0,0.154,0.0	0.336	2	+	A	G	3UTR
2	40973187	T	A	+	1670.87	0,0,0,56	5,0,8,61	0,0,0,12	5,9,8,45	1.84e-05	0.00162891	0.0,NA,0.0,0.479	0.0,0.0,0.0,0.211	0.107	2	+	T	A	Intron
2	59652686	C	G	+	286.2	4,7,0,0	2,2,3,2	1,1,0,0	2,2,10,6	0.00137775	0.04351	0.667,0.778,0.0,0.0	0.333,0.333,0.0,0.0	0.194		+	C	G		rs344086730
2	61372758	T	C	-	628.39	9,9,0,0	4,7,6,1	3,7,0,0	9,10,25,11	0.00029273	0.0145491	0.692,0.563,0.0,0.0	0.25,0.412,0.0,0.0	0.148	2	-	A	G	Intron	rs345388912
2	62062285	G	A	-	473.94	3,17,0,0	11,10,0,0	0,3,0,0	3,11,4,7	0.00074575	0.0285986	0.214,0.63,NA,NA	0.0,0.214,0.0,0.0	0.368	2	-	C	T	Intron	rs342772695
2	62062888	T	C	-	198.25	6,6,1,1	11,33,4,1	0,1,1,0	11,33,6,13	0.000761189	0.0290077	0.353,0.154,0.2,0.5	0.0,0.029,0.143,0.0	0.259	2	-	A	G	Intron
2	62239256	A	G	+	275.65	1,7,1,1	2,8,0,0	1,0,0,2	13,8,6,6	0.000665482	0.0264392	0.333,0.467,1.0,1.0	0.071,0.0,0.0,0.25	0.62	2	+	A	G	Intron
2	65097774	A	C	+	45.84	6,1,2,3	13,16,20,22	0,1,1,0	32,34,24,20	0.000659451	0.0262568	0.316,0.059,0.091,0.12	0.0,0.029,0.04,0.0	0.129	2	+	A	C	CDS
2	66091841	T	C	-	3790.29	19,35,18,5	22,24,15,9	25,18,18,12	41,39,45,44	1.46e-05	0.0013435	0.463,0.593,0.545,0.357	0.379,0.316,0.286,0.214	0.191	2	-	A	G	Intron
2	66253167	C	T	-	209.05	1,8,0,0	2,3,4,7	0,1,0,0	3,8,10,11	0.00100837	0.0353573	0.333,0.727,0.0,0.0	0.0,0.111,0.0,0.0	0.237	2	-	G	A	Intron	rs328736224
2	66481354	T	C	-	1149.61	15,7,4,5	3,2,3,7	1,3,3,7	10,6,6,6	0.00149576	0.0459998	0.833,0.778,0.571,0.417	0.091,0.333,0.333,0.538	0.326	2	-	A	G	Intron
2	66984791	C	T	-	809.37	12,4,0,12	21,10,30,0	2,0,0,3	7,9,43,1	0.00023294	0.0122614	0.364,0.286,0.0,1.0	0.222,0.0,0.0,0.75	0.169		-	G	A
2	69097039	T	G	+	701.02	1,6,9,7	2,1,0,0	2,1,2,2	10,4,0,0	9.8e-05	0.00630833	0.333,0.857,1.0,1.0	0.167,0.2,1.0,1.0	0.206	2	+	T	G	5UTR	rs346302709
2	69126791	T	G	-	731.97	7,13,0,0	4,5,5,5	4,7,0,0	8,6,31,22	3.18e-05	0.00256132	0.636,0.722,0.0,0.0	0.333,0.538,0.0,0.0	0.122	2	-	A	C	Intron	rs332897336
2	69540830	T	A	+	15319.7	60,58,89,101	13,31,10,9	42,46,72,60	24,26,28,26	3.36e-06	0.000390451	0.822,0.652,0.899,0.918	0.636,0.639,0.72,0.698	0.149	2	+	T	A	5UTR
2	69540831	T	G	+	15145.2	60,57,89,101	13,31,10,9	42,46,71,59	23,25,29,26	3.94e-06	0.000448498	0.822,0.648,0.899,0.918	0.646,0.648,0.71,0.694	0.147	2	+	T	G	5UTR
2	69540833	T	C	+	15432.9	60,58,89,101	14,31,10,9	41,45,72,58	24,26,27,26	4.06e-06	0.000459521	0.811,0.652,0.899,0.918	0.631,0.634,0.727,0.69	0.149	2	+	T	C	5UTR
2	69541764	T	G	+	914.76	13,14,0,0	12,8,14,8	5,6,0,0	11,14,21,20	0.000648887	0.0259662	0.52,0.636,0.0,0.0	0.313,0.3,0.0,0.0	0.136	2	+	T	G	Intron	rs318637177
2	69785352	A	G	+	493.24	8,9,0,0	5,7,6,3	4,4,0,0	12,12,11,16	0.000796334	0.0299386	0.615,0.563,0.0,0.0	0.25,0.25,0.0,0.0	0.169	2	+	A	G	Intron	rs323155726
2	71523213	G	C	+	1912.29	10,7,13,15	6,19,9,4	12,6,5,10	11,25,27,12	0.00104031	0.0360987	0.625,0.269,0.591,0.789	0.522,0.194,0.156,0.455	0.237	2	+	G	C	Intron
2	74751318	T	C	+	128.68	48,38,49,60	15,32,6,6	25,36,45,35	25,14,23,20	0.00126611	0.0411364	0.762,0.543,0.891,0.909	0.5,0.72,0.662,0.636	0.147	2	+	T	C	Intron
2	75394865	C	T	-	150.59	0,0,8,0	9,1,7,1	0,0,0,0	13,8,3,13	0.00021095	0.0113615	0.0,0.0,0.533,0.0	0.0,0.0,0.0,0.0	0.133		-	G	A		rs342491123
2	77705916	C	A	+	4660.94	12,31,23,13	2,5,0,1	20,17,25,21	6,5,5,14	0.00152128	0.0464989	0.857,0.861,1.0,0.929	0.769,0.773,0.833,0.6	0.168	2	+	C	A	Intron
2	77737167	C	T	-	10045	42,34,66,66	15,17,9,6	33,37,59,41	20,27,10,18	0.00153935	0.046802	0.737,0.667,0.88,0.917	0.623,0.578,0.855,0.695	0.112	2	-	G	A	Intron
2	80187926	T	G	-	1541.32	8,14,9,14	22,32,22,10	8,8,13,5	44,35,37,44	0.00061457	0.0249698	0.267,0.304,0.29,0.583	0.154,0.186,0.26,0.102	0.186	2	-	A	C	Intron	rs694617800
2	94995392	G	A	-	812.87	12,5,2,0	6,3,1,1	8,4,1,0	9,2,6,19	0.00143705	0.0447986	0.667,0.625,0.667,0.0	0.471,0.667,0.143,0.0	0.17	2	-	C	T	Intron	rs344878995
2	103378512	A	G	-	8101.33	0,5,13,4	19,8,5,0	0,0,4,1	29,2,11,0	0.000530842	0.0224353	0.0,0.385,0.722,1.0	0.0,0.0,0.267,1.0	0.21		-	T	C		rs319086619
2	129608684	T	C	+	223.61	0,6,4,0	10,1,0,0	0,0,0,0	9,6,4,8	2.96e-05	0.00241808	0.0,0.857,1.0,NA	0.0,0.0,0.0,0.0	0.619	2	+	T	C	Intron	rs334790826
2	136850445	G	A	-	2181.71	13,30,6,2	14,0,1,2	4,16,4,9	28,0,3,18	1.77e-05	0.0015833	0.481,1.0,0.857,0.5	0.125,1.0,0.571,0.333	0.202	2	-	C	T	Intron	rs320192733
2	139021303	T	C	-	2610.15	26,1,0,37	0,3,2,0	3,5,3,14	4,11,47,0	0	0	1.0,0.25,0.0,1.0	0.429,0.313,0.06,1.0	0.112	2	-	A	G	3UTR	rs343043724
2	139155829	G	A	-	367.55	13,1,0,0	12,1,9,23	1,2,0,1	3,14,52,14	0.000679137	0.0268407	0.52,0.5,0.0,0.0	0.25,0.125,0.0,0.067	0.145	2	-	C	T	CDS	rs325063670
2	140864357	G	A	+	311.58	12,0,0,0	9,29,6,7	4,0,0,0	21,31,29,39	0.000481794	0.0210066	0.571,0.0,0.0,0.0	0.16,0.0,0.0,0.0	0.103	2	+	G	A	Intron	rs346176409
2	142874114	C	T	+	3924.75	21,25,18,12	10,0,14,0	13,21,13,20	17,0,38,1	0.000817454	0.0304663	0.677,1.0,0.563,1.0	0.433,1.0,0.255,0.952	0.15		+	C	T		rs1107678084
2	142885628	C	T	+	2743.17	8,16,8,21	1,0,17,0	8,17,5,18	13,0,36,0	0.000952253	0.0339796	0.889,1.0,0.32,1.0	0.381,1.0,0.122,1.0	0.176		+	C	T
2	143282074	T	C	-	1086.35	0,13,13,0	2,3,1,0	0,6,8,0	6,4,4,5	0.00134056	0.0427649	0.0,0.813,0.929,NA	0.0,0.6,0.667,0.0	0.264	2	-	A	G	Intron	rs338832330
2	147400698	C	T	+	593.49	12,6,0,0	3,2,3,1	1,3,0,2	2,4,11,8	0.000281976	0.0141347	0.8,0.75,0.0,0.0	0.333,0.429,0.0,0.2	0.147	2	+	C	T	Intron	rs344150829
2	147401097	T	G	+	360.76	6,6,1,0	6,9,2,3	3,1,0,0	11,7,11,13	0.00127591	0.041328	0.5,0.4,0.333,0.0	0.214,0.125,0.0,0.0	0.224	2	+	T	G	Intron	rs344237194
2	147442156	C	T	-	1533.13	10,19,3,0	0,0,0,0	11,6,3,4	0,0,3,5	0.00124467	0.0407097	1.0,1.0,1.0,NA	1.0,1.0,0.5,0.444	0.264	2	-	G	A	Intron	rs339769000
2	147478450	T	C	-	59.38	1,2,0,2	6,8,0,3	0,0,0,0	14,11,13,7	0.00150919	0.0462159	0.143,0.2,NA,0.4	0.0,0.0,0.0,0.0	0.248		-	A	G
2	147840705	A	G	+	351.53	5,8,2,0	4,3,1,1	1,2,0,0	3,8,0,8	0.000684612	0.026978	0.556,0.727,0.667,0.0	0.25,0.2,NA,0.0	0.337	2	+	A	G	Intron	rs319586630
2	149703100	A	G	+	1276.15	17,12,0,0	0,6,1,5	12,4,0,0	0,12,7,15	0.000242087	0.0126208	1.0,0.667,0.0,0.0	1.0,0.25,0.0,0.0	0.104	2	+	A	G	Intron	rs338016340
2	151164812	T	C	-	879.68	9,8,0,1	0,0,2,0	4,11,0,1	0,10,13,1	0.000151586	0.00885551	1.0,1.0,0.0,1.0	1.0,0.524,0.0,0.5	0.244	2	-	A	G	Intron	rs345153158
2	151668541	T	A	-	16388.3	79,59,82,98	42,58,20,13	72,71,79,78	38,61,38,65	0.00051783	0.0220507	0.653,0.504,0.804,0.883	0.655,0.538,0.675,0.545	0.108	2	-	A	T	Intron
2	151760977	G	A	+	2870.29	24,15,4,0	0,19,2,5	21,10,7,0	0,19,13,33	0.00110937	0.0376288	1.0,0.441,0.667,0.0	1.0,0.345,0.35,0.0	0.103		+	G	A
3	695506	A	G	+	104.11	2,1,3,2	8,5,8,9	0,0,0,0	9,9,13,9	0.00109191	0.0372196	0.2,0.167,0.273,0.182	0.0,0.0,0.0,0.0	0.205		+	A	G
3	769451	C	T	-	613.99	0,0,0,18	11,9,18,1	0,0,0,5	16,15,16,9	0.00127602	0.041328	0.0,0.0,0.0,0.947	0.0,0.0,0.0,0.357	0.148	3	-	G	A	Intron	rs341760422
3	769948	A	G	-	313.25	0,0,0,11	4,5,10,0	0,0,0,1	9,7,11,3	0.000755895	0.0288636	0.0,0.0,0.0,1.0	0.0,0.0,0.0,0.25	0.188	3	-	T	C	Intron	rs336314742
3	769961	G	A	-	326.17	0,0,0,12	5,5,11,0	0,0,0,1	12,9,13,3	0.000172488	0.00979135	0.0,0.0,0.0,1.0	0.0,0.0,0.0,0.25	0.188	3	-	C	T	Intron	rs342868332
3	1565364	T	C	-	4686.29	28,45,11,7	16,27,18,6	20,27,23,23	36,27,33,38	0.00135077	0.0429555	0.636,0.625,0.379,0.538	0.357,0.5,0.411,0.377	0.134	3	-	A	G	Intron
3	3639223	C	T	+	7315.21	7,35,29,16	1,0,0,0	17,48,50,38	20,0,0,0	0.00105939	0.0365025	0.875,1.0,1.0,1.0	0.459,1.0,1.0,1.0	0.104	3	+	C	T	3UTR	rs328447803
3	3801671	T	C	+	2174.82	14,17,7,0	0,0,0,0	14,17,6,2	1,0,0,12	0.000194133	0.0106716	1.0,1.0,1.0,NA	0.933,1.0,1.0,0.143	0.231	3	+	T	C	Intron	rs340999202
3	3816887	G	T	+	687.37	3,12,4,0	0,3,1,0	7,1,2,0	3,6,3,6	0.000763944	0.0290841	1.0,0.8,0.8,NA	0.7,0.143,0.4,0.0	0.556	3	+	G	T	Intron	rs327348817
3	4791588	C	T	-	229.85	2,6,4,0	11,13,7,1	0,0,0,0	6,5,2,13	0.00103847	0.0360679	0.154,0.316,0.364,0.0	0.0,0.0,0.0,0.0	0.208	3	-	G	A	Intron	rs1112432308
3	5206126	A	G	-	130.81	0,5,2,0	11,5,3,3	0,0,0,0	12,7,6,23	0.000347794	0.0165638	0.0,0.5,0.4,0.0	0.0,0.0,0.0,0.0	0.225	3	-	T	C	Intron	rs692620360
3	6434104	T	C	-	516.16	0,10,9,0	11,2,5,7	0,1,1,1	10,8,5,7	0.00077317	0.0293345	0.0,0.833,0.643,0.0	0.0,0.111,0.167,0.125	0.268	3	-	A	G	Intron	rs325137592
3	7870713	A	G	+	916.31	8,12,5,0	5,6,2,4	5,5,0,0	9,4,2,17	0.000938799	0.0336685	0.615,0.667,0.714,0.0	0.357,0.556,0.0,0.0	0.271	3	+	A	G	Intron	rs322412492
3	7872250	T	G	+	1488.75	0,36,4,0	29,15,4,15	0,15,3,0	36,24,5,27	0.000228951	0.0120966	0.0,0.706,0.5,0.0	0.0,0.385,0.375,0.0	0.112	3	+	T	G	Intron	rs343897560
3	8483822	G	T	-	153.37	7,0,0,0	5,4,15,7	0,0,0,0	9,14,19,8	0.00108204	0.0370095	0.583,0.0,0.0,0.0	0.0,0.0,0.0,0.0	0.146		-	C	A		rs337792969
3	10214026	G	T	-	383.9	8,7,5,13	2,8,6,1	2,2,2,5	8,5,5,7	0.00124875	0.0407924	0.8,0.467,0.455,0.929	0.2,0.286,0.286,0.417	0.365	3	-	C	A	Intron
3	10972668	G	A	+	6088.29	25,17,35,18	8,12,8,5	25,27,36,19	27,16,21,27	0.000221027	0.0117621	0.758,0.586,0.814,0.783	0.481,0.628,0.632,0.413	0.197	3	+	G	A	Intron
3	11342220	A	G	+	1190.51	9,10,3,0	0,0,0,0	7,5,10,0	0,1,0,9	0.00145904	0.0452718	1.0,1.0,1.0,NA	1.0,0.833,1.0,0.0	0.292	3	+	A	G	Intron	rs321646803
3	11502600	C	T	+	1442.12	7,10,5,0	1,0,0,0	9,7,12,0	0,0,0,19	0.000791983	0.0298444	0.875,1.0,1.0,NA	1.0,1.0,1.0,0.0	0.208	3	+	C	T	Intron	rs338178034
3	16845539	T	C	-	1374.06	10,8,3,0	0,0,0,0	3,9,6,7	0,0,0,12	0.00112352	0.037941	1.0,1.0,1.0,NA	1.0,1.0,1.0,0.368	0.158	3	-	A	G	Intron	rs1110022346
3	16848887	C	T	-	2022.65	14,14,6,0	0,0,0,0	10,15,7,0	0,0,0,10	0.000792472	0.0298477	1.0,1.0,1.0,NA	1.0,1.0,1.0,0.0	0.25	3	-	G	A	Intron	rs1113095609
3	17638252	T	G	+	646.42	0,10,7,0	3,10,3,3	0,4,2,0	9,9,3,19	0.000711319	0.0277378	0.0,0.5,0.7,0.0	0.0,0.308,0.4,0.0	0.123	3	+	T	G	Intron	rs326102481
3	18046431	G	C	+	229.48	1,4,3,3	6,10,8,2	0,0,0,1	16,19,13,4	0.000120177	0.00741453	0.143,0.286,0.273,0.6	0.0,0.0,0.0,0.2	0.275	3	+	G	C	3UTR
3	18046432	T	A	+	209.56	1,4,3,3	6,10,8,2	0,0,0,1	15,19,12,4	0.000155328	0.00901973	0.143,0.286,0.273,0.6	0.0,0.0,0.0,0.2	0.275	3	+	T	A	3UTR
3	18046433	G	C	+	220.48	1,4,3,3	6,10,8,2	0,0,0,1	15,19,13,4	0.000136525	0.00816802	0.143,0.286,0.273,0.6	0.0,0.0,0.0,0.2	0.275	3	+	G	C	3UTR
3	18077720	A	T	+	5485.98	2,41,78,1	14,37,26,9	0,44,44,0	28,42,36,34	2.85e-05	0.00234367	0.125,0.526,0.75,0.1	0.0,0.512,0.55,0.0	0.11	3	+	A	T	Intron
3	18136668	T	C	-	117.85	1,1,4,2	1,5,4,3	0,0,0,1	5,18,5,11	0.000354881	0.0168007	0.5,0.167,0.5,0.4	0.0,0.0,0.0,0.083	0.371	3	-	A	G	Intron
3	18638723	C	T	+	4003.42	15,22,11,3	0,0,0,0	22,32,23,9	0,1,0,16	0.000342338	0.0163971	1.0,1.0,1.0,1.0	1.0,0.97,1.0,0.36	0.168	3	+	C	T	5UTR	rs338537704
3	22643920	C	A	-	1479.92	4,19,3,2	2,0,1,1	7,16,1,4	6,3,5,9	0.00160072	0.0480089	0.667,1.0,0.75,0.667	0.538,0.842,0.167,0.308	0.307	3	-	G	T	Intron	rs703990987
3	24047306	C	T	-	2353.34	8,17,15,24	7,0,18,28	5,10,6,10	10,0,23,34	0.000692837	0.0272295	0.533,1.0,0.455,0.462	0.333,1.0,0.207,0.227	0.17	3	-	G	A	CDS	rs332384841
3	24047307	A	G	-	2473.34	8,17,15,24	7,0,18,28	5,10,6,10	10,0,22,34	0.000859453	0.0315915	0.533,1.0,0.455,0.462	0.333,1.0,0.214,0.227	0.169	3	-	T	C	CDS	rs324507724
3	26146557	A	G	-	5832.33	25,21,32,53	20,26,62,0	7,14,36,23	30,34,64,0	0.000557925	0.0232597	0.556,0.447,0.34,1.0	0.189,0.292,0.36,1.0	0.125	3	-	T	C	CDS	rs343974505
3	32174802	T	C	-	1050.79	6,6,24,10	15,30,37,16	4,7,2,7	17,41,33,30	0.000356129	0.0168366	0.286,0.167,0.393,0.385	0.19,0.146,0.057,0.189	0.162	3	-	A	G	3UTR
3	33809211	A	T	+	3382.82	4,48,26,0	32,99,12,25	3,49,2,3	45,106,27,56	0.00131982	0.0423446	0.111,0.327,0.684,0.0	0.063,0.316,0.069,0.051	0.156	3	+	A	T	Intron
3	33867822	C	T	-	600.61	4,8,5,0	0,2,3,0	2,1,3,0	0,6,7,7	0.000188403	0.0104434	1.0,0.8,0.625,NA	1.0,0.143,0.3,0.0	0.448	3	-	G	A	Intron	rs342889711
3	39842837	C	T	+	305	14,0,2,0	13,20,9,17	1,0,0,2	10,28,33,31	6.85e-05	0.00473731	0.519,0.0,0.182,0.0	0.091,0.0,0.0,0.061	0.137		+	C	T		rs337243052
3	39992168	G	T	-	33.45	9,15,18,16	10,32,17,8	12,16,16,14	47,29,43,40	0.000254069	0.013061	0.474,0.319,0.514,0.667	0.203,0.356,0.271,0.259	0.221	3	-	C	A	Intron
3	41560514	A	G	+	50.94	2,2,0,1	8,12,6,1	0,0,0,0	23,17,14,17	0.00145368	0.045149	0.2,0.143,0.0,0.5	0.0,0.0,0.0,0.0	0.211	3	+	A	G	Intron
3	42587389	A	G	+	3484.29	16,11,24,43	38,18,41,21	21,10,9,24	76,40,25,57	5.15e-06	0.000563055	0.296,0.379,0.369,0.672	0.216,0.2,0.265,0.296	0.185	3	+	A	G	3UTR	rs701850023
3	42587446	C	T	+	2694.29	11,9,23,35	32,15,38,21	18,9,4,18	60,29,14,43	0.000379495	0.0176454	0.256,0.375,0.377,0.625	0.231,0.237,0.222,0.295	0.162	3	+	C	T	3UTR	rs695189892
3	48937318	T	C	+	1201.45	11,19,2,0	0,4,3,3	10,3,1,1	0,10,5,21	6.31e-06	0.000668963	1.0,0.826,0.4,0.0	1.0,0.231,0.167,0.045	0.196	3	+	T	C	Intron	rs336289886
3	51525491	A	G	+	97.15	3,3,1,3	11,13,13,9	0,0,0,1	15,18,22,16	0.000794654	0.0298906	0.214,0.188,0.071,0.25	0.0,0.0,0.0,0.059	0.166	3	+	A	G	3UTR
3	53287729	T	C	+	1889.15	22,8,9,0	0,7,5,0	7,13,7,0	1,11,3,18	0.000749948	0.0287028	1.0,0.533,0.643,NA	0.875,0.542,0.7,0.0	0.196	3	+	T	C	3UTR	rs1113420833
3	58274854	A	C	+	788.34	4,14,1,0	0,0,4,1	5,2,1,0	0,1,7,19	1.95e-05	0.00170425	1.0,1.0,0.2,0.0	1.0,0.667,0.125,0.0	0.102	3	+	A	C	Intron	rs793359530
3	58274855	A	C	+	786.34	4,14,1,0	0,0,4,1	5,2,1,0	0,1,7,19	1.95e-05	0.00170425	1.0,1.0,0.2,0.0	1.0,0.667,0.125,0.0	0.102	3	+	A	C	Intron	rs786544718
3	58274856	G	C	+	758.33	4,13,1,0	0,0,4,1	5,2,1,0	0,1,7,16	9.71e-05	0.00626246	1.0,1.0,0.2,0.0	1.0,0.667,0.125,0.0	0.102	3	+	G	C	Intron
3	58274857	G	C	+	698.51	4,14,1,0	0,0,4,1	5,2,1,0	0,1,7,17	4.02e-05	0.00309101	1.0,1.0,0.2,0.0	1.0,0.667,0.125,0.0	0.102	3	+	G	C	Intron	rs1111049265
3	58274858	A	G	+	719.37	4,14,1,0	0,0,4,1	5,2,1,0	0,1,7,16	5.84e-05	0.00417757	1.0,1.0,0.2,0.0	1.0,0.667,0.125,0.0	0.102	3	+	A	G	Intron
3	59181208	G	A	-	2491.04	19,19,13,0	10,12,7,3	16,11,23,1	24,23,21,40	1.27e-05	0.00120136	0.655,0.613,0.65,0.0	0.4,0.324,0.523,0.024	0.162	3	-	C	T	Intron	rs318783059
3	73806907	C	T	-	1555.75	38,9,0,0	22,6,26,42	11,6,0,0	20,12,44,38	8.52e-05	0.0056275	0.633,0.6,0.0,0.0	0.355,0.333,0.0,0.0	0.136	3	-	G	A	CDS	rs327516210
3	85987314	A	G	+	1824.38	20,12,6,0	15,14,1,5	15,15,5,0	24,13,11,38	0.00144135	0.0448847	0.571,0.462,0.857,0.0	0.385,0.536,0.313,0.0	0.164	3	+	A	G	Intron	rs327775492
3	85990795	G	A	-	1859.52	15,20,7,0	5,5,4,5	12,7,8,0	13,6,7,15	0.000945063	0.0338125	0.75,0.8,0.636,0.0	0.48,0.538,0.533,0.0	0.159	3	-	C	T	Intron	rs338728798
3	93170736	T	C	-	823.58	11,20,5,5	47,68,23,11	5,6,6,2	53,71,32,39	0.000337499	0.0162154	0.19,0.227,0.179,0.313	0.086,0.078,0.158,0.049	0.134	3	-	A	G	Intron
3	93170742	T	C	-	208.86	6,16,1,5	51,77,26,13	2,2,1,1	57,76,38,40	1.27e-05	0.00119833	0.105,0.172,0.037,0.278	0.034,0.026,0.026,0.024	0.121	3	-	A	G	Intron
3	93173458	A	G	-	1919.52	22,25,5,0	16,17,3,6	10,7,7,0	10,14,6,23	0.00158114	0.04768	0.579,0.595,0.625,0.0	0.5,0.333,0.538,0.0	0.107	3	-	T	C	Intron	rs322956652
3	94172342	A	T	-	1606.18	15,16,2,0	0,0,4,0	10,9,5,0	0,0,11,15	4.07e-05	0.0031182	1.0,1.0,0.333,NA	1.0,1.0,0.313,0.0	0.2	3	-	T	A	Intron	rs326547698
3	107167584	T	C	-	772.1	12,2,6,2	0,0,1,0	1,0,3,5	0,1,7,4	9.8e-05	0.00630679	1.0,1.0,0.857,1.0	1.0,0.0,0.3,0.556	0.5	3	-	A	G	CDS	rs323658643
3	112047802	C	T	-	2701.87	2,14,38,0	21,6,0,45	0,8,15,0	25,16,1,35	0.00167687	0.0494274	0.087,0.7,1.0,0.0	0.0,0.333,0.938,0.0	0.129	3	-	G	A	3UTR	rs319969487
3	125110675	A	G	-	7685.26	0,131,17,2	70,0,3,1	0,93,17,26	68,1,16,46	0.000330673	0.0159815	0.0,1.0,0.85,0.667	0.0,0.989,0.515,0.361	0.163	3	-	T	C	Intron	rs330881299
3	126093200	G	C	+	102.41	0,0,0,1	16,21,8,0	0,0,0,16	22,11,9,13	0.000957507	0.0340964	0.0,0.0,0.0,1.0	0.0,0.0,0.0,0.552	0.112	3	+	G	C	Intron
3	126093201	G	C	+	102.45	0,0,0,1	16,21,8,0	0,0,0,16	22,11,9,13	0.000957507	0.0340964	0.0,0.0,0.0,1.0	0.0,0.0,0.0,0.552	0.112	3	+	G	C	Intron	rs1111484635
3	126912348	G	T	+	317.53	0,8,5,0	11,15,3,2	0,1,2,0	28,7,11,15	0.000417008	0.0189159	0.0,0.348,0.625,0.0	0.0,0.125,0.154,0.0	0.173	3	+	G	T	Intron
3	131296129	C	T	+	742.37	1,8,11,0	9,3,2,4	0,7,5,0	21,5,14,9	0.000818499	0.0304983	0.1,0.727,0.846,0.0	0.0,0.583,0.263,0.0	0.207	3	+	C	T	Intron	rs341003102
4	246029	A	G	+	1278.84	9,9,1,10	4,5,4,0	2,7,0,15	7,18,16,0	0.00121897	0.0401816	0.692,0.643,0.2,1.0	0.222,0.28,0.0,1.0	0.258	4	+	A	G	Intron	rs1112549668
4	620174	G	T	-	262.82	2,5,10,5	9,16,29,13	5,3,2,3	41,18,49,29	0.000951202	0.0339609	0.182,0.238,0.256,0.278	0.109,0.143,0.039,0.094	0.142	4	-	C	A	Intron
4	620176	T	A	-	323.11	2,5,10,5	9,12,26,13	5,3,2,3	38,19,47,29	0.000471948	0.0206758	0.182,0.294,0.278,0.278	0.116,0.136,0.041,0.094	0.161	4	-	A	T	Intron
4	2568288	C	T	-	2577.42	10,38,2,10	0,0,7,1	6,18,2,7	0,0,11,8	0.00145212	0.0451189	1.0,1.0,0.222,0.909	1.0,1.0,0.154,0.467	0.128	4	-	G	A	Intron
4	2890454	A	G	+	1179.61	4,15,0,0	0,0,0,2	10,9,0,0	0,1,5,17	0.000349389	0.016599	1.0,1.0,NA,0.0	1.0,0.9,0.0,0.0	0.192	4	+	A	G	Intron
4	2891644	G	A	+	1946.61	9,10,6,0	0,0,1,0	13,17,9,0	0,0,4,18	0.000712239	0.0277598	1.0,1.0,0.857,NA	1.0,1.0,0.692,0.0	0.279	4	+	G	A	Intron
4	2899569	C	T	-	166.39	0,0,9,0	4,0,7,3	0,0,0,0	2,2,13,8	0.000264247	0.0134725	0.0,NA,0.563,0.0	0.0,0.0,0.0,0.0	0.188		-	G	A
4	15109311	T	G	-	3720.22	21,32,3,2	0,0,0,0	26,27,12,3	0,1,3,6	0.00166969	0.0493055	1.0,1.0,1.0,1.0	1.0,0.964,0.8,0.333	0.226	4	-	A	C	Intron	rs337295833
4	15111111	T	A	-	1195.99	9,11,1,1	0,0,0,0	5,9,4,2	0,1,5,5	0.000600549	0.0245192	1.0,1.0,1.0,1.0	1.0,0.9,0.444,0.286	0.342	4	-	A	T	Intron	rs339134910
4	18859919	T	C	-	376.7	6,0,0,15	57,14,40,7	0,1,0,2	21,16,68,7	0.00036787	0.0172456	0.095,0.0,0.0,0.682	0.0,0.059,0.0,0.222	0.124	4	-	A	G	CDS	rs328271835
4	18864349	A	G	-	230.28	2,0,0,10	58,8,47,12	0,0,0,0	20,17,87,9	0.000214292	0.0114825	0.033,0.0,0.0,0.455	0.0,0.0,0.0,0.0	0.122	4	-	T	C	CDS	rs335007881
4	37088290	T	A	+	2325.64	13,19,4,2	0,0,0,0	14,10,8,3	0,0,0,12	0.00020044	0.0109157	1.0,1.0,1.0,1.0	1.0,1.0,1.0,0.2	0.2	4	+	T	A	Intron	rs334734922
4	37261653	G	A	-	390.05	8,0,0,6	7,1,3,4	3,0,0,0	4,3,19,1	0.00114169	0.038364	0.533,0.0,0.0,0.6	0.429,0.0,0.0,0.0	0.176	4	-	C	T	CDS	rs323220016
4	40377335	A	G	+	2235.04	21,13,4,2	1,2,4,0	20,4,6,8	0,5,24,5	0.000211202	0.011372	0.955,0.867,0.5,1.0	1.0,0.444,0.2,0.615	0.265	4	+	A	G	5UTR	rs332135849
4	40377357	G	C	+	2099.4	24,11,0,3	1,4,8,0	24,4,0,8	0,11,34,9	7.29e-05	0.00497531	0.96,0.733,0.0,1.0	1.0,0.267,0.0,0.471	0.239	4	+	G	C	5UTR	rs345214957
4	41822676	G	A	-	4134.92	16,21,12,4	0,0,0,1	27,33,22,8	2,1,0,16	0.00159893	0.0479692	1.0,1.0,1.0,0.8	0.931,0.971,1.0,0.333	0.141	4	-	C	T	Intron	rs322288990
4	45793964	G	A	+	5100.77	42,24,14,15	1,0,3,8	27,19,20,16	0,1,18,16	0.000517129	0.0220359	0.977,1.0,0.824,0.652	1.0,0.95,0.526,0.5	0.119		+	G	A		rs330635237
4	46856906	A	G	+	188.38	6,1,3,1	7,7,2,5	1,0,0,1	11,14,13,17	0.000124071	0.00759885	0.462,0.125,0.6,0.167	0.083,0.0,0.0,0.056	0.304	4	+	A	G	Intron
4	54929610	C	T	+	1303.22	16,10,3,5	0,0,2,7	8,0,3,5	0,0,7,18	0.000188276	0.0104403	1.0,1.0,0.6,0.417	1.0,NA,0.3,0.217	0.248	4	+	C	T	3UTR	rs711621404
4	54929623	A	G	+	1553.28	20,11,3,5	0,0,2,8	11,1,3,7	0,0,9,18	0.000397341	0.018277	1.0,1.0,0.6,0.385	1.0,1.0,0.25,0.28	0.114	4	+	A	G	3UTR	rs704900329
4	62570586	G	A	-	387.21	0,0,17,0	30,29,13,43	0,0,2,0	33,58,16,49	3.94e-05	0.00304629	0.0,0.0,0.567,0.0	0.0,0.0,0.111,0.0	0.114	4	-	C	T	3UTR	rs1110121148
4	62790845	T	C	+	638.48	7,2,0,6	0,0,8,7	1,1,0,7	0,5,43,3	0.000640626	0.0257186	1.0,1.0,0.0,0.462	1.0,0.167,0.0,0.7	0.149	4	+	T	C	3UTR	rs702666264
4	62790848	T	C	+	602.62	5,2,0,7	0,0,8,6	1,2,0,6	0,5,43,4	0.000724965	0.0280758	1.0,1.0,0.0,0.538	1.0,0.286,0.0,0.6	0.163	4	+	T	C	3UTR	rs342889779
4	62790854	G	A	+	563.62	5,2,0,7	0,0,8,7	1,2,0,6	0,5,45,5	0.00070323	0.0275193	1.0,1.0,0.0,0.5	1.0,0.286,0.0,0.545	0.167	4	+	G	A	3UTR	rs320541353
4	63551875	G	A	+	760.77	7,14,0,0	5,0,5,0	4,6,0,0	9,4,18,1	0.000192359	0.0106003	0.583,1.0,0.0,NA	0.308,0.6,0.0,0.0	0.301	4	+	G	A	Intron	rs332682631
4	75959481	C	G	-	2203.42	0,14,0,26	0,0,0,0	0,12,20,0	3,2,2,4	0.000180822	0.0101357	NA,1.0,NA,1.0	0.0,0.857,0.909,0.0	0.558	4	-	G	C	Intron
4	76856641	A	G	-	1464.29	6,7,10,14	9,8,7,10	7,6,5,3	36,5,13,15	0.00017279	0.00980588	0.4,0.467,0.588,0.583	0.163,0.545,0.278,0.167	0.221	4	-	T	C	Intron
4	76887907	A	T	+	398.56	6,8,0,0	7,13,3,3	0,5,0,0	13,8,6,25	0.00165015	0.048896	0.462,0.381,0.0,0.0	0.0,0.385,0.0,0.0	0.114		+	A	T		rs787840910
4	82714165	T	C	-	1010.8	7,6,3,11	4,8,2,1	3,5,1,4	3,12,5,11	0.00131911	0.042335	0.636,0.429,0.6,0.917	0.5,0.294,0.167,0.267	0.339	4	-	A	G	Intron
4	89373163	A	G	+	2062.75	0,0,31,37	36,17,20,26	0,0,15,7	21,24,16,19	0.00108422	0.0370584	0.0,0.0,0.608,0.587	0.0,0.0,0.484,0.269	0.111	4	+	A	G	3UTR	rs1108119368
4	89702030	T	C	-	159.57	0,0,8,0	7,1,5,2	0,0,0,0	16,3,1,1	0.00152749	0.0466025	0.0,0.0,0.615,0.0	0.0,0.0,0.0,0.0	0.154	4	-	A	G	3UTR	rs335242421
4	90399652	T	G	+	1002.47	9,6,5,1	0,0,0,1	7,1,3,1	0,0,0,12	0.000454078	0.0200948	1.0,1.0,1.0,0.5	1.0,1.0,1.0,0.077	0.106	4	+	T	G	Intron	rs791895325
4	90573950	G	A	+	11813.3	31,55,61,52	22,28,18,18	53,42,61,59	31,56,37,38	0.00073672	0.0283998	0.585,0.663,0.772,0.743	0.631,0.429,0.622,0.608	0.118	4	+	G	A	Intron
4	92713718	T	C	-	4208.29	18,11,39,50	46,13,60,124	27,15,34,45	145,34,72,188	0.000207562	0.011213	0.281,0.458,0.394,0.287	0.157,0.306,0.321,0.193	0.111	4	-	A	G	3UTR
4	92771211	T	C	-	2836.29	24,9,32,29	55,48,99,67	17,14,19,33	149,71,110,174	8.38e-06	0.000852005	0.304,0.158,0.244,0.302	0.102,0.165,0.147,0.159	0.109		-	A	G
4	92771212	T	C	-	5668.29	31,17,48,30	49,40,82,67	33,19,32,54	130,65,98,153	0.000276525	0.0139177	0.388,0.298,0.369,0.309	0.202,0.226,0.246,0.261	0.107		-	A	G
4	93700571	A	C	-	1573.1	6,3,0,30	4,0,4,0	0,3,0,10	4,7,6,0	0.000377107	0.017558	0.6,1.0,0.0,1.0	0.0,0.3,0.0,1.0	0.325	4	-	T	G	CDS
4	93745089	G	A	+	165.25	4,2,10,8	0,4,0,0	3,4,6,2	8,1,3,5	0.00158789	0.0477906	1.0,0.333,1.0,1.0	0.273,0.8,0.667,0.286	0.327	4	+	G	A	Intron
4	95331025	T	G	-	2059.77	10,33,6,2	0,0,0,3	5,18,0,3	0,0,0,12	0.00103942	0.0360849	1.0,1.0,1.0,0.4	1.0,1.0,NA,0.2	0.117	4	-	A	C	Intron	rs80881219
4	95332030	A	G	-	1003.41	6,11,2,1	0,0,0,0	4,4,4,2	0,0,0,9	0.000803855	0.0301047	1.0,1.0,1.0,1.0	1.0,1.0,1.0,0.182	0.205	4	-	T	C	Intron	rs324307682
4	95971580	C	T	-	210.54	1,0,0,9	11,6,13,4	0,0,0,1	22,6,20,10	0.000551217	0.023048	0.083,0.0,0.0,0.692	0.0,0.0,0.0,0.091	0.171	4	-	G	A	CDS	rs325116833
4	96075150	T	A	+	234.14	20,20,43,58	10,16,16,6	10,22,33,24	8,24,27,15	8.77e-05	0.0057585	0.667,0.556,0.729,0.906	0.556,0.478,0.55,0.615	0.165	4	+	T	A	Intron
4	96277591	C	T	+	656.79	3,1,0,21	5,2,5,6	0,0,0,1	7,5,3,4	2.58e-05	0.00216498	0.375,0.333,0.0,0.778	0.0,0.0,0.0,0.2	0.322		+	C	T		rs706185861
4	97267425	C	T	+	1862.27	13,11,2,0	0,0,0,0	14,13,9,0	0,0,2,16	0.00014116	0.00837742	1.0,1.0,1.0,NA	1.0,1.0,0.818,0.0	0.295	4	+	C	T	Intron	rs326339730
4	97713549	G	T	-	2218.18	14,23,3,4	0,0,1,1	4,11,5,10	0,0,11,3	0.000498202	0.0214505	1.0,1.0,0.75,0.8	1.0,1.0,0.313,0.769	0.117	4	-	C	A	Intron	rs329010958
4	98619147	A	G	-	856.75	0,0,17,6	14,24,13,3	0,0,4,11	93,36,23,33	5.34e-06	0.000581236	0.0,0.0,0.567,0.667	0.0,0.0,0.148,0.25	0.209	4	-	T	C	Intron	rs322707413
4	99194389	T	C	-	1019.56	7,2,15,10	8,10,17,9	3,2,6,3	18,17,16,34	1.3e-05	0.00122212	0.467,0.167,0.469,0.526	0.143,0.105,0.273,0.081	0.257		-	A	G
4	104625968	T	C	-	902.38	11,7,0,14	4,2,12,16	1,3,0,6	2,3,27,8	0.00146318	0.0453593	0.733,0.778,0.0,0.467	0.333,0.5,0.0,0.429	0.179	4	-	A	G	5UTR	rs344202113
4	110891361	G	A	-	1410.07	11,22,0,1	0,0,0,0	2,10,0,2	0,0,3,8	8.44e-06	0.000856781	1.0,1.0,NA,1.0	1.0,1.0,0.0,0.2	0.45	4	-	C	T	Intron	rs337240566
4	110891370	A	G	-	1784.53	16,28,0,2	0,0,0,0	2,11,0,3	0,0,3,9	7.28e-07	0.000103492	1.0,1.0,NA,1.0	1.0,1.0,0.0,0.25	0.438	4	-	T	C	Intron	rs319169250
4	110891434	C	T	-	1674.97	15,25,0,2	0,0,0,1	4,9,0,2	0,0,0,8	0.000431206	0.0193729	1.0,1.0,NA,0.667	1.0,1.0,NA,0.2	0.156	4	-	G	A	Intron	rs329510001
4	110891570	T	C	-	1439.06	7,26,0,2	0,0,0,0	9,7,0,0	0,0,3,8	1.34e-05	0.00125277	1.0,1.0,NA,1.0	1.0,1.0,0.0,0.0	0.5	4	-	A	G	Intron	rs330558430
4	111391914	C	T	-	8319.33	48,68,36,29	46,0,34,25	27,49,28,37	59,0,57,41	0.000105315	0.00667633	0.511,1.0,0.514,0.537	0.314,1.0,0.329,0.474	0.111		-	G	A		rs335362872
4	111630475	C	T	+	260.92	5,6,0,0	3,9,6,2	1,2,0,0	5,8,8,25	0.00103633	0.0360221	0.625,0.4,0.0,0.0	0.167,0.2,0.0,0.0	0.165	4	+	C	T	Intron	rs339960504
4	111630533	C	T	+	365.34	7,6,0,0	5,7,5,1	2,1,0,0	6,9,2,15	0.00162274	0.0484305	0.583,0.462,0.0,0.0	0.25,0.1,0.0,0.0	0.174	4	+	C	T	Intron	rs341468694
4	122529390	G	C	-	1699.34	12,10,12,14	22,2,7,14	1,5,8,9	12,8,23,17	0.00125551	0.0409308	0.353,0.833,0.632,0.5	0.077,0.385,0.258,0.346	0.313		-	C	G		rs342117195
4	122834139	C	T	+	698.39	5,12,2,0	6,15,2,3	0,5,5,0	15,10,3,31	0.00112674	0.0379983	0.455,0.444,0.5,0.0	0.0,0.333,0.625,0.0	0.11	4	+	C	T	Intron	rs336553761
4	122834141	G	A	+	688.34	5,12,2,0	6,14,2,3	0,5,5,0	16,10,3,31	0.000739563	0.028463	0.455,0.462,0.5,0.0	0.0,0.333,0.625,0.0	0.114	4	+	G	A	Intron	rs703767901
4	123645384	G	A	+	365.65	0,5,6,0	10,1,3,2	0,1,4,0	32,2,6,11	0.0010689	0.0367423	0.0,0.833,0.667,0.0	0.0,0.333,0.4,0.0	0.192	4	+	G	A	Intron	rs334106613
4	125863746	G	A	+	1213.89	10,14,4,0	0,0,0,0	9,2,3,0	0,0,0,8	0.00032041	0.0156072	1.0,1.0,1.0,NA	1.0,1.0,1.0,0.0	0.25		+	G	A
4	129371155	T	C	-	1805	28,10,0,0	0,0,0,0	8,9,3,0	0,0,2,6	0.000282154	0.0141414	1.0,1.0,NA,NA	1.0,1.0,0.6,0.0	0.35	4	-	A	G	Intron	rs330212504
4	129372007	G	A	-	1474.78	32,6,0,0	0,2,1,0	11,3,0,0	0,1,8,5	6.51e-05	0.00456131	1.0,0.75,0.0,NA	1.0,0.75,0.0,0.0	0.146	4	-	C	T	Intron	rs323295920
4	129373861	A	G	-	1104.03	23,8,0,0	0,0,0,3	6,3,1,0	0,0,3,7	0.000964337	0.0342452	1.0,1.0,NA,0.0	1.0,1.0,0.25,0.0	0.104	4	-	T	C	Intron	rs321991654
4	129753418	C	T	+	1783.38	20,15,5,0	18,8,2,7	10,14,6,1	12,15,9,37	0.00162735	0.0484933	0.526,0.652,0.714,0.0	0.455,0.483,0.4,0.026	0.132	4	+	C	T	3UTR	rs325756199
4	129754296	T	C	+	1491.36	15,13,8,0	19,24,4,8	6,14,7,0	16,23,13,58	0.00120087	0.0397682	0.441,0.351,0.667,0.0	0.273,0.378,0.35,0.0	0.115	4	+	T	C	3UTR	rs335915392
4	129754339	T	C	+	1067.36	20,7,5,0	13,21,4,9	6,6,7,0	15,16,17,51	0.000157608	0.00911966	0.606,0.25,0.556,0.0	0.286,0.273,0.292,0.0	0.14	4	+	T	C	3UTR	rs345261074
5	236757	T	A	+	361.71	2,1,8,1	4,5,4,3	0,2,1,2	13,12,12,8	0.00114979	0.0385408	0.333,0.167,0.667,0.25	0.0,0.143,0.077,0.2	0.249	5	+	T	A	Intron
5	413172	C	A	+	13214	60,67,50,79	6,19,7,8	41,74,56,58	28,29,20,12	9.24e-06	0.000926974	0.909,0.779,0.877,0.908	0.594,0.718,0.737,0.829	0.149	5	+	C	A	Intron
5	474664	A	G	+	1033.68	3,4,10,0	4,3,5,11	0,2,2,0	4,6,9,14	0.00165441	0.0489937	0.429,0.571,0.667,0.0	0.0,0.25,0.182,0.0	0.309		+	A	G		rs787511879
5	678844	C	G	-	221.15	36,31,32,64	32,49,26,47	22,36,20,24	53,55,44,46	1.23e-05	0.00117383	0.529,0.388,0.552,0.577	0.293,0.396,0.313,0.343	0.175	5	-	G	C	Intron
5	3571547	A	C	+	4444.33	14,4,18,81	25,4,10,0	8,5,9,30	20,13,18,0	5.85e-05	0.0041831	0.359,0.5,0.643,1.0	0.286,0.278,0.333,1.0	0.151	5	+	A	C	3UTR	rs339352504
5	4101115	G	A	-	788.55	2,0,0,26	21,15,29,12	0,0,0,6	20,31,26,12	8.45e-05	0.00559213	0.087,0.0,0.0,0.684	0.0,0.0,0.0,0.333	0.109	5	-	C	T	5UTR	rs1113047998
5	4406053	A	G	-	451.57	3,5,4,0	1,6,1,2	1,5,1,0	8,8,4,22	0.000717961	0.0279021	0.75,0.455,0.8,0.0	0.111,0.385,0.2,0.0	0.327	5	-	T	C	Intron	rs318338732
5	5038529	T	C	-	1093.29	5,9,2,5	1,0,1,0	7,10,4,1	9,0,13,3	0.000184754	0.0103003	0.833,1.0,0.667,1.0	0.438,1.0,0.235,0.25	0.394	5	-	A	G	Intron
5	5052124	A	C	-	379.58	5,6,1,0	5,0,4,2	0,2,0,1	12,0,8,11	0.000345168	0.0164817	0.5,1.0,0.2,0.0	0.0,1.0,0.0,0.083	0.154	5	-	T	G	Intron	rs1108918612
5	5052141	T	C	-	387.01	6,5,0,0	4,0,4,2	0,3,0,0	12,0,10,9	0.000457316	0.0201977	0.6,1.0,0.0,0.0	0.0,1.0,0.0,0.0	0.15	5	-	A	G	Intron	rs1109251210
5	5052159	A	G	-	336.79	3,9,1,0	2,0,4,1	0,2,0,0	15,0,10,10	1.85e-06	0.000234808	0.6,1.0,0.2,0.0	0.0,1.0,0.0,0.0	0.2	5	-	T	C	Intron	rs1111818780
5	7964393	C	T	+	219.05	0,9,0,0	6,1,1,5	0,0,0,0	15,7,22,11	1.7e-06	0.00021924	0.0,0.9,0.0,0.0	0.0,0.0,0.0,0.0	0.225	5	+	C	T	Intron	rs788947365
5	8928918	A	T	+	22389.3	86,84,88,99	25,53,36,17	84,98,100,108	55,52,58,61	0.000500354	0.0215121	0.775,0.613,0.71,0.853	0.604,0.653,0.633,0.639	0.105	5	+	A	T	Intron
5	9500964	A	G	+	5907.94	25,65,6,5	1,0,4,0	28,39,13,16	1,0,11,14	0.000160892	0.00925958	0.962,1.0,0.6,1.0	0.966,1.0,0.542,0.533	0.13	5	+	A	G	Intron	rs334571322
5	9618314	T	C	+	1999.29	9,11,11,11	8,12,9,5	9,5,9,16	22,19,20,21	0.00151135	0.0462638	0.529,0.478,0.55,0.688	0.29,0.208,0.31,0.432	0.251	5	+	T	C	Intron
5	9978630	G	T	-	1398.25	8,18,0,0	0,0,13,4	5,17,1,0	18,0,26,16	0.000425115	0.0191882	1.0,1.0,0.0,0.0	0.217,1.0,0.037,0.0	0.186	5	-	C	A	Intron	rs710825282
5	11227941	A	G	+	2904.29	20,23,21,28	42,65,22,11	19,17,19,15	74,60,51,55	1.94e-05	0.00170304	0.323,0.261,0.488,0.718	0.204,0.221,0.271,0.214	0.22	5	+	A	G	Intron
5	15125082	G	A	-	135.99	4,3,0,0	5,7,10,2	0,0,0,0	15,13,16,8	0.000343866	0.0164424	0.444,0.3,0.0,0.0	0.0,0.0,0.0,0.0	0.186	5	-	C	T	Intron	rs701058959
5	15129828	A	G	-	3877.75	19,43,15,3	0,0,5,5	24,20,14,4	0,0,19,18	2.19e-05	0.00188329	1.0,1.0,0.75,0.375	1.0,1.0,0.424,0.182	0.13	5	-	T	C	Intron	rs81382659
5	15597302	C	G	-	2853.37	26,6,21,18	3,5,2,0	24,13,24,11	17,9,10,10	2.41e-05	0.00204283	0.897,0.545,0.913,1.0	0.585,0.591,0.706,0.524	0.237	5	-	G	C	Intron
5	16006361	G	A	+	317.31	7,5,0,0	8,4,2,4	1,1,0,0	9,6,16,5	0.000436992	0.0195705	0.467,0.556,0.0,0.0	0.1,0.143,0.0,0.0	0.195	5	+	G	A	3UTR	rs328027112
5	18523962	A	G	+	113.04	2,5,0,0	3,12,6,3	0,1,0,0	18,15,15,10	0.001554	0.0470767	0.4,0.294,0.0,0.0	0.0,0.063,0.0,0.0	0.158	5	+	A	G	Intron
5	18726775	T	C	-	136.4	2,3,2,2	10,11,10,0	0,0,1,0	11,14,18,16	0.000717061	0.0278752	0.167,0.214,0.167,1.0	0.0,0.0,0.053,0.0	0.374	5	-	A	G	Intron
5	18873781	T	C	-	470.01	5,9,0,0	0,2,1,4	4,3,0,0	4,1,10,11	0.00104243	0.0361128	1.0,0.818,0.0,0.0	0.5,0.75,0.0,0.0	0.142	5	-	A	G	Intron	rs703531547
5	22473058	C	T	+	6060.4	75,11,21,12	0,0,26,4	34,9,32,8	0,1,51,10	2.76e-05	0.00228771	1.0,1.0,0.447,0.75	1.0,0.9,0.386,0.444	0.117	5	+	C	T	CDS
5	22516299	T	C	+	210.23	13,8,12,7	5,11,4,0	9,9,10,6	9,14,20,10	0.00103456	0.0359807	0.722,0.421,0.75,1.0	0.5,0.391,0.333,0.375	0.323	5	+	T	C	Intron
5	30600404	G	A	+	1075.24	0,0,0,27	9,1,6,0	0,0,0,9	11,5,18,6	1.27e-05	0.00120136	0.0,0.0,0.0,1.0	0.0,0.0,0.0,0.6	0.1		+	G	A		rs332010034
5	33618141	G	A	+	3324.29	53,15,21,8	27,8,22,16	17,10,5,9	26,8,18,21	0.000490721	0.0212405	0.662,0.652,0.488,0.333	0.395,0.556,0.217,0.3	0.167	5	+	G	A	CDS	rs344640538
5	34152031	C	T	+	225.64	0,0,0,10	12,21,3,6	0,0,0,0	12,20,4,6	0.000906739	0.0328392	0.0,0.0,0.0,0.625	0.0,0.0,0.0,0.0	0.156	5	+	C	T	Intron	rs691371544
5	41584195	T	C	+	311.9	6,5,0,2	6,3,6,4	0,0,0,0	3,3,13,3	0.000169676	0.00966288	0.5,0.625,0.0,0.333	0.0,0.0,0.0,0.0	0.365	5	+	T	C	3UTR	rs341537428
5	46096674	T	C	-	5506.33	36,12,38,61	35,5,26,0	14,4,39,20	16,9,51,0	0.000317941	0.015521	0.507,0.706,0.594,1.0	0.467,0.308,0.433,1.0	0.15	5	-	A	G	CDS	rs331914265
5	53781216	T	C	-	11545.3	182,106,76,0	221,93,116,406	79,9,77,1	93,86,114,270	0.000283354	0.0141877	0.452,0.533,0.396,0.0	0.459,0.095,0.403,0.004	0.105	5	-	A	G	CDS	rs339466170
5	61343135	G	A	+	2017.04	19,34,3,0	9,12,4,3	9,12,2,0	10,7,6,16	0.000414512	0.0188496	0.679,0.739,0.429,0.0	0.474,0.632,0.25,0.0	0.123	5	+	G	A	Intron	rs325780925
5	63953091	T	C	+	5637.61	20,12,46,27	0,2,0,1	24,13,19,14	3,4,2,6	0.000382784	0.017761	1.0,0.857,1.0,0.964	0.889,0.765,0.905,0.7	0.141	5	+	T	C	Intron
5	67121320	G	T	-	1033.27	10,5,4,0	1,0,0,3	7,10,2,0	3,4,2,17	0.00135121	0.0429629	0.909,1.0,1.0,0.0	0.7,0.714,0.5,0.0	0.249		-	C	A		rs328146274
5	77797553	A	G	+	179.04	7,1,2,0	8,11,5,3	0,0,0,0	5,10,6,11	0.00052806	0.0223555	0.467,0.083,0.286,0.0	0.0,0.0,0.0,0.0	0.209		+	A	G
5	78160297	C	A	-	1994.1	7,28,3,0	0,0,0,0	2,13,12,0	1,0,0,8	0.000439119	0.0196402	1.0,1.0,1.0,NA	0.667,1.0,1.0,0.0	0.333	5	-	G	T	Intron
5	78160310	T	C	-	1406.11	6,24,3,0	0,0,0,0	2,10,8,0	2,0,0,8	0.000121742	0.00748574	1.0,1.0,1.0,NA	0.5,1.0,1.0,0.0	0.375	5	-	A	G	Intron
5	78160315	T	C	-	1406.33	5,25,3,0	0,0,0,0	2,10,8,0	1,0,0,7	0.000552332	0.0230793	1.0,1.0,1.0,NA	0.667,1.0,1.0,0.0	0.333	5	-	A	G	Intron
5	79557518	A	G	+	1037.76	12,0,22,0	12,12,20,21	4,0,3,0	9,32,12,7	0.000305466	0.0150447	0.5,0.0,0.524,0.0	0.308,0.0,0.2,0.0	0.129		+	A	G		rs325065113
5	80173719	T	C	-	690.2	0,13,5,0	9,5,2,0	0,4,5,0	16,1,9,13	0.00139537	0.0438832	0.0,0.722,0.714,NA	0.0,0.8,0.357,0.0	0.19	5	-	A	G	Intron	rs338345030
5	80178168	T	C	-	402.28	0,11,3,0	4,1,2,0	0,3,1,0	12,0,1,6	0.000997603	0.0350771	0.0,0.917,0.6,NA	0.0,1.0,0.5,0.0	0.131	5	-	A	G	Intron	rs338189793
5	80513521	G	T	-	122.29	49,32,38,60	12,16,3,1	30,26,43,39	14,12,13,20	0.000337683	0.0162218	0.803,0.667,0.927,0.984	0.682,0.684,0.768,0.661	0.146	5	-	C	A	Intron
5	83910151	C	T	-	341.97	7,7,0,0	8,9,9,5	2,0,0,0	7,7,12,14	0.0011303	0.0380886	0.467,0.438,0.0,0.0	0.222,0.0,0.0,0.0	0.17	5	-	G	A	Intron	rs345833513
5	93250154	G	A	-	158.63	6,2,0,0	7,5,8,10	0,0,0,0	8,5,12,13	0.00135692	0.0430759	0.462,0.286,0.0,0.0	0.0,0.0,0.0,0.0	0.187		-	C	T		rs80808348
5	93305003	T	C	+	4899.33	34,53,1,11	18,29,39,3	41,31,0,26	41,40,64,18	0.00151091	0.0462547	0.654,0.646,0.025,0.786	0.5,0.437,0.0,0.591	0.146	5	+	T	C	Intron	rs1108679103
5	100325839	G	A	-	349.56	0,0,0,13	18,9,21,3	0,0,0,0	9,10,13,2	0.00124868	0.0407924	0.0,0.0,0.0,0.813	0.0,0.0,0.0,0.0	0.203	5	-	C	T	CDS	rs196960613
6	1299305	T	C	+	269.1	0,0,5,7	12,19,4,10	0,0,1,0	29,20,4,5	0.000570726	0.0236693	0.0,0.0,0.556,0.412	0.0,0.0,0.2,0.0	0.192		+	T	C		rs319260521
6	1299314	C	A	+	226.22	0,0,5,6	10,17,5,8	0,0,1,0	28,21,4,4	0.0006668	0.0264814	0.0,0.0,0.5,0.429	0.0,0.0,0.2,0.0	0.182		+	C	A
6	1299319	C	T	+	242.18	0,0,5,6	10,15,5,8	0,0,1,0	28,22,3,4	0.000511296	0.0218384	0.0,0.0,0.5,0.429	0.0,0.0,0.25,0.0	0.17		+	C	T
6	2569387	C	G	+	379.52	8,6,0,0	2,5,4,1	2,3,0,0	6,4,10,10	0.00116224	0.0388276	0.8,0.545,0.0,0.0	0.25,0.429,0.0,0.0	0.167	6	+	C	G	Intron	rs342348522
6	3146593	C	A	+	1367.25	1,17,4,2	0,0,0,0	2,12,3,4	9,0,0,2	0.000462709	0.0203634	1.0,1.0,1.0,1.0	0.182,1.0,1.0,0.667	0.288	6	+	C	A	Intron	rs1110346640
6	3210058	G	A	+	1027.61	5,11,6,1	2,0,0,3	3,8,3,0	7,0,0,15	0.000479327	0.0209284	0.714,1.0,1.0,0.25	0.3,1.0,1.0,0.0	0.166	6	+	G	A	Intron	rs344923672
6	6296402	A	G	-	1081.77	0,0,0,31	12,9,0,7	0,0,0,7	5,12,4,8	0.00124881	0.0407924	0.0,0.0,NA,0.816	0.0,0.0,0.0,0.467	0.155	6	-	T	C	3UTR
6	6989447	G	C	-	2837.97	1,6,18,24	4,2,0,0	0,4,8,20	18,11,0,0	1.19e-05	0.00114409	0.2,0.75,1.0,1.0	0.0,0.267,1.0,1.0	0.171	6	-	C	G	CDS	rs690621919
6	12125554	A	G	-	1501.85	2,24,2,2	1,0,1,3	1,10,2,4	6,0,7,6	0.000584886	0.0240951	0.667,1.0,0.667,0.4	0.143,1.0,0.222,0.4	0.242	6	-	T	C	Intron	rs333086691
6	12130496	G	A	-	820.25	4,16,0,2	2,0,1,1	0,7,0,0	5,0,8,5	4.2e-05	0.00319725	0.667,1.0,0.0,0.667	0.0,1.0,0.0,0.0	0.333	6	-	C	T	Intron	rs81490941
6	12908341	G	A	+	911.42	3,9,7,1	2,0,0,0	1,6,1,5	6,0,0,12	0.000206572	0.0111731	0.6,1.0,1.0,1.0	0.143,1.0,1.0,0.294	0.291	6	+	G	A	Intron	rs331790353
6	13342718	A	G	+	103.06	1,2,2,5	2,9,12,21	0,0,0,0	9,13,12,14	0.000588997	0.0241935	0.333,0.182,0.143,0.192	0.0,0.0,0.0,0.0	0.213	6	+	A	G	Intron
6	13342731	A	G	+	144.3	2,3,4,4	2,10,11,26	0,0,1,0	10,13,15,14	0.000952996	0.0339981	0.5,0.231,0.267,0.133	0.0,0.0,0.063,0.0	0.267	6	+	A	G	Intron
6	13504356	G	A	+	1577.53	0,13,0,0	6,1,2,3	0,0,0,0	8,4,6,12	1.96e-06	0.000246834	0.0,0.929,0.0,0.0	0.0,0.0,0.0,0.0	0.232		+	G	A		rs706168243
6	17239454	C	A	+	2324.69	5,16,7,4	0,0,0,2	20,13,10,3	0,0,0,22	0.00159893	0.0479692	1.0,1.0,1.0,0.667	1.0,1.0,1.0,0.12	0.137	6	+	C	A	Intron	rs792149537
6	17307884	A	G	-	1034.75	0,21,0,11	50,12,13,8	0,6,0,7	42,10,47,18	0.00031869	0.0155478	0.0,0.636,0.0,0.579	0.0,0.375,0.0,0.28	0.14		-	T	C		rs325464181
6	18088397	A	T	-	870.4	6,22,0,0	6,5,0,4	1,5,0,1	9,1,11,4	0.000196671	0.0107767	0.5,0.815,NA,0.0	0.1,0.833,0.0,0.2	0.155	6	-	T	A	Intron	rs1113471583
6	18660087	G	A	+	2581.27	9,10,4,31	2,1,2,1	8,4,2,23	5,9,1,5	0.00105046	0.0362978	0.818,0.909,0.667,0.969	0.615,0.308,0.667,0.821	0.238		+	G	A
6	19660159	T	C	-	13120.8	26,84,66,82	10,0,28,0	27,59,39,94	26,0,44,2	0.000211654	0.0113864	0.722,1.0,0.702,1.0	0.509,1.0,0.47,0.979	0.116	6	-	A	G	3UTR
6	20387349	T	G	-	1434.75	0,23,24,0	16,19,12,17	0,9,8,0	24,20,9,20	0.000343482	0.0164339	0.0,0.548,0.667,0.0	0.0,0.31,0.471,0.0	0.108		-	A	C
6	27126593	T	A	+	101.43	31,4,23,13	17,17,10,1	17,1,21,15	34,16,39,21	2.81e-06	0.000335493	0.646,0.19,0.697,0.929	0.333,0.059,0.35,0.417	0.326	6	+	T	A	Intron
6	27618711	C	T	+	346.44	6,4,3,3	1,3,7,3	1,0,1,0	12,3,5,2	0.000368298	0.0172567	0.857,0.571,0.3,0.5	0.077,0.0,0.167,0.0	0.496	6	+	C	T	CDS	rs1108656051
6	27618712	A	G	+	355.19	6,4,3,3	1,3,6,2	1,0,1,0	11,3,5,2	0.00024129	0.0125877	0.857,0.571,0.333,0.6	0.083,0.0,0.167,0.0	0.528	6	+	A	G	CDS	rs1109197979
6	34534643	T	G	-	893.02	10,14,0,0	14,15,10,4	14,0,0,0	25,16,23,30	0.000483416	0.0210595	0.417,0.483,0.0,0.0	0.359,0.0,0.0,0.0	0.135	6	-	A	C	Intron	rs1112502586
6	45151009	T	C	+	1682.75	0,20,0,24	50,18,26,14	0,14,0,8	56,24,40,22	0.000689125	0.0271214	0.0,0.526,0.0,0.632	0.0,0.368,0.0,0.267	0.131	6	+	T	C	CDS	rs337794004
6	46762436	C	T	-	2878.35	37,21,17,1	30,16,12,18	25,16,5,0	28,15,14,47	0.000625582	0.0252552	0.552,0.568,0.586,0.053	0.472,0.516,0.263,0.0	0.127	6	-	G	A	3UTR	rs320989875
6	46844760	A	G	+	133.45	5,1,4,0	14,4,4,2	0,0,0,0	5,8,5,10	0.000638695	0.0256643	0.263,0.2,0.5,0.0	0.0,0.0,0.0,0.0	0.241		+	A	G
6	47201343	T	C	+	5360.08	3,88,6,19	1,0,0,3	3,43,2,7	6,0,2,4	0.000983611	0.0347591	0.75,1.0,1.0,0.864	0.333,1.0,0.5,0.636	0.286	6	+	T	C	Intron	rs324246614
6	47484116	G	A	+	4812.23	0,70,2,12	20,0,9,0	0,60,0,20	35,1,20,9	0.00145014	0.0450754	0.0,1.0,0.182,1.0	0.0,0.984,0.0,0.69	0.127	6	+	G	A	Intron	rs321904114
6	47558837	C	T	+	2304.78	0,37,1,2	19,0,3,1	0,23,0,15	47,1,16,12	0.000118797	0.00734988	0.0,1.0,0.25,0.667	0.0,0.958,0.0,0.556	0.101	6	+	C	T	Intron	rs330596559
6	47564506	C	T	+	5875.1	20,53,9,2	2,0,2,0	34,47,24,18	19,0,6,7	0.000293064	0.0145564	0.909,1.0,0.818,1.0	0.642,1.0,0.8,0.72	0.141	6	+	C	T	Intron	rs324313759
6	47596895	A	G	-	845.55	4,10,7,0	19,0,5,1	5,5,6,0	35,2,6,44	0.000154398	0.00898256	0.174,1.0,0.583,0.0	0.125,0.714,0.5,0.0	0.104		-	T	C		rs322433930
6	47596908	A	G	-	736.66	4,11,7,0	24,0,7,2	3,3,6,0	34,2,7,51	4.32e-05	0.00327097	0.143,1.0,0.5,0.0	0.081,0.6,0.462,0.0	0.125		-	T	C		rs334131677
6	47596915	T	C	-	577.93	4,10,7,0	25,0,6,2	3,3,5,0	30,2,5,45	0.000188666	0.0104507	0.138,1.0,0.538,0.0	0.091,0.6,0.5,0.0	0.121		-	A	G		rs346168669
6	47598119	A	G	-	803.71	7,7,5,0	3,0,3,1	2,3,6,1	10,0,6,10	0.00119131	0.0395218	0.7,1.0,0.625,0.0	0.167,1.0,0.5,0.091	0.142		-	T	C		rs329073804
6	47598469	C	T	-	996.47	3,7,10,0	8,0,0,0	0,3,13,0	13,0,6,16	0.000692811	0.0272295	0.273,1.0,1.0,NA	0.0,1.0,0.684,0.0	0.337		-	G	A		rs341845857
6	47651430	T	C	-	738.7	2,13,4,0	1,0,0,0	1,6,3,1	5,0,4,5	0.000198662	0.010857	0.667,1.0,1.0,NA	0.167,1.0,0.429,0.167	0.448	6	-	A	G	Intron	rs338939354
6	50004954	T	A	-	61.51	113,126,148,137	47,57,66,10	127,124,79,126	59,71,60,81	1.84e-06	0.000234082	0.706,0.689,0.692,0.932	0.683,0.636,0.568,0.609	0.131	6	-	A	T	Intron
6	51333761	G	A	+	618.1	0,10,1,8	7,2,3,3	0,5,0,2	13,9,7,7	0.000294565	0.0146052	0.0,0.833,0.25,0.727	0.0,0.357,0.0,0.222	0.308	6	+	G	A	Intron	rs320178611
6	51885100	C	A	+	1899.3	16,14,22,17	47,72,62,44	13,11,12,8	87,88,88,80	3.02e-05	0.00245267	0.254,0.163,0.262,0.279	0.13,0.111,0.12,0.091	0.126	6	+	C	A	Intron
6	54234418	T	C	-	1514.29	11,14,13,8	14,13,20,21	10,7,6,4	29,23,23,27	0.00102429	0.0357357	0.44,0.519,0.394,0.276	0.256,0.233,0.207,0.129	0.201	6	-	A	G	3UTR
6	54816888	G	A	+	2686.29	16,9,10,21	8,10,12,8	7,10,12,8	20,22,20,14	0.000114909	0.00715785	0.667,0.474,0.455,0.724	0.259,0.313,0.375,0.364	0.252	6	+	G	A	Intron
6	55243811	A	G	+	61.77	6,3,1,0	20,38,6,13	0,1,0,0	27,45,25,33	0.000369848	0.0173039	0.231,0.073,0.143,0.0	0.0,0.022,0.0,0.0	0.106	6	+	A	G	Intron
6	57358179	T	C	-	187.8	2,1,7,5	20,23,26,13	2,0,0,0	29,17,35,28	0.000222754	0.0118439	0.091,0.042,0.212,0.278	0.065,0.0,0.0,0.0	0.139	6	-	A	G	3UTR
6	59248470	T	C	-	47.93	2,2,0,1	8,11,9,1	0,0,0,0	9,25,26,25	0.00105629	0.0364138	0.2,0.154,0.0,0.5	0.0,0.0,0.0,0.0	0.213	6	-	A	G	Intron
6	63106201	T	A	-	93.95	30,23,43,36	35,74,42,37	28,29,34,31	87,97,89,73	8.63e-06	0.000873561	0.462,0.237,0.506,0.493	0.243,0.23,0.276,0.298	0.162	6	-	A	T	Intron
6	63621874	G	A	-	686.76	0,20,0,8	25,20,19,11	0,8,0,8	53,26,39,22	0.000486114	0.021129	0.0,0.5,0.0,0.421	0.0,0.235,0.0,0.267	0.105	6	-	C	T	Intron	rs342307116
6	63871242	T	A	-	88.96	29,28,36,40	14,38,14,6	22,23,28,30	37,25,25,22	0.000800827	0.0300492	0.674,0.424,0.72,0.87	0.373,0.479,0.528,0.577	0.183	6	-	A	T	Intron
6	63874668	T	C	-	229.97	5,8,0,4	21,28,17,8	5,1,0,2	42,40,18,41	0.00142873	0.0446289	0.192,0.222,0.0,0.333	0.106,0.024,0.0,0.047	0.143	6	-	A	G	Intron
6	63878158	T	C	-	1284.64	14,22,0,4	17,31,13,5	3,7,4,6	33,24,21,16	0.000790452	0.02982	0.452,0.415,0.0,0.444	0.083,0.226,0.16,0.273	0.142	6	-	A	G	Intron
6	63878224	T	C	-	2250.29	13,33,5,5	8,19,12,9	10,14,6,6	19,28,20,27	4.97e-05	0.00367444	0.619,0.635,0.294,0.357	0.345,0.333,0.231,0.182	0.204	6	-	A	G	Intron
6	67143456	G	A	-	1056.81	18,0,4,11	7,4,1,7	3,0,4,3	1,11,9,4	0.00147098	0.0455078	0.72,0.0,0.8,0.611	0.75,0.0,0.308,0.429	0.161	6	-	C	T	CDS	rs319726931
6	67424627	G	A	-	2086.54	5,30,3,4	2,0,3,0	5,15,7,1	3,0,8,10	0.000328248	0.0158941	0.714,1.0,0.5,1.0	0.625,1.0,0.467,0.091	0.258	6	-	C	T	Intron	rs318289790
6	67425208	A	G	-	1379.25	6,20,5,2	0,0,1,1	3,7,4,5	6,0,9,0	0.00016032	0.00923355	1.0,1.0,0.833,0.667	0.333,1.0,0.308,1.0	0.215	6	-	T	C	Intron	rs344256302
6	67425819	G	A	-	1126.95	2,17,6,1	0,0,0,1	4,4,3,3	2,0,8,3	0.000125332	0.00765492	1.0,1.0,1.0,0.5	0.667,1.0,0.273,0.5	0.265	6	-	C	T	Intron	rs330229946
6	69386316	C	A	-	275.45	35,29,36,41	23,44,31,11	26,22,35,24	55,38,34,45	3.32e-05	0.00264695	0.603,0.397,0.537,0.788	0.321,0.367,0.507,0.348	0.196	6	-	G	T	Intron
6	69699251	A	G	+	5634.29	27,31,42,42	21,24,34,48	22,28,16,15	29,26,53,27	0.000789548	0.0297991	0.563,0.564,0.553,0.467	0.431,0.519,0.232,0.357	0.152	6	+	A	G	3UTR
6	70688097	A	G	+	86.84	2,2,1,3	8,15,9,6	0,0,0,1	20,24,17,13	0.00132745	0.0425104	0.2,0.118,0.1,0.333	0.0,0.0,0.0,0.071	0.17	6	+	A	G	Intron
6	70901283	A	G	-	1243.33	10,0,10,23	17,16,3,25	5,0,3,5	10,43,6,12	9.18e-05	0.00598436	0.37,0.0,0.769,0.479	0.333,0.0,0.333,0.294	0.164	6	-	T	C	CDS	rs341409355
6	75698479	G	T	-	466.31	0,0,0,20	7,6,15,17	0,0,0,0	11,17,15,7	1.2e-06	0.000161203	0.0,0.0,0.0,0.541	0.0,0.0,0.0,0.0	0.135	6	-	C	A	3UTR	rs321210842
6	75716162	G	A	-	1306.27	3,0,0,38	14,8,12,0	2,0,0,0	5,8,11,1	6.51e-06	0.000686707	0.176,0.0,0.0,1.0	0.286,0.0,0.0,0.0	0.223	6	-	C	T	CDS	rs321752242
6	75722039	C	T	-	631.83	0,0,0,24	14,8,14,16	0,0,0,0	10,12,16,1	5.26e-06	0.000573946	0.0,0.0,0.0,0.6	0.0,0.0,0.0,0.0	0.15	6	-	G	A	CDS	rs325684250
6	78838953	A	C	+	2791.1	14,19,16,12	1,7,2,1	18,17,10,7	10,7,9,6	0.0013453	0.0428517	0.933,0.731,0.889,0.923	0.643,0.708,0.526,0.538	0.265	6	+	A	C	Intron
6	78963186	A	C	-	248.23	4,0,4,3	8,5,2,2	0,0,0,0	6,6,4,7	0.000243911	0.0126824	0.333,0.0,0.667,0.6	0.0,0.0,0.0,0.0	0.4	6	-	T	G	Intron
6	78963187	G	A	-	237.32	4,0,4,3	8,4,2,2	0,0,0,0	6,6,4,6	0.000243965	0.0126824	0.333,0.0,0.667,0.6	0.0,0.0,0.0,0.0	0.4	6	-	C	T	Intron
6	80451742	G	A	+	1090.78	19,0,14,0	7,9,11,10	10,0,5,0	10,8,30,13	0.000439244	0.019643	0.731,0.0,0.56,0.0	0.5,0.0,0.143,0.0	0.162	6	+	G	A	CDS
6	82052891	C	T	-	946.75	11,20,0,0	5,4,20,42	4,4,0,0	7,12,13,35	0.00138129	0.0435728	0.688,0.833,0.0,0.0	0.364,0.25,0.0,0.0	0.227		-	G	A
6	82876714	C	G	+	1466.82	8,12,4,0	0,0,0,0	10,10,5,4	0,0,0,11	0.00165458	0.0489939	1.0,1.0,1.0,NA	1.0,1.0,1.0,0.267	0.183	6	+	C	G	Intron	rs1108740339
6	82876959	C	T	+	1646.76	9,10,5,0	0,0,0,0	10,6,10,5	0,0,0,13	0.000874399	0.0319741	1.0,1.0,1.0,NA	1.0,1.0,1.0,0.278	0.181	6	+	C	T	Intron	rs1112304131
6	82877478	T	C	+	1796.22	14,9,5,0	0,0,0,0	8,9,12,10	0,1,0,12	0.00104128	0.036101	1.0,1.0,1.0,NA	1.0,0.9,1.0,0.455	0.161	6	+	T	C	Intron
6	83041009	A	C	+	166.27	1,15,0,6	86,21,131,88	0,0,1,3	113,69,80,50	0.000477103	0.0208607	0.011,0.417,0.0,0.064	0.0,0.0,0.012,0.057	0.106	6	+	A	C	CDS
6	87670581	T	G	-	369.9	0,8,4,0	3,2,4,0	0,3,1,0	6,8,4,12	0.000453022	0.0200566	0.0,0.8,0.5,NA	0.0,0.273,0.2,0.0	0.315	6	-	A	C	Intron	rs330338116
6	91359036	A	G	-	10858.4	44,23,39,105	2,4,1,2	27,18,43,60	6,8,5,7	0.000171906	0.00976121	0.957,0.852,0.975,0.981	0.818,0.692,0.896,0.896	0.116	6	-	T	C	CDS
6	94901991	A	G	+	1110.72	8,12,0,4	8,2,4,1	2,9,0,16	9,8,30,14	0.00127932	0.041405	0.5,0.857,0.0,0.8	0.182,0.529,0.0,0.533	0.228	6	+	A	G	Intron	rs345602052
6	96731080	C	T	-	2675.38	37,17,0,3	0,3,2,1	16,12,0,4	0,8,6,4	0.000684796	0.0269818	1.0,0.85,0.0,0.75	1.0,0.6,0.0,0.5	0.125	6	-	G	A	Intron	rs1109430906
6	96769421	C	T	-	2871.63	31,19,0,13	1,8,4,1	21,7,0,12	0,12,14,7	0.000361843	0.0170263	0.969,0.704,0.0,0.929	1.0,0.368,0.0,0.632	0.15		-	G	A		rs337804176
6	96844647	T	C	+	3989.82	23,24,10,1	0,0,0,0	20,35,10,16	0,0,0,19	4.29e-05	0.00325608	1.0,1.0,1.0,1.0	1.0,1.0,1.0,0.457	0.136	6	+	T	C	Intron	rs341582651
6	103391391	G	A	-	167.9	2,6,0,0	2,5,4,4	0,0,0,0	7,1,10,3	0.00152749	0.0466025	0.5,0.545,0.0,0.0	0.0,0.0,0.0,0.0	0.261	6	-	C	T	3UTR	rs335231975
6	128163319	C	T	-	236.93	1,0,0,11	13,22,6,11	0,0,0,1	20,12,14,10	0.00149038	0.045921	0.071,0.0,0.0,0.5	0.0,0.0,0.0,0.091	0.12	6	-	G	A	3UTR	rs324279206
6	146976646	T	C	-	738.58	15,7,0,0	7,6,4,0	4,3,0,0	6,7,5,10	0.0013688	0.0433264	0.682,0.538,0.0,NA	0.4,0.3,0.0,0.0	0.232	6	-	A	G	Intron	rs342060003
6	146979947	A	C	-	296.68	9,3,0,0	2,2,1,3	0,1,0,0	3,7,8,6	3.19e-05	0.00256707	0.818,0.6,0.0,0.0	0.0,0.125,0.0,0.0	0.323	6	-	T	G	Intron	rs711167042
6	146979948	G	A	-	258.87	8,3,0,0	3,2,1,3	0,1,0,0	3,7,8,6	0.000109618	0.00689617	0.727,0.6,0.0,0.0	0.0,0.125,0.0,0.0	0.301	6	-	C	T	Intron	rs700100950
6	146979962	A	G	-	372.29	12,3,0,0	3,2,1,3	1,1,0,0	2,8,8,5	5.03e-05	0.00370933	0.8,0.6,0.0,0.0	0.333,0.111,0.0,0.0	0.239	6	-	T	C	Intron	rs337875964
6	147177754	T	C	-	563.8	10,10,0,0	9,4,15,6	7,3,0,0	24,7,22,20	0.000705762	0.0275836	0.526,0.714,0.0,0.0	0.226,0.3,0.0,0.0	0.179	6	-	A	G	3UTR	rs346072325
6	147426811	G	T	+	758.98	10,8,3,0	2,4,13,9	4,6,0,0	10,16,17,18	0.000492761	0.0212949	0.833,0.667,0.188,0.0	0.286,0.273,0.0,0.0	0.282	6	+	G	T	Intron	rs325817849
6	158267393	T	A	+	6966.08	55,23,31,28	6,4,3,0	33,16,26,22	13,10,2,5	0.000631001	0.025431	0.902,0.852,0.912,1.0	0.717,0.615,0.929,0.815	0.147	6	+	T	A	Intron
6	158951460	T	C	+	1020.83	10,14,2,0	9,0,0,1	1,8,5,0	12,0,0,16	0.000639062	0.0256757	0.526,1.0,1.0,0.0	0.077,1.0,1.0,0.0	0.112	6	+	T	C	Intron	rs321443004
6	160252630	G	C	+	3023.75	5,35,4,48	68,27,57,43	0,16,1,30	78,36,58,37	0.000245063	0.0127182	0.068,0.565,0.066,0.527	0.0,0.308,0.017,0.448	0.113	6	+	G	C	3UTR	rs329545418
6	163408956	G	T	+	518.89	8,0,0,9	3,7,2,3	0,0,0,6	3,12,9,11	0.000505491	0.0216652	0.727,0.0,0.0,0.75	0.0,0.0,0.0,0.353	0.281		+	G	T		rs340874221
6	165860242	A	G	+	1125.79	9,4,6,11	8,4,8,10	1,4,8,5	26,10,10,13	0.00131218	0.0421677	0.529,0.5,0.429,0.524	0.037,0.286,0.444,0.278	0.234	6	+	A	G	3UTR
6	167330307	G	A	-	849.14	8,14,0,0	1,12,15,5	5,8,0,0	17,15,19,25	0.000729858	0.0282124	0.889,0.538,0.0,0.0	0.227,0.348,0.0,0.0	0.213	6	-	C	T	Intron
6	167604819	A	G	-	4934.01	13,39,8,0	0,0,0,0	43,30,26,2	0,0,0,19	0.000141704	0.00839687	1.0,1.0,1.0,NA	1.0,1.0,1.0,0.095	0.226	6	-	T	C	Intron	rs1111309876
6	167665440	G	A	-	843.26	4,12,6,0	5,6,1,3	8,4,1,0	14,8,4,17	0.000489391	0.0212125	0.444,0.667,0.857,0.0	0.364,0.333,0.2,0.0	0.268	6	-	C	T	Intron	rs319724457
6	167671945	A	G	-	1287.99	11,10,3,0	0,0,0,0	8,5,6,0	1,0,0,8	0.00101083	0.0353898	1.0,1.0,1.0,NA	0.889,1.0,1.0,0.0	0.278	6	-	T	C	Intron	rs81394322
6	167696624	C	T	-	435.86	4,9,2,0	3,8,0,2	1,3,0,0	7,6,1,12	0.00115022	0.0385506	0.571,0.529,1.0,0.0	0.125,0.333,0.0,0.0	0.411	6	-	G	A	Intron	rs332923476
7	1953916	C	T	-	8360.54	11,0,0,168	16,189,150,9	2,1,0,116	18,257,122,22	6.56e-05	0.00458321	0.407,0.0,0.0,0.949	0.1,0.004,0.0,0.841	0.103	7	-	G	A	CDS	rs80881345
7	2963069	C	T	+	1266.29	5,11,3,2	0,0,0,0	4,6,9,5	1,0,2,8	0.00152021	0.0464708	1.0,1.0,1.0,1.0	0.8,1.0,0.818,0.385	0.249	7	+	C	T	Intron	rs337565716
7	4156526	G	A	+	369.37	0,0,15,0	12,5,11,9	0,0,1,0	20,6,5,4	0.00087107	0.0319018	0.0,0.0,0.577,0.0	0.0,0.0,0.167,0.0	0.103	7	+	G	A	3UTR	rs1112648721
7	12697079	T	C	-	1658.75	1,32,20,0	50,16,16,28	1,12,16,1	53,33,21,41	0.000776669	0.0294356	0.02,0.667,0.556,0.0	0.019,0.267,0.432,0.024	0.125	7	-	A	G	Intron	rs1110552664
7	13823104	T	C	-	805.56	8,8,5,0	1,0,1,1	6,4,2,0	0,4,4,12	0.000134654	0.00808887	0.889,1.0,0.833,0.0	1.0,0.5,0.333,0.0	0.222	7	-	A	G	Intron	rs328505194
7	19377289	C	A	+	212.35	0,0,0,9	12,11,7,3	0,0,0,1	8,22,11,15	0.00126045	0.0410255	0.0,0.0,0.0,0.75	0.0,0.0,0.0,0.063	0.172	7	+	C	A	3UTR	rs326708262
7	20822895	A	C	+	319.32	0,12,0,0	21,2,9,8	0,0,0,0	12,5,18,13	0.000100151	0.00641647	0.0,0.857,0.0,0.0	0.0,0.0,0.0,0.0	0.214	7	+	A	C	Intron	rs328419410
7	20873918	C	T	+	259	0,0,0,10	4,5,5,2	0,0,0,1	7,16,7,9	0.000146485	0.00861871	0.0,0.0,0.0,0.833	0.0,0.0,0.0,0.1	0.183	7	+	C	T	CDS	rs328941374
7	22763147	A	G	-	404.35	1,12,0,0	13,5,9,2	0,3,0,0	22,6,18,14	0.000313655	0.0153553	0.071,0.706,0.0,0.0	0.0,0.333,0.0,0.0	0.111	7	-	T	C	Intron	rs338626274
7	22867723	G	C	-	302.85	4,5,2,0	2,8,4,5	0,1,0,0	3,14,7,7	0.00062504	0.0252465	0.667,0.385,0.333,0.0	0.0,0.067,0.0,0.0	0.329		-	C	G
7	22870180	G	C	+	731.17	5,0,25,0	7,81,33,12	5,0,9,0	46,88,44,46	0.000102234	0.00651625	0.417,0.0,0.431,0.0	0.098,0.0,0.17,0.0	0.145	7	+	G	C	Intron	rs710381725
7	22870187	A	G	+	803.75	5,0,24,0	9,89,39,12	7,0,9,0	57,106,60,51	0.000176605	0.00996782	0.357,0.0,0.381,0.0	0.109,0.0,0.13,0.0	0.125	7	+	A	G	Intron	rs691021141
7	22871233	T	A	+	20593	165,142,287,156	6,18,20,15	200,23,7,171	9,12,9,35	0.000157351	0.00910653	0.965,0.887,0.935,0.912	0.957,0.657,0.438,0.83	0.204	7	+	T	A	Intron	rs1108984572
7	22871238	C	T	+	20534	158,113,265,144	4,31,9,12	188,6,7,156	7,27,8,25	1.98e-05	0.00172853	0.975,0.785,0.967,0.923	0.964,0.182,0.467,0.862	0.294	7	+	C	T	Intron
7	22873148	A	G	+	506.8	5,4,11,1	7,14,15,12	3,0,3,5	24,27,14,25	0.00166035	0.049118	0.417,0.222,0.423,0.077	0.111,0.0,0.176,0.167	0.171	7	+	A	G	Intron
7	22892233	A	G	+	17604	422,21,826,254	660,3,1131,0	169,44,172,93	553,18,468,7	0	0	0.39,0.875,0.422,1.0	0.234,0.71,0.269,0.93	0.136	7	+	A	G	3UTR	rs1112390232
7	22922751	A	G	+	3250.29	13,16,24,21	21,25,49,34	10,13,10,42	61,51,22,114	0.00117624	0.0391561	0.382,0.39,0.329,0.382	0.141,0.203,0.313,0.269	0.139	7	+	A	G	Intron
7	22957606	A	C	+	2867.87	3,7,72,2	12,0,18,13	5,8,6,5	36,0,24,66	0	0	0.2,1.0,0.8,0.133	0.122,1.0,0.2,0.07	0.185	7	+	A	C	Intron
7	22957607	C	T	+	2786.88	3,7,72,2	12,0,18,13	5,8,6,5	36,0,24,66	0	0	0.2,1.0,0.8,0.133	0.122,1.0,0.2,0.07	0.185	7	+	C	T	Intron
7	23006246	C	T	-	5225.08	37,2,42,20	25,21,22,4	35,1,27,33	50,25,35,30	0.000408901	0.0186479	0.597,0.087,0.656,0.833	0.412,0.038,0.435,0.524	0.191	7	-	G	A	Intron
7	23006247	C	T	-	5147.58	37,2,42,19	25,20,22,6	35,1,27,33	47,25,34,33	0.000723074	0.0280271	0.597,0.091,0.656,0.76	0.427,0.038,0.443,0.5	0.174	7	-	G	A	Intron
7	23006249	T	C	-	5461.92	36,2,42,22	23,22,22,6	35,1,27,36	49,24,35,34	0.000537668	0.0226175	0.61,0.083,0.656,0.786	0.417,0.04,0.435,0.514	0.182	7	-	A	G	Intron
7	23261431	T	C	-	2462.3	10,36,4,6	3,0,0,0	3,15,4,6	7,0,4,4	0.000101897	0.00650279	0.769,1.0,1.0,1.0	0.3,1.0,0.5,0.6	0.342	7	-	A	G	Intron	rs342127664
7	23384927	A	T	+	1914.4	1,10,8,12	0,0,0,0	8,5,8,13	1,1,6,2	0.00155268	0.0470459	1.0,1.0,1.0,1.0	0.889,0.833,0.571,0.867	0.21	7	+	A	T	Intron
7	23758555	T	G	-	111.93	4,3,9,6	7,19,14,12	5,1,3,3	22,28,23,29	0.00105617	0.0364138	0.364,0.136,0.391,0.333	0.185,0.034,0.115,0.094	0.199	7	-	A	C	Intron
7	23759804	T	G	-	900.11	18,11,20,18	0,4,1,0	10,22,14,20	4,9,3,7	0.00122932	0.0403762	1.0,0.733,0.952,1.0	0.714,0.71,0.824,0.741	0.174	7	-	A	C	Intron
7	25076589	G	C	+	126.91	12,12,25,9	5,3,2,1	8,11,14,9	12,6,8,6	0.000343157	0.0164237	0.706,0.8,0.926,0.9	0.4,0.647,0.636,0.6	0.262	7	+	G	C	Intron
7	29167737	G	A	+	646.97	2,8,0,13	13,2,23,0	0,4,0,2	15,2,26,6	0.00074782	0.0286374	0.133,0.8,0.0,1.0	0.0,0.667,0.0,0.25	0.254	7	+	G	A	CDS	rs344342687
7	29198354	T	G	+	1844.62	18,11,17,12	21,1,12,10	6,6,10,4	15,3,26,9	0.00136748	0.0433002	0.462,0.917,0.586,0.545	0.286,0.667,0.278,0.308	0.243	7	+	T	G	CDS	rs327441784
7	29201842	A	G	+	490.02	1,6,0,13	27,5,22,8	0,2,0,0	14,2,42,4	0.000157135	0.00910143	0.036,0.545,0.0,0.619	0.0,0.5,0.0,0.0	0.175	7	+	A	G	CDS	rs331096368
7	29202225	C	T	+	655.27	2,9,0,12	33,4,29,10	0,1,0,5	20,8,57,8	0.000517447	0.0220421	0.057,0.692,0.0,0.545	0.0,0.111,0.0,0.385	0.2	7	+	C	T	CDS	rs80952858
7	29646460	C	G	-	96.45	1,2,1,3	2,8,4,5	0,0,0,1	15,9,11,13	0.00148996	0.0459126	0.333,0.2,0.2,0.375	0.0,0.0,0.0,0.071	0.259	7	-	G	C	Intron
7	29994182	A	G	-	2187.81	5,30,4,2	5,0,0,0	5,20,5,11	11,1,10,7	0.000264633	0.0134855	0.5,1.0,1.0,1.0	0.313,0.952,0.333,0.611	0.323	7	-	T	C	Intron	rs330617493
7	30326753	T	G	+	3953.29	163,154,139,185	74,290,54,70	115,186,114,168	165,203,130,153	3.69e-06	0.00042288	0.688,0.347,0.72,0.725	0.411,0.478,0.467,0.523	0.15	7	+	T	G	CDS
7	31342235	A	G	-	2219.73	7,20,8,2	1,0,4,0	12,17,12,1	9,0,14,4	0.00159774	0.0479579	0.875,1.0,0.667,1.0	0.571,1.0,0.462,0.2	0.327	7	-	T	C	Intron	rs338772399
7	32220943	G	A	-	4558.29	28,17,45,19	19,11,22,13	15,6,25,13	31,12,22,20	0.000118666	0.00734471	0.596,0.607,0.672,0.594	0.326,0.333,0.532,0.394	0.221	7	-	C	T	CDS	rs334878248
7	35276153	G	A	-	5268.42	37,40,11,3	1,0,0,0	35,26,8,13	0,0,0,22	2.16e-06	0.000268355	0.974,1.0,1.0,1.0	1.0,1.0,1.0,0.371	0.151		-	C	T		rs80835853
7	36343300	C	T	-	3136.75	8,40,6,15	5,0,5,0	4,15,7,11	7,0,15,0	0.000799822	0.0300292	0.615,1.0,0.545,1.0	0.364,1.0,0.318,1.0	0.12	7	-	G	A	Intron	rs334232002
7	37201456	A	G	+	229.99	5,4,0,2	2,12,4,0	0,0,0,1	6,13,9,3	0.000487495	0.0211633	0.714,0.25,0.0,1.0	0.0,0.0,0.0,0.25	0.429	7	+	A	G	Intron
7	38085116	C	T	+	289.72	0,11,0,0	3,3,6,1	0,2,0,0	18,10,10,10	2.39e-05	0.00202698	0.0,0.786,0.0,0.0	0.0,0.167,0.0,0.0	0.155	7	+	C	T	Intron	rs344531268
7	38602438	G	A	-	334.05	4,5,2,0	4,5,1,1	0,3,1,0	10,3,5,17	0.000842867	0.0311554	0.5,0.5,0.667,0.0	0.0,0.5,0.167,0.0	0.25		-	C	T
7	39125618	C	T	-	680.85	2,17,0,0	3,0,3,0	0,5,0,0	4,0,6,6	0.000451233	0.0200088	0.4,1.0,0.0,NA	0.0,1.0,0.0,0.0	0.217	7	-	G	A	Intron	rs325169011
7	39245392	T	A	+	8388.97	32,23,43,44	1,4,2,0	32,21,40,34	11,3,6,5	0.000767444	0.0291887	0.97,0.852,0.956,1.0	0.744,0.875,0.87,0.872	0.104	7	+	T	A	Intron
7	39246579	G	C	+	183.65	24,19,24,28	2,6,2,1	28,11,25,26	11,7,8,19	1.72e-05	0.00154061	0.923,0.76,0.923,0.966	0.718,0.611,0.758,0.578	0.227	7	+	G	C	Intron
7	39250100	A	G	+	7075.29	25,18,34,50	22,20,16,9	26,20,36,30	41,35,24,40	9.81e-06	0.000972903	0.532,0.474,0.68,0.847	0.388,0.364,0.6,0.429	0.188	7	+	A	G	CDS
7	41513933	C	A	-	595.02	15,0,4,0	6,12,0,1	3,1,1,0	2,18,2,8	0.00111876	0.0378189	0.714,0.0,1.0,0.0	0.6,0.053,0.333,0.0	0.182	7	-	G	T	Intron	rs323892249
7	42399765	T	A	+	4825.29	13,26,43,3	15,7,22,4	50,38,6,4	77,12,15,12	0.0010113	0.035398	0.464,0.788,0.662,0.429	0.394,0.76,0.286,0.25	0.163	7	+	T	A	3UTR	rs328835095
7	42399929	T	G	+	6669.29	34,34,61,6	14,5,28,6	63,38,18,3	88,12,16,10	1.74e-06	0.000222907	0.708,0.872,0.685,0.5	0.417,0.76,0.529,0.231	0.207	7	+	T	G	3UTR	rs339596181
7	42399957	G	T	+	6137.3	26,27,64,7	15,5,32,8	66,33,23,2	86,10,17,10	0.000346502	0.016527	0.634,0.844,0.667,0.467	0.434,0.767,0.575,0.167	0.167	7	+	G	T	3UTR	rs325078049
7	42401184	G	A	+	10363.3	53,61,68,8	34,14,51,11	112,82,27,10	177,19,19,40	1.53e-05	0.00139764	0.609,0.813,0.571,0.421	0.388,0.812,0.587,0.2	0.107	7	+	G	A	3UTR	rs338080880
7	42401495	G	A	+	4268.37	21,52,28,10	60,27,72,15	52,43,12,5	222,29,36,45	0.000100044	0.00641301	0.259,0.658,0.28,0.4	0.19,0.597,0.25,0.1	0.115	7	+	G	A	3UTR	rs341012947
7	43625126	C	T	+	467.38	14,3,1,0	2,0,0,11	0,0,1,1	0,0,0,20	0.000206572	0.0111731	0.875,1.0,1.0,0.0	NA,NA,1.0,0.048	0.195	7	+	C	T	5UTR	rs324921257
7	48094784	A	G	-	919.92	0,23,1,0	18,7,10,5	0,11,0,0	28,13,19,31	5.65e-05	0.00407243	0.0,0.767,0.091,0.0	0.0,0.458,0.0,0.0	0.1	7	-	T	C	Intron	rs344387835
7	51986493	A	C	+	3597.33	10,13,9,52	11,9,7,0	11,9,4,19	18,6,17,0	0.000419543	0.0190059	0.476,0.591,0.563,1.0	0.379,0.6,0.19,1.0	0.115		+	A	C		rs326734628
7	51986650	C	G	+	1228.43	1,18,2,21	11,12,20,14	0,8,0,2	13,5,21,10	0.00077968	0.0295092	0.083,0.6,0.091,0.6	0.0,0.615,0.0,0.167	0.148		+	C	G		rs343451144
7	52195846	T	C	-	917.69	6,4,9,9	2,1,3,4	2,3,4,1	5,6,5,7	0.000269962	0.0136673	0.75,0.8,0.75,0.692	0.286,0.333,0.444,0.125	0.451		-	A	G		rs341718763
7	52903481	T	C	+	5196.33	12,0,55,54	4,26,14,25	19,0,33,39	8,35,23,34	0.0016565	0.0490301	0.75,0.0,0.797,0.684	0.704,0.0,0.589,0.534	0.101		+	T	C		rs1109020889
7	53469290	C	A	+	2368.74	6,8,9,19	1,0,3,0	5,8,8,11	9,3,2,5	0.000779781	0.0295095	0.857,1.0,0.75,1.0	0.357,0.727,0.8,0.688	0.259	7	+	C	A	Intron
7	53469520	G	A	+	5051.88	23,9,30,27	7,11,4,2	22,21,13,19	15,16,10,10	0.00133532	0.0426716	0.767,0.45,0.882,0.931	0.595,0.568,0.565,0.655	0.162	7	+	G	A	Intron
7	55900101	T	C	+	358.67	0,0,0,15	18,12,10,3	0,0,0,2	16,10,11,13	0.000948138	0.0338834	0.0,0.0,0.0,0.833	0.0,0.0,0.0,0.133	0.175	7	+	T	C	3UTR
7	59083600	T	G	+	458.39	0,0,0,1	12,28,10,0	0,0,0,17	13,29,9,12	0.000667364	0.0264902	0.0,0.0,0.0,1.0	0.0,0.0,0.0,0.586	0.103	7	+	T	G	Intron	rs341715278
7	59117122	A	G	+	1831.29	13,7,16,6	8,16,13,3	23,3,9,7	54,12,18,20	0.000859045	0.0315904	0.619,0.304,0.552,0.667	0.299,0.2,0.333,0.259	0.263	7	+	A	G	Intron
7	75155771	G	A	+	22158.3	80,91,130,78	69,148,80,34	89,102,136,89	113,163,132,118	0.000209601	0.0112995	0.537,0.381,0.619,0.696	0.441,0.385,0.507,0.43	0.118	7	+	G	A	Intron
7	75157208	G	A	+	6706.29	21,41,51,31	44,118,77,31	30,39,50,27	72,131,120,111	0.00109065	0.0371961	0.323,0.258,0.398,0.5	0.294,0.229,0.294,0.196	0.117	7	+	G	A	Intron
7	76020158	T	C	+	1789.74	0,25,4,1	3,0,4,0	0,21,7,7	24,0,9,14	7.5e-05	0.00509799	0.0,1.0,0.5,1.0	0.0,1.0,0.438,0.333	0.182	7	+	T	C	Intron	rs323274560
7	76020229	A	C	+	1601.86	0,23,2,1	5,0,3,0	0,15,7,8	22,0,13,11	0.000312134	0.0153002	0.0,1.0,0.4,1.0	0.0,1.0,0.35,0.421	0.157	7	+	A	C	Intron	rs333755077
7	76121104	T	C	+	280.61	0,11,0,0	16,8,8,3	0,1,0,0	11,8,17,16	0.000577991	0.023878	0.0,0.579,0.0,0.0	0.0,0.111,0.0,0.0	0.117	7	+	T	C	Intron	rs1107682176
7	76177281	C	T	-	114.26	70,54,74,59	8,34,24,4	58,77,80,36	39,38,34,34	7.4e-06	0.000767182	0.897,0.614,0.755,0.937	0.598,0.67,0.702,0.514	0.18	7	-	G	A	Intron
7	76179838	G	C	-	370.69	0,13,0,0	1,4,5,0	0,5,0,0	17,11,10,10	2.51e-05	0.00211072	0.0,0.765,0.0,NA	0.0,0.313,0.0,0.0	0.177	7	-	C	G	Intron	rs338626610
7	76406865	T	C	-	67.57	1,4,1,0	10,4,3,5	0,0,0,0	15,10,11,7	0.00141992	0.0444589	0.091,0.5,0.25,0.0	0.0,0.0,0.0,0.0	0.21	7	-	A	G	Intron	rs320099707
7	85933418	G	A	+	862.86	28,0,0,0	2,278,42,119	5,0,0,0	11,198,47,78	0.000794767	0.0298906	0.933,0.0,0.0,0.0	0.313,0.0,0.0,0.0	0.155	7	+	G	A	Intron	rs334581572
7	92554920	G	A	-	1994.17	10,22,0,4	3,0,10,1	8,23,0,3	9,2,40,8	5.1e-05	0.00375184	0.769,1.0,0.0,0.8	0.471,0.92,0.0,0.273	0.226	7	-	C	T	Intron	rs81398396
7	99380653	C	A	+	257.55	0,0,11,0	13,6,5,6	0,0,1,0	20,14,8,20	8.23e-05	0.00548811	0.0,0.0,0.688,0.0	0.0,0.0,0.111,0.0	0.144		+	C	A		rs330078134
7	114013005	A	G	+	155.05	1,0,0,8	29,25,3,4	0,0,0,0	15,40,1,4	0.00169178	0.0497534	0.033,0.0,0.0,0.667	0.0,0.0,0.0,0.0	0.175	7	+	A	G	3UTR	rs321355921
7	114240418	T	G	+	3370.33	50,19,2,36	42,25,33,31	21,9,0,15	27,20,57,26	5.5e-05	0.00397958	0.543,0.432,0.057,0.537	0.438,0.31,0.0,0.366	0.114	7	+	T	G	CDS	rs318498686
7	115668446	G	C	-	391.45	9,11,5,13	13,15,2,4	8,4,5,9	23,13,5,29	0.000752621	0.0287731	0.409,0.423,0.714,0.765	0.258,0.235,0.5,0.237	0.27	7	-	C	G	Intron
8	349610	G	C	+	108.6	2,2,7,7	16,13,16,9	0,0,1,2	29,21,15,24	2.84e-05	0.00234098	0.111,0.133,0.304,0.438	0.0,0.0,0.063,0.077	0.212	8	+	G	C	Intron
8	1327051	G	A	+	363.98	10,2,0,0	0,2,5,2	2,0,0,0	0,1,4,13	0.00144317	0.0449263	1.0,0.5,0.0,0.0	1.0,0.0,0.0,0.0	0.125		+	G	A		rs334657877
8	1372308	C	T	+	1174.17	16,10,0,0	0,7,9,2	13,3,0,0	1,13,20,18	0.000173985	0.00985398	1.0,0.588,0.0,0.0	0.929,0.188,0.0,0.0	0.118	8	+	C	T	Intron	rs1108300266
8	2680058	G	T	-	3810.29	18,29,20,22	8,8,15,6	13,15,24,13	11,18,31,23	8.29e-06	0.000844142	0.692,0.784,0.571,0.786	0.542,0.455,0.436,0.361	0.26		-	C	A
8	2680291	A	G	-	568.36	3,8,2,4	5,4,2,6	1,4,2,2	8,8,23,9	0.000647796	0.0259326	0.375,0.667,0.5,0.4	0.111,0.333,0.08,0.182	0.309		-	T	C
8	3804871	A	G	+	332.16	2,11,3,0	8,12,5,4	0,3,0,0	6,7,27,9	0.000197054	0.0107881	0.2,0.478,0.375,0.0	0.0,0.3,0.0,0.0	0.188	8	+	A	G	Intron	rs337952970
8	4875529	G	A	-	2142.43	14,8,8,25	5,5,18,0	6,4,8,7	6,12,22,0	0.000794509	0.0298906	0.737,0.615,0.308,1.0	0.5,0.25,0.267,1.0	0.161	8	-	C	T	CDS	rs337146281
8	6123308	A	T	+	1378.76	0,20,0,8	3,2,3,0	0,12,0,10	11,7,10,4	0.000500059	0.0215095	0.0,0.909,0.0,1.0	0.0,0.632,0.0,0.714	0.141	8	+	A	T	Intron	rs332135454
8	6564890	C	G	-	726.53	0,0,0,26	42,30,45,16	0,0,0,4	32,23,62,15	6.85e-05	0.00473614	0.0,0.0,0.0,0.619	0.0,0.0,0.0,0.211	0.102	8	-	G	C	CDS	rs323639679
8	11129714	G	T	+	2857.29	16,6,28,29	11,9,33,6	4,9,23,6	9,11,45,8	0.00103212	0.0359167	0.593,0.4,0.459,0.829	0.308,0.45,0.338,0.429	0.189	8	+	G	T	3UTR	rs340874107
8	11129718	A	G	+	2712.29	15,5,27,29	7,9,25,4	5,9,22,7	7,8,42,7	0.00066011	0.0262763	0.682,0.357,0.519,0.879	0.417,0.529,0.344,0.5	0.162	8	+	A	G	3UTR	rs322213630
8	11129931	T	C	+	3068.29	12,10,39,30	10,6,30,13	8,7,21,9	10,12,43,7	0.000322693	0.015679	0.545,0.625,0.565,0.698	0.444,0.368,0.328,0.563	0.182	8	+	T	C	3UTR	rs690331905
8	11129933	C	T	+	3387.29	12,10,39,30	11,6,29,14	8,7,22,10	11,12,41,7	0.000899016	0.0326395	0.522,0.625,0.574,0.682	0.421,0.368,0.349,0.588	0.169	8	+	C	T	3UTR	rs701448033
8	11129934	A	G	+	3550.29	12,10,39,30	11,6,31,14	7,7,22,10	11,12,42,7	0.000838602	0.0310459	0.522,0.625,0.557,0.682	0.389,0.368,0.344,0.588	0.174	8	+	A	G	3UTR	rs709619747
8	12037163	G	A	-	612.76	0,0,0,20	34,4,22,10	0,0,0,5	20,16,38,14	0.000761885	0.0290288	0.0,0.0,0.0,0.667	0.0,0.0,0.0,0.263	0.101	8	-	C	T	5UTR
8	12037165	G	A	-	615.65	0,0,0,20	34,5,22,10	0,0,0,5	19,15,36,14	0.00124983	0.0408085	0.0,0.0,0.0,0.667	0.0,0.0,0.0,0.263	0.101	8	-	C	T	5UTR
8	12037169	G	A	-	893.65	0,0,0,29	34,5,21,10	0,0,0,6	18,15,34,14	6.02e-05	0.00428974	0.0,0.0,0.0,0.744	0.0,0.0,0.0,0.3	0.111	8	-	C	T	5UTR
8	19535915	G	A	-	2087.3	10,26,3,1	0,0,1,0	15,4,1,11	0,0,4,7	0.0014266	0.0445893	1.0,1.0,0.75,1.0	1.0,1.0,0.2,0.611	0.235	8	-	C	T	Intron	rs339486197
8	19535922	T	C	-	1603.49	8,25,3,1	0,0,1,0	11,3,1,9	0,0,3,7	0.00129411	0.0417466	1.0,1.0,0.75,1.0	1.0,1.0,0.25,0.563	0.234	8	-	A	G	Intron	rs319076137
8	31287707	G	A	+	3166.33	27,32,16,0	36,26,9,28	27,15,14,0	34,33,25,56	0.00149708	0.0460267	0.429,0.552,0.64,0.0	0.443,0.313,0.359,0.0	0.127		+	G	A		rs334545823
8	33385936	G	C	-	2127.88	20,12,17,0	5,1,0,3	6,8,13,1	10,5,6,6	0.000123454	0.00756891	0.8,0.923,1.0,0.0	0.375,0.615,0.684,0.143	0.226		-	C	G		rs342235131
8	33385951	A	G	-	2038.29	20,13,20,0	5,0,0,3	6,6,10,1	9,4,7,7	3.78e-06	0.00043282	0.8,1.0,1.0,0.0	0.4,0.6,0.588,0.125	0.272		-	T	C		rs332281588
8	37498647	G	C	+	2079.29	26,9,16,14	11,4,10,10	7,3,9,3	7,5,24,8	6.49e-05	0.00454777	0.703,0.692,0.615,0.583	0.5,0.375,0.273,0.273	0.293	8	+	G	C	CDS
8	48245435	C	T	+	629.53	0,0,0,24	39,22,27,12	0,0,0,3	37,15,46,9	2.88e-05	0.00236928	0.0,0.0,0.0,0.667	0.0,0.0,0.0,0.25	0.104	8	+	C	T	CDS	rs318506528
8	71182157	G	C	-	1758.47	7,6,12,4	0,0,0,0	11,6,4,5	0,0,0,11	0.000412827	0.0187867	1.0,1.0,1.0,1.0	1.0,1.0,1.0,0.313	0.172		-	C	G		rs340400189
8	77267929	G	A	+	718.53	1,0,1,26	33,21,35,17	0,0,0,4	28,18,21,15	0.000425721	0.0191992	0.029,0.0,0.028,0.605	0.0,0.0,0.0,0.211	0.113	8	+	G	A	CDS
8	78125077	C	T	+	605.43	0,0,0,25	52,9,16,27	0,0,0,0	8,5,33,4	6.65e-05	0.00462963	0.0,0.0,0.0,0.481	0.0,0.0,0.0,0.0	0.12	8	+	C	T	CDS	rs319470579
8	78139997	G	A	+	788.26	0,0,0,30	45,6,19,21	0,0,0,1	13,6,33,7	1.2e-05	0.00114849	0.0,0.0,0.0,0.588	0.0,0.0,0.0,0.125	0.116	8	+	G	A	CDS	rs697280639
8	78692171	G	A	-	3827.42	25,33,10,0	2,0,2,10	23,32,4,0	0,0,10,36	8.18e-05	0.00546371	0.926,1.0,0.833,0.0	1.0,1.0,0.286,0.0	0.118	8	-	C	T	Intron
8	99828226	G	T	+	4206.33	36,38,0,35	36,28,27,28	28,11,0,24	46,32,41,30	0.000100497	0.00643222	0.5,0.576,0.0,0.556	0.378,0.256,0.0,0.444	0.138	8	+	G	T	3UTR	rs1110266300
8	113551069	T	C	-	153.15	5,2,1,1	11,3,3,0	0,0,0,0	5,5,3,11	0.000673443	0.0266905	0.313,0.4,0.25,1.0	0.0,0.0,0.0,0.0	0.491		-	A	G
8	113922949	A	G	+	300.75	15,18,2,3	75,105,16,13	3,11,0,5	44,113,33,112	0.000219208	0.0116825	0.167,0.146,0.111,0.188	0.064,0.089,0.0,0.043	0.104	8	+	A	G	Intron
8	135151326	G	C	+	1066.6	9,10,4,7	6,3,7,1	2,4,2,5	7,8,14,7	0.000245593	0.0127393	0.6,0.769,0.364,0.875	0.222,0.333,0.125,0.417	0.378	8	+	G	C	Intron	rs338140473
8	135480843	C	T	+	1194.53	24,10,6,0	13,14,2,1	1,4,6,1	9,8,12,10	0.000208313	0.0112457	0.649,0.417,0.75,0.0	0.1,0.333,0.333,0.091	0.239	8	+	C	T	Intron	rs326588610
8	135480895	G	C	+	1093.66	17,13,6,0	11,6,4,2	8,2,5,0	6,10,16,19	1.34e-05	0.00125203	0.607,0.684,0.6,0.0	0.571,0.167,0.238,0.0	0.229	8	+	G	C	Intron	rs326037703
8	135485570	T	C	+	2224.7	17,23,8,0	18,17,3,4	16,9,14,0	20,17,15,36	0.00087201	0.031924	0.486,0.575,0.727,0.0	0.444,0.346,0.483,0.0	0.129	8	+	T	C	Intron	rs326670790
8	135841235	T	C	-	1199.23	8,6,11,14	19,17,6,4	9,4,10,4	20,28,31,35	2.5e-05	0.0021025	0.296,0.261,0.647,0.778	0.31,0.125,0.244,0.103	0.3		-	A	G
8	135841815	T	C	-	543.71	3,4,16,7	37,31,12,20	4,1,5,1	39,26,24,35	0.000720331	0.0279452	0.075,0.114,0.571,0.259	0.093,0.037,0.172,0.028	0.172		-	A	G
8	135858757	C	A	+	394.99	5,10,0,0	9,9,4,0	2,1,0,0	7,8,12,16	0.000181036	0.010144	0.357,0.526,0.0,NA	0.222,0.111,0.0,0.0	0.211	8	+	C	A	Intron	rs787506527
8	138677230	C	T	-	185.24	0,4,1,3	4,8,2,2	0,0,0,0	6,11,3,3	0.00127614	0.041328	0.0,0.333,0.333,0.6	0.0,0.0,0.0,0.0	0.317	8	-	G	A	Intron
9	119268	G	A	-	3187.36	18,37,8,4	0,0,0,0	7,8,9,10	0,0,0,8	0.000178161	0.0100319	1.0,1.0,1.0,1.0	1.0,1.0,1.0,0.556	0.111	9	-	C	T	Intron	rs333618524
9	482369	G	A	+	1450.33	5,11,13,0	0,0,0,0	6,3,11,0	0,0,0,8	0.000994776	0.0350063	1.0,1.0,1.0,NA	1.0,1.0,1.0,0.0	0.25	9	+	G	A	3UTR	rs318380947
9	678956	A	G	+	3749.32	17,37,13,5	0,0,0,0	12,22,8,6	0,0,0,8	0.000599954	0.0245046	1.0,1.0,1.0,1.0	1.0,1.0,1.0,0.429	0.143	9	+	A	G	Intron
9	698710	C	T	+	5756.35	19,33,16,4	0,0,0,0	32,35,36,13	2,0,0,13	0.000614136	0.0249556	1.0,1.0,1.0,1.0	0.941,1.0,1.0,0.5	0.14	9	+	C	T	Intron
9	698755	A	G	+	5431.85	18,38,14,4	0,0,0,1	32,45,36,9	2,0,1,19	0.000349834	0.0166125	1.0,1.0,1.0,0.8	0.941,1.0,0.973,0.321	0.141	9	+	A	G	Intron
9	1134970	G	A	+	701.01	2,0,0,22	13,18,13,10	0,0,0,5	13,22,17,7	0.000526214	0.0223036	0.133,0.0,0.0,0.688	0.0,0.0,0.0,0.417	0.101	9	+	G	A	CDS	rs342681156
9	3319582	C	A	+	925.89	21,0,5,3	6,11,12,14	5,2,5,1	14,23,19,19	0.000284287	0.014223	0.778,0.0,0.294,0.176	0.263,0.08,0.208,0.05	0.162	9	+	C	A	Intron
9	3382458	A	C	+	1351.72	3,1,7,11	0,0,0,0	7,3,5,12	9,6,0,0	0.000330637	0.0159815	1.0,1.0,1.0,1.0	0.438,0.333,1.0,1.0	0.307		+	A	C		rs81263732
9	4160651	T	C	-	1404.18	12,18,0,0	10,8,13,3	15,9,0,0	27,13,22,26	0.000545413	0.0228456	0.545,0.692,0.0,0.0	0.357,0.409,0.0,0.0	0.118	9	-	A	G	Intron	rs330851501
9	4161579	G	A	-	1185.41	10,12,1,0	0,0,1,0	8,8,2,0	0,0,13,7	3.26e-05	0.00261231	1.0,1.0,0.5,NA	1.0,1.0,0.133,0.0	0.3	9	-	C	T	Intron	rs323745489
9	4161596	G	A	-	911.54	8,8,1,0	0,1,2,0	7,6,2,0	0,0,12,9	0.00150779	0.046182	1.0,0.889,0.333,NA	1.0,1.0,0.143,0.0	0.205	9	-	C	T	Intron	rs690410524
9	6667519	T	C	-	662.89	7,8,1,0	0,3,0,3	3,3,4,0	6,8,1,11	0.000957076	0.0340928	1.0,0.727,1.0,0.0	0.333,0.273,0.8,0.0	0.33		-	A	G		rs335355980
9	6786961	C	T	+	2234.79	9,7,21,25	10,11,14,0	7,6,8,5	9,19,10,3	0.00160608	0.0481059	0.474,0.389,0.6,1.0	0.438,0.24,0.444,0.625	0.179	9	+	C	T	CDS	rs335899845
9	6800213	A	C	+	4226.02	20,14,25,26	1,4,2,1	15,16,23,14	5,6,11,3	0.000992591	0.0349563	0.952,0.778,0.926,0.963	0.75,0.727,0.676,0.824	0.16	9	+	A	C	Intron
9	8399025	G	A	-	443.44	6,7,0,0	2,5,2,3	3,3,0,0	9,8,12,13	0.000437257	0.0195795	0.75,0.583,0.0,0.0	0.25,0.273,0.0,0.0	0.203	9	-	C	T	Intron	rs346188107
9	8399039	C	T	-	363.36	6,5,0,0	1,4,1,3	3,2,0,0	10,7,13,14	0.000166579	0.0095231	0.857,0.556,0.0,0.0	0.231,0.222,0.0,0.0	0.24	9	-	G	A	Intron	rs336186988
9	8399064	C	T	-	386.16	7,7,0,0	5,4,2,1	2,2,0,0	8,7,12,13	5.36e-05	0.00390194	0.583,0.636,0.0,0.0	0.2,0.222,0.0,0.0	0.199	9	-	G	A	Intron	rs319763748
9	9301273	G	A	+	658.58	7,13,0,0	6,7,2,2	4,2,0,0	10,5,8,5	0.00146656	0.0454171	0.538,0.65,0.0,0.0	0.286,0.286,0.0,0.0	0.154	9	+	G	A	Intron	rs323170951
9	11158126	T	G	+	5275.75	43,24,18,15	1,0,8,11	29,20,20,15	1,0,22,22	0.00102301	0.0357074	0.977,1.0,0.692,0.577	0.967,1.0,0.476,0.405	0.1	9	+	T	G	3UTR	rs339904018
9	17406779	T	C	-	68.22	2,4,2,1	9,11,1,6	0,0,1,1	13,20,9,18	0.00146006	0.0452928	0.182,0.267,0.667,0.143	0.0,0.0,0.1,0.053	0.276		-	A	G
9	26437666	A	G	+	1974.86	2,3,31,0	0,0,0,0	1,7,14,8	0,0,0,8	0.00169871	0.0498949	1.0,1.0,1.0,NA	1.0,1.0,1.0,0.5	0.125		+	A	G		rs1112796907
9	32310813	G	A	+	1349.8	25,12,1,0	23,13,18,11	9,8,0,0	15,24,18,33	0.000529623	0.0224021	0.521,0.48,0.053,0.0	0.375,0.25,0.0,0.0	0.107		+	G	A		rs333407199
9	33036302	A	G	+	901.07	6,14,0,0	1,5,1,1	7,7,0,0	4,7,7,17	0.000302711	0.0149383	0.857,0.737,0.0,0.0	0.636,0.5,0.0,0.0	0.114	9	+	A	G	Intron	rs327506947
9	51083996	C	T	+	1470.35	15,6,9,1	1,2,0,2	4,4,13,2	0,10,9,2	0.00116291	0.0388411	0.938,0.75,1.0,0.333	1.0,0.286,0.591,0.5	0.161	9	+	C	T	3UTR	rs691309094
9	56951778	G	T	-	696.38	19,0,0,7	9,3,14,8	4,0,0,1	6,7,18,4	0.000830638	0.0308247	0.679,0.0,0.0,0.467	0.4,0.0,0.0,0.2	0.136	9	-	C	A	3UTR	rs321556052
9	60771388	A	T	-	380.51	13,0,0,0	0,0,5,3	2,0,0,0	1,9,7,1	0.000534874	0.0225412	1.0,NA,0.0,0.0	0.667,0.0,0.0,0.0	0.167	9	-	T	A	CDS	rs323656831
9	67554053	T	C	-	696.97	16,0,0,47	18,39,77,289	2,1,0,8	17,62,30,90	0.00139039	0.0437821	0.471,0.0,0.0,0.14	0.105,0.016,0.0,0.082	0.102	9	-	A	G	3UTR
9	67556301	T	C	-	1696.23	24,0,0,58	13,29,59,195	0,2,1,7	3,27,29,49	0.000621514	0.0251434	0.649,0.0,0.0,0.229	0.0,0.069,0.033,0.125	0.163	9	-	A	G	CDS
9	68547871	T	C	-	570.54	0,0,0,18	10,20,28,5	0,0,0,3	14,18,22,9	0.00158267	0.0477007	0.0,0.0,0.0,0.783	0.0,0.0,0.0,0.25	0.133	9	-	A	G	3UTR	rs321885456
9	74481103	T	G	+	1336.29	33,0,0,7	0,0,7,0	4,0,0,2	0,4,13,0	1.66e-06	0.000213831	1.0,NA,0.0,1.0	1.0,0.0,0.0,1.0	0.167	9	+	T	G	CDS	rs343400583
9	86543037	A	T	+	3153.87	34,5,7,27	1,3,9,0	13,1,14,5	0,4,21,0	0.000232037	0.0122201	0.971,0.625,0.438,1.0	1.0,0.2,0.4,1.0	0.108	9	+	A	T	CDS
9	102391547	T	C	-	374.97	1,6,4,5	6,6,4,3	2,1,1,1	11,8,10,14	0.000306744	0.0150923	0.143,0.5,0.5,0.625	0.154,0.111,0.091,0.067	0.336	9	-	A	G	Intron
9	109466246	G	A	-	1027.67	12,10,2,0	0,3,0,0	8,5,2,0	1,5,3,7	0.000930233	0.0334362	1.0,0.769,1.0,NA	0.889,0.5,0.4,0.0	0.476	9	-	C	T	Intron	rs322961625
9	120488216	C	T	-	419.49	0,0,8,11	3,15,7,11	0,0,1,1	8,26,17,4	1.27e-05	0.00120255	0.0,0.0,0.533,0.5	0.0,0.0,0.056,0.2	0.194		-	G	A
9	121458349	C	T	+	2469.18	14,1,9,13	2,0,0,0	2,7,24,16	13,9,0,0	0.000821084	0.030567	0.875,1.0,1.0,1.0	0.133,0.438,1.0,1.0	0.326	9	+	C	T	3UTR	rs336221640
9	124183036	A	T	+	414.24	0,0,15,1	15,7,10,9	0,2,0,0	9,7,16,12	0.00102008	0.0356332	0.0,0.0,0.6,0.1	0.0,0.222,0.0,0.0	0.119	9	+	A	T	CDS
9	124183040	G	T	+	380.71	0,0,15,1	14,9,12,13	0,2,0,0	9,10,20,15	0.000632265	0.0254687	0.0,0.0,0.556,0.071	0.0,0.167,0.0,0.0	0.115	9	+	G	T	CDS
9	124469760	T	G	+	1655.35	4,26,2,0	1,0,1,0	6,18,4,0	0,0,4,26	2.33e-06	0.000286556	0.8,1.0,0.667,NA	1.0,1.0,0.5,0.0	0.197	9	+	T	G	Intron	rs319611954
9	124492931	G	C	+	113.69	2,5,0,0	8,12,5,5	1,0,0,0	17,10,11,32	0.00160437	0.0480905	0.2,0.294,0.0,0.0	0.056,0.0,0.0,0.0	0.11	9	+	G	C	Intron
9	124492937	C	T	+	127.68	2,6,0,0	8,12,5,5	1,0,0,0	18,10,12,32	0.000526113	0.0223036	0.2,0.333,0.0,0.0	0.053,0.0,0.0,0.0	0.12	9	+	C	T	Intron
9	124493597	G	A	+	2215.42	1,0,8,9	20,56,4,1	0,0,15,48	35,38,21,18	0.00158439	0.0477224	0.048,0.0,0.667,0.9	0.0,0.0,0.417,0.727	0.118	9	+	G	A	Intron	rs330231417
9	127857299	A	G	-	519.32	51,29,101,41	12,16,16,1	35,25,96,51	6,22,53,25	2.61e-06	0.000314983	0.81,0.644,0.863,0.976	0.854,0.532,0.644,0.671	0.148	9	-	T	C	Intron
9	130990919	C	T	+	438.03	0,13,0,4	5,12,5,3	0,1,0,2	13,10,3,12	0.000325743	0.015795	0.0,0.52,0.0,0.571	0.0,0.091,0.0,0.143	0.214	9	+	C	T	Intron	rs330819583
10	716367	C	G	-	5937.33	33,11,17,62	34,11,27,0	15,13,13,33	32,20,38,0	0.000679588	0.0268551	0.493,0.5,0.386,1.0	0.319,0.394,0.255,1.0	0.103	10	-	G	C	CDS	rs343748379
10	5807761	T	A	+	869.53	0,0,0,4	15,16,0,0	0,0,0,27	9,7,6,2	5.19e-05	0.00380516	0.0,0.0,NA,1.0	0.0,0.0,0.0,0.931	0.101	10	+	T	A	Intron	rs81428214
10	11487149	C	T	+	386.69	5,2,7,0	3,3,3,10	3,0,0,0	5,6,2,23	0.000543265	0.0227833	0.625,0.4,0.7,0.0	0.375,0.0,0.0,0.0	0.337	10	+	C	T	3UTR	rs338537387
10	11841373	G	A	+	1870.02	19,7,5,8	0,0,0,1	16,4,2,3	0,0,6,5	0.000592431	0.0242772	1.0,1.0,1.0,0.889	1.0,1.0,0.25,0.375	0.316	10	+	G	A	3UTR	rs321030919
10	12566965	C	T	+	404.67	6,6,0,0	3,4,0,1	0,1,0,2	4,5,7,4	0.00143154	0.0446896	0.667,0.6,NA,0.0	0.0,0.167,0.0,0.333	0.297	10	+	C	T	Intron	rs335874798
10	17223351	G	A	-	1062.39	14,5,4,0	0,9,2,3	9,2,7,0	0,13,9,25	0.000755737	0.0288636	1.0,0.357,0.667,0.0	1.0,0.133,0.438,0.0	0.113	10	-	C	T	3UTR	rs322402443
10	17223355	A	G	-	1159.41	15,5,4,0	0,9,1,3	9,2,7,0	0,13,9,25	0.000286592	0.0143037	1.0,0.357,0.8,0.0	1.0,0.133,0.438,0.0	0.147	10	-	T	C	3UTR	rs333399409
10	17223365	T	C	-	1206.34	15,7,5,0	0,9,1,2	10,2,6,0	0,14,8,24	4.91e-05	0.00363505	1.0,0.438,0.833,0.0	1.0,0.125,0.429,0.0	0.179	10	-	A	G	3UTR	rs343743507
10	17468467	A	G	-	633.65	4,10,3,0	1,0,1,2	1,4,1,0	4,0,3,15	3.48e-05	0.00274948	0.8,1.0,0.75,0.0	0.2,1.0,0.25,0.0	0.275		-	T	C		rs319672476
10	19030062	G	A	-	354.17	0,14,0,0	7,8,2,1	0,1,0,0	9,4,9,13	2.76e-05	0.00228771	0.0,0.636,0.0,0.0	0.0,0.2,0.0,0.0	0.109	10	-	C	T	3UTR	rs1113189922
10	19030066	C	T	-	341.58	0,14,0,0	8,8,2,1	0,1,0,0	9,4,8,11	7.42e-05	0.00505201	0.0,0.636,0.0,0.0	0.0,0.2,0.0,0.0	0.109	10	-	G	A	3UTR	rs1112457901
10	19030067	A	G	-	369.53	0,14,0,0	8,9,2,1	0,1,0,0	9,4,9,12	6.29e-05	0.00443625	0.0,0.609,0.0,0.0	0.0,0.2,0.0,0.0	0.102	10	-	T	C	3UTR	rs1107401669
10	22973349	T	C	-	394.15	0,17,1,0	6,16,2,2	0,2,0,0	26,9,12,7	2.33e-06	0.000286237	0.0,0.515,0.333,0.0	0.0,0.182,0.0,0.0	0.167		-	A	G		rs340580858
10	22973480	A	G	-	524.05	0,17,1,0	14,14,1,1	0,7,0,0	40,7,10,13	0.000159043	0.00917676	0.0,0.548,0.5,0.0	0.0,0.5,0.0,0.0	0.137		-	T	C		rs344269775
10	23846534	A	G	-	3790.36	13,38,12,5	3,0,2,6	9,26,20,12	12,0,20,10	0.000158541	0.00916227	0.813,1.0,0.857,0.455	0.429,1.0,0.5,0.545	0.163	10	-	T	C	Intron	rs325251221
10	24133142	C	T	+	668.4	5,4,5,11	9,12,5,2	2,1,2,1	13,10,13,11	4.04e-05	0.00310409	0.357,0.25,0.5,0.846	0.133,0.091,0.133,0.083	0.378	10	+	C	T	Intron
10	24227808	C	G	+	2643.29	13,4,25,21	6,10,8,4	4,6,14,14	13,17,5,12	0.00104582	0.0361817	0.684,0.286,0.758,0.84	0.235,0.261,0.737,0.538	0.199	10	+	C	G	Intron
10	24318740	C	T	-	2715.13	10,40,1,9	12,0,15,7	8,26,0,5	20,1,30,22	3.31e-05	0.00264679	0.455,1.0,0.063,0.563	0.286,0.963,0.0,0.185	0.161	10	-	G	A	Intron
10	24318742	G	C	-	2580.96	10,41,1,9	12,0,15,6	9,26,0,5	20,1,31,23	1.45e-05	0.00133522	0.455,1.0,0.063,0.6	0.31,0.963,0.0,0.179	0.166	10	-	C	G	Intron
10	25442835	G	T	+	179.66	2,2,7,3	12,5,20,4	0,0,1,1	19,8,18,3	0.00161659	0.0483261	0.143,0.286,0.259,0.429	0.0,0.0,0.053,0.25	0.203	10	+	G	T	3UTR
10	28511527	T	A	+	1115.82	4,5,9,9	4,2,6,0	4,2,8,2	6,5,20,1	0.000912134	0.0329921	0.5,0.714,0.6,1.0	0.4,0.286,0.286,0.667	0.294		+	T	A		rs713123280
10	28997216	G	C	+	1918.99	45,16,2,0	46,13,25,33	10,4,0,0	20,9,35,37	7.03e-06	0.000734442	0.495,0.552,0.074,0.0	0.333,0.308,0.0,0.0	0.12	10	+	G	C	CDS	rs318674234
10	29100434	A	G	+	458.75	8,6,0,0	1,3,1,2	3,0,0,0	2,3,3,11	0.000392246	0.0180886	0.889,0.667,0.0,0.0	0.6,0.0,0.0,0.0	0.239		+	A	G		rs343956967
10	29219374	T	C	+	9744.29	38,71,46,71	28,31,42,45	30,38,27,41	50,35,40,40	5.74e-05	0.00412107	0.576,0.696,0.523,0.612	0.375,0.521,0.403,0.506	0.15	10	+	T	C	3UTR	rs333812675
10	33900015	G	C	+	3833.75	28,14,7,50	31,0,13,0	4,11,4,12	16,0,23,0	0.000533204	0.0224922	0.475,1.0,0.35,1.0	0.2,1.0,0.148,1.0	0.119	10	+	G	C	CDS	rs334436029
10	39889341	A	G	-	1256.59	11,9,1,0	7,7,12,8	5,5,0,0	10,12,23,18	0.00156755	0.0473743	0.611,0.563,0.077,0.0	0.333,0.294,0.0,0.0	0.156		-	T	C		rs337101430
10	39889349	C	T	-	1060.98	11,12,1,0	7,8,14,10	6,4,0,0	11,12,23,16	0.00128099	0.0414419	0.611,0.6,0.067,0.0	0.353,0.25,0.0,0.0	0.169		-	G	A		rs342473315
10	41575540	T	G	-	1865.63	11,13,4,0	1,0,0,0	11,16,4,0	0,0,0,15	0.00139204	0.0438094	0.917,1.0,1.0,NA	1.0,1.0,1.0,0.0	0.222	10	-	A	C	Intron	rs319018074
10	41575543	A	G	-	2274.62	17,15,6,0	1,0,0,0	14,12,7,0	0,0,0,15	0.00027046	0.013688	0.944,1.0,1.0,NA	1.0,1.0,1.0,0.0	0.231	10	-	T	C	Intron	rs330308101
10	48716964	G	A	-	878.77	22,0,0,9	16,10,8,8	3,0,0,3	5,9,20,10	0.000202497	0.0109968	0.579,0.0,0.0,0.529	0.375,0.0,0.0,0.231	0.126	10	-	C	T	CDS	rs326036867
10	48717004	G	A	-	825.78	23,0,0,8	10,10,9,6	2,0,0,2	3,13,19,7	7.68e-06	0.00079294	0.697,0.0,0.0,0.571	0.4,0.0,0.0,0.222	0.162	10	-	C	T	CDS	rs326665622
10	60396275	T	G	+	342.79	9,5,0,0	8,6,11,7	3,2,0,0	13,7,24,18	0.00164548	0.0488178	0.529,0.455,0.0,0.0	0.188,0.222,0.0,0.0	0.144	10	+	T	G	3UTR	rs334675700
10	63584879	G	A	-	5665.33	19,58,13,6	8,0,3,3	29,41,17,15	19,2,25,19	1.1e-06	0.000148776	0.704,1.0,0.813,0.667	0.604,0.953,0.405,0.441	0.195	10	-	C	T	Intron	rs81333908
10	63584930	G	T	-	4604.33	11,47,12,7	13,0,3,4	23,37,13,12	22,2,25,18	0.00012312	0.00755405	0.458,1.0,0.8,0.636	0.511,0.949,0.342,0.4	0.173	10	-	C	A	Intron
10	63711436	G	A	+	319.54	0,0,0,12	14,15,27,7	0,0,0,2	29,24,41,8	0.000526142	0.0223036	0.0,0.0,0.0,0.632	0.0,0.0,0.0,0.2	0.108	10	+	G	A	CDS	rs319218723
10	65296091	A	G	+	463.36	2,5,6,4	7,13,6,1	0,6,1,1	14,18,11,16	0.00126314	0.0410743	0.222,0.278,0.5,0.8	0.0,0.25,0.083,0.059	0.352	10	+	A	G	Intron
10	65428939	C	G	-	35.22	75,59,63,46	31,67,20,8	41,54,68,36	39,62,59,34	2.09e-05	0.0018095	0.708,0.468,0.759,0.852	0.512,0.466,0.535,0.514	0.19	10	-	G	C	Intron
10	66395772	T	C	-	279.24	3,8,3,0	2,20,1,12	1,2,0,0	8,28,1,18	0.000918971	0.0331505	0.6,0.286,0.75,0.0	0.111,0.067,0.0,0.0	0.364		-	A	G		rs324378796
10	66396006	G	C	-	315.66	2,12,0,0	4,21,5,19	0,1,0,0	5,20,10,32	9.47e-05	0.00613175	0.333,0.364,0.0,0.0	0.0,0.048,0.0,0.0	0.162		-	C	G		rs335958382
10	66396044	C	G	-	702.1	4,16,0,0	4,16,6,14	1,9,0,0	7,20,7,42	0.00168557	0.0496053	0.5,0.5,0.0,0.0	0.125,0.31,0.0,0.0	0.141		-	G	C		rs344759082
10	67038573	G	A	-	310.99	0,14,1,0	5,21,0,1	0,2,2,0	14,15,12,4	0.00128446	0.0415151	0.0,0.4,1.0,0.0	0.0,0.118,0.143,0.0	0.285	10	-	C	T	Intron
11	2861658	A	G	-	567.18	0,18,0,3	0,5,1,3	0,2,1,2	4,11,2,1	0.000515367	0.021982	NA,0.783,0.0,0.5	0.0,0.154,0.333,0.667	0.139	11	-	T	C	Intron	rs333480930
11	4874142	A	G	-	2396.67	7,10,19,0	0,3,0,2	0,13,12,0	9,3,0,9	0.000578998	0.0239062	1.0,0.769,1.0,0.0	0.0,0.813,1.0,0.0	0.239	11	-	T	C	5UTR
11	8980194	C	T	-	347.61	5,0,7,0	1,7,0,3	1,0,3,0	9,10,6,11	0.000334738	0.0161177	0.833,0.0,1.0,0.0	0.1,0.0,0.333,0.0	0.35	11	-	G	A	Intron	rs346088965
11	14648587	G	A	+	3230.05	35,29,1,18	35,0,19,13	13,21,0,7	28,0,33,16	0.000794758	0.0298906	0.5,1.0,0.05,0.581	0.317,1.0,0.0,0.304	0.127	11	+	G	A	3UTR
11	15862235	G	A	+	307.62	0,12,0,0	18,9,11,17	0,1,0,0	15,11,8,35	0.00058763	0.0241564	0.0,0.571,0.0,0.0	0.0,0.083,0.0,0.0	0.122		+	G	A		rs699252863
11	16087331	C	T	-	1056.12	0,16,5,1	9,6,3,2	0,12,3,0	23,16,5,18	0.000292625	0.0145482	0.0,0.727,0.625,0.333	0.0,0.429,0.375,0.0	0.221	11	-	G	A	Intron	rs320240541
11	25480688	T	C	-	617.58	10,3,7,5	10,4,12,15	6,3,2,3	24,18,28,29	0.000100097	0.00641434	0.5,0.429,0.368,0.25	0.2,0.143,0.067,0.094	0.261	11	-	A	G	3UTR
11	64943576	G	T	-	234.71	0,0,0,9	20,3,56,3	0,0,0,0	9,20,58,3	0.00117136	0.0390398	0.0,0.0,0.0,0.75	0.0,0.0,0.0,0.0	0.188	11	-	C	A	CDS	rs341857965
11	67053353	G	T	+	454.95	6,9,0,0	6,6,0,5	0,4,0,0	5,5,4,16	0.0016712	0.0493449	0.5,0.6,NA,0.0	0.0,0.444,0.0,0.0	0.256	11	+	G	T	Intron	rs320565430
11	77222917	T	C	+	385.91	6,10,0,0	2,7,7,2	3,0,0,0	2,4,15,10	0.00038362	0.0177945	0.75,0.588,0.0,0.0	0.6,0.0,0.0,0.0	0.185	11	+	T	C	Intron	rs336670419
11	77226296	A	G	+	586.08	4,13,1,0	3,8,15,4	3,6,0,0	10,14,18,24	0.00111606	0.0377688	0.571,0.619,0.063,0.0	0.231,0.3,0.0,0.0	0.181	11	+	A	G	Intron	rs330360027
11	77345369	C	A	-	656.89	16,3,0,0	7,1,8,7	6,2,0,0	6,10,21,16	0.000335659	0.0161497	0.696,0.75,0.0,0.0	0.5,0.167,0.0,0.0	0.195	11	-	G	T	Intron	rs704726978
11	77346562	T	G	-	549.05	13,4,0,0	11,1,15,4	1,5,0,0	3,8,24,21	0.00111034	0.0376451	0.542,0.8,0.0,0.0	0.25,0.385,0.0,0.0	0.177	11	-	A	C	Intron	rs692445327
11	78196657	T	G	-	158.56	8,0,0,0	6,10,12,3	0,0,0,0	10,10,13,9	0.00100443	0.0352549	0.571,0.0,0.0,0.0	0.0,0.0,0.0,0.0	0.143	11	-	A	C	Intron	rs330333689
12	362410	C	A	-	582.12	10,5,2,0	2,2,1,4	1,6,1,0	7,4,7,7	0.00169771	0.0498853	0.833,0.714,0.667,0.0	0.125,0.6,0.125,0.0	0.341	12	-	G	T	Intron	rs335763782
12	1191896	G	A	+	1288.53	0,7,0,0	11,2,27,5	0,0,0,0	23,3,28,14	0.00135958	0.0431386	0.0,0.778,0.0,0.0	0.0,0.0,0.0,0.0	0.194		+	G	A
12	1217469	G	C	-	454.41	22,17,21,16	4,1,2,0	21,25,18,25	15,8,8,2	0.000642152	0.0257627	0.846,0.944,0.913,1.0	0.583,0.758,0.692,0.926	0.186	12	-	C	G	Intron
12	1500882	C	T	+	422.25	0,11,0,3	3,3,7,3	0,4,0,0	13,1,19,7	0.000275118	0.0138649	0.0,0.786,0.0,0.5	0.0,0.8,0.0,0.0	0.121	12	+	C	T	Intron	rs330605064
12	2043243	G	A	+	670.65	0,0,0,22	0,12,3,0	0,0,0,0	0,18,2,0	1.54e-06	0.0002008	NA,0.0,0.0,1.0	NA,0.0,0.0,NA	0.333	12	+	G	A	3UTR	rs334610562
12	3281104	A	G	+	293.14	3,8,3,4	33,34,5,1	1,2,1,0	26,25,13,23	0.00116824	0.0389651	0.083,0.19,0.375,0.8	0.037,0.074,0.071,0.0	0.317	12	+	A	G	Intron
12	3287321	C	T	+	10616.3	63,58,59,53	79,146,32,23	42,56,30,39	120,109,34,51	0.000591277	0.0242428	0.444,0.284,0.648,0.697	0.259,0.339,0.469,0.433	0.143	12	+	C	T	Intron
12	3422008	T	C	+	3846.18	17,46,0,5	7,0,6,0	23,28,0,15	18,1,28,14	1.47e-06	0.000191796	0.708,1.0,0.0,1.0	0.561,0.966,0.0,0.517	0.166	12	+	T	C	Intron	rs341913128
12	3602389	G	A	-	1835.35	9,25,3,7	11,0,10,2	9,9,3,2	11,0,20,8	0.00122235	0.0402582	0.45,1.0,0.231,0.778	0.45,1.0,0.13,0.2	0.17	12	-	C	T	Intron	rs1112945293
12	3602390	G	A	-	1543.61	8,24,0,7	12,0,13,2	6,8,1,1	14,0,22,9	0.000186296	0.0103676	0.4,1.0,0.0,0.778	0.3,1.0,0.043,0.1	0.184	12	-	C	T	Intron	rs1112212120
12	3607526	G	C	-	1940.38	5,30,0,2	7,0,9,0	7,17,0,10	18,0,23,14	0.000268271	0.0136128	0.417,1.0,0.0,1.0	0.28,1.0,0.0,0.417	0.18	12	-	C	G	3UTR	rs1111805373
12	5393398	G	A	+	108.38	0,6,0,0	5,9,6,5	0,0,0,0	12,7,16,21	0.000822808	0.0306037	0.0,0.4,0.0,0.0	0.0,0.0,0.0,0.0	0.1	12	+	G	A	Intron	rs342990728
12	5663565	T	C	-	386.75	7,10,0,0	16,16,4,2	3,2,0,0	23,18,3,18	0.000825208	0.0306745	0.304,0.385,0.0,0.0	0.115,0.1,0.0,0.0	0.118	12	-	A	G	Intron
12	10353954	G	A	-	3140.15	33,16,17,0	14,1,7,20	37,12,12,0	26,13,15,34	0.00144465	0.0449631	0.702,0.941,0.708,0.0	0.587,0.48,0.444,0.0	0.21	12	-	C	T	3UTR	rs702352982
12	14992169	C	T	-	2708.53	0,0,0,29	16,14,22,17	0,0,0,4	5,8,22,14	0.00101217	0.0354207	0.0,0.0,0.0,0.63	0.0,0.0,0.0,0.222	0.102		-	G	A		rs323693781
12	14995266	A	G	+	960.7	1,0,10,11	9,6,4,2	0,0,2,9	20,16,12,8	0.000135512	0.00812247	0.1,0.0,0.714,0.846	0.0,0.0,0.143,0.529	0.247	12	+	A	G	3UTR	rs81507593
12	14995323	C	A	+	2234.76	1,0,9,14	11,11,10,4	0,0,9,3	22,19,14,9	0.00164752	0.0488597	0.083,0.0,0.474,0.778	0.0,0.0,0.391,0.25	0.173	12	+	C	A	3UTR	rs81440512
12	15308262	C	T	-	368.07	1,0,7,7	7,4,2,3	0,0,2,0	9,9,6,3	0.000277321	0.0139532	0.125,0.0,0.778,0.7	0.0,0.0,0.25,0.0	0.338	12	-	G	A	3UTR	rs334193694
12	15350869	T	A	-	25.84	4,2,0,4	7,24,14,13	0,0,0,0	20,18,14,8	0.000714235	0.0278026	0.364,0.077,0.0,0.235	0.0,0.0,0.0,0.0	0.169	12	-	A	T	5UTR
12	18201784	A	G	-	4709.33	30,13,61,0	21,13,31,62	28,18,32,0	39,31,30,74	0.00147257	0.0455352	0.588,0.5,0.663,0.0	0.418,0.367,0.516,0.0	0.112	12	-	T	C	CDS	rs343360033
12	18582172	C	T	+	2558.32	15,6,28,1	12,0,0,0	11,4,17,4	34,3,0,2	7.2e-05	0.00492968	0.556,1.0,1.0,1.0	0.244,0.571,1.0,0.667	0.268		+	C	T		rs323360415
12	22585778	C	T	+	512.5	6,5,0,5	0,3,3,4	2,2,0,1	4,7,5,6	0.00147938	0.0456773	1.0,0.625,0.0,0.556	0.333,0.222,0.0,0.143	0.371		+	C	T		rs322532843
12	25073937	T	G	+	3220.76	24,11,5,0	0,0,0,0	28,19,19,0	0,0,0,16	0.000510453	0.0218084	1.0,1.0,1.0,NA	1.0,1.0,1.0,0.0	0.25	12	+	T	G	Intron	rs324542718
12	25074885	C	T	+	1692.82	12,12,7,0	2,0,0,0	15,6,6,1	0,0,0,18	0.000512285	0.0218656	0.857,1.0,1.0,NA	1.0,1.0,1.0,0.053	0.189	12	+	C	T	Intron	rs321895855
12	25597627	G	A	-	230.23	7,13,1,0	0,0,0,2	8,10,2,0	0,0,12,8	0.000609794	0.0248182	1.0,1.0,1.0,0.0	1.0,1.0,0.143,0.0	0.214	12	-	C	T	Intron	rs326173902
12	25998596	T	C	+	405.76	0,8,5,0	4,4,1,1	0,1,2,0	6,5,4,7	0.00114437	0.0383934	0.0,0.667,0.833,0.0	0.0,0.167,0.333,0.0	0.25	12	+	T	C	Intron	rs81432978
12	26246674	C	G	+	392	0,14,1,0	1,9,3,2	0,4,0,0	9,5,8,12	0.000348634	0.0165885	0.0,0.609,0.25,0.0	0.0,0.444,0.0,0.0	0.104	12	+	C	G	Intron	rs696620509
12	27450925	G	C	-	149.51	0,0,0,7	5,12,3,4	0,0,0,0	17,6,6,15	0.000704015	0.0275327	0.0,0.0,0.0,0.636	0.0,0.0,0.0,0.0	0.159	12	-	C	G	3UTR	rs326819998
12	31641215	T	C	+	434.55	0,0,0,16	24,8,22,2	0,0,0,3	28,11,23,8	0.000955476	0.0340593	0.0,0.0,0.0,0.889	0.0,0.0,0.0,0.273	0.154	12	+	T	C	3UTR	rs335471107
12	33193079	C	A	-	325.5	0,11,0,0	7,5,5,1	0,3,0,0	7,8,8,22	0.000699376	0.0274122	0.0,0.688,0.0,0.0	0.0,0.273,0.0,0.0	0.104	12	-	G	T	Intron	rs321662999
12	34144098	G	A	-	2418.1	14,16,4,1	0,0,0,0	13,17,8,9	1,0,0,11	0.00119977	0.0397387	1.0,1.0,1.0,1.0	0.929,1.0,1.0,0.45	0.155		-	C	T
12	34500965	G	T	-	1910.51	4,18,4,2	1,0,0,1	4,18,6,7	4,0,6,10	0.00168499	0.0496008	0.8,1.0,1.0,0.667	0.5,1.0,0.5,0.412	0.264	12	-	C	A	Intron	rs336232396
12	38121689	A	G	+	290.35	0,9,4,0	3,5,8,4	0,0,3,0	13,9,11,14	0.000205848	0.0111437	0.0,0.643,0.333,0.0	0.0,0.0,0.214,0.0	0.19	12	+	A	G	Intron	rs336379720
12	42577489	A	G	-	8091.75	42,60,19,23	21,0,5,0	59,35,21,43	47,1,24,0	0.000188857	0.0104556	0.667,1.0,0.792,1.0	0.557,0.972,0.467,1.0	0.116	12	-	T	C	3UTR	rs330566441
12	42583573	T	C	-	193.51	5,2,3,2	18,8,5,7	0,0,1,0	14,4,11,15	0.00122324	0.0402649	0.217,0.2,0.375,0.222	0.0,0.0,0.083,0.0	0.233	12	-	A	G	3UTR
12	44171817	T	C	+	4834.42	13,31,15,9	0,0,0,1	34,29,18,17	0,0,0,20	0.000333685	0.016082	1.0,1.0,1.0,0.9	1.0,1.0,1.0,0.459	0.11	12	+	T	C	Intron	rs324767597
12	44959697	G	A	+	18498.3	83,70,94,95	116,147,107,80	89,73,82,83	154,136,175,218	2.61e-06	0.000314869	0.417,0.323,0.468,0.543	0.366,0.349,0.319,0.276	0.11	12	+	G	A	Intron
12	45132715	T	C	-	517.58	2,8,6,1	3,6,2,2	1,0,4,1	14,19,5,10	1.22e-05	0.00116067	0.4,0.571,0.75,0.333	0.067,0.0,0.444,0.091	0.363	12	-	A	G	Intron
12	45344781	T	C	-	1448.81	0,30,0,1	4,0,1,1	0,16,0,0	14,0,3,7	7.38e-05	0.00503025	0.0,1.0,0.0,0.5	0.0,1.0,0.0,0.0	0.125	12	-	A	G	Intron	rs330148170
12	45771575	A	T	-	979.29	8,6,6,8	5,4,2,4	4,6,5,2	16,11,6,4	0.0010321	0.0359167	0.615,0.6,0.75,0.667	0.2,0.353,0.455,0.333	0.323	12	-	T	A	Intron
12	51906461	A	G	-	3249.33	11,32,12,3	6,0,14,4	16,28,11,13	47,0,28,18	2.38e-05	0.00201964	0.647,1.0,0.462,0.429	0.254,1.0,0.282,0.419	0.145	12	-	T	C	Intron	rs344094444
12	51914165	C	T	-	3459.39	7,45,10,2	10,0,2,1	18,23,12,10	13,0,12,17	0.000674036	0.0267003	0.412,1.0,0.833,0.667	0.581,1.0,0.5,0.37	0.115	12	-	G	A	Intron	rs340283710
12	52313523	G	A	-	560.46	4,13,1,0	4,8,1,6	0,6,1,0	9,9,9,14	0.00072409	0.0280559	0.5,0.619,0.5,0.0	0.0,0.4,0.1,0.0	0.28		-	C	T		rs342457376
12	52326116	A	G	-	596.68	9,9,1,0	0,4,1,1	5,1,0,0	4,9,0,2	0.00146647	0.0454171	1.0,0.692,0.5,0.0	0.556,0.1,NA,0.0	0.33		-	T	C		rs332696553
12	52603587	T	C	-	113.83	0,5,1,0	6,7,3,0	0,0,0,0	5,9,13,5	0.00155161	0.0470239	0.0,0.417,0.25,NA	0.0,0.0,0.0,0.0	0.222	12	-	A	G	Intron
12	53107507	G	A	+	212.97	3,3,4,2	9,21,18,9	2,0,4,1	43,30,38,51	0.00140118	0.0440136	0.25,0.125,0.182,0.182	0.044,0.0,0.095,0.019	0.145	12	+	G	A	3UTR
12	53121647	C	T	-	1059.04	9,12,4,0	2,3,2,2	4,6,5,0	4,4,2,17	0.00106656	0.0366905	0.818,0.8,0.667,0.0	0.5,0.6,0.714,0.0	0.118		-	G	A		rs341659365
12	53368584	G	A	-	2640.75	0,28,4,31	85,31,84,14	0,24,0,24	104,45,127,41	0.00159627	0.0479264	0.0,0.475,0.045,0.689	0.0,0.348,0.0,0.369	0.123	12	-	C	T	CDS	rs329972677
12	53379671	T	G	-	86.76	0,2,3,3	15,14,8,12	0,0,0,0	20,16,18,17	0.000695756	0.0273026	0.0,0.125,0.273,0.2	0.0,0.0,0.0,0.0	0.149	12	-	A	C	3UTR
12	53411134	A	C	-	335.77	5,0,8,0	4,4,3,17	0,0,1,0	0,12,1,29	0.000176459	0.00996139	0.556,0.0,0.727,0.0	NA,0.0,0.5,0.0	0.154	12	-	T	G	CDS	rs335777649
12	54616003	T	C	+	1589.57	17,21,1,0	4,5,1,0	11,10,1,0	4,4,5,18	8.29e-05	0.00551793	0.81,0.808,0.5,NA	0.733,0.714,0.167,0.0	0.302	12	+	T	C	Intron	rs334797921
12	55443589	G	A	+	285.36	9,2,0,0	4,1,2,7	0,1,0,0	3,4,14,5	0.000449041	0.0199505	0.692,0.667,0.0,0.0	0.0,0.2,0.0,0.0	0.29		+	G	A		rs342669760
12	59397582	G	A	-	1541.25	10,16,1,1	0,0,0,0	10,8,2,1	0,0,0,11	0.000197359	0.0107991	1.0,1.0,1.0,1.0	1.0,1.0,1.0,0.083	0.229	12	-	C	T	Intron
12	59397614	C	T	-	2313.2	14,20,2,1	0,0,0,0	13,12,4,4	0,0,0,15	3.03e-05	0.00246488	1.0,1.0,1.0,1.0	1.0,1.0,1.0,0.211	0.197	12	-	G	A	Intron
12	59424232	G	A	+	1421.15	1,12,3,7	4,4,2,1	0,10,3,2	13,10,5,5	0.00122621	0.0403088	0.2,0.75,0.6,0.875	0.0,0.5,0.375,0.286	0.316	12	+	G	A	Intron	rs333551825
12	59744491	C	T	+	552.13	0,10,5,1	3,3,1,0	0,3,3,1	5,2,8,6	0.00164473	0.0488024	0.0,0.769,0.833,1.0	0.0,0.6,0.273,0.143	0.397	12	+	C	T	Intron	rs1109357570
12	59849849	G	A	+	131.9	3,0,4,0	6,9,4,3	0,0,0,0	11,11,4,8	0.00148919	0.0459025	0.333,0.0,0.5,0.0	0.0,0.0,0.0,0.0	0.208	12	+	G	A	Intron	rs1110777442
12	59921869	A	T	+	6855.29	27,35,27,49	5,45,7,8	22,26,16,27	14,34,18,29	0.000138892	0.00827448	0.844,0.438,0.794,0.86	0.611,0.433,0.471,0.482	0.234	12	+	A	T	Intron
12	59926332	A	G	+	1984.33	7,46,7,0	17,32,3,32	6,22,2,0	21,66,3,45	5.85e-06	0.000627802	0.292,0.59,0.7,0.0	0.222,0.25,0.4,0.0	0.177	12	+	A	G	Intron	rs329221609
12	59926358	G	A	+	1795.75	0,43,8,0	27,41,4,32	0,24,2,0	23,58,5,40	0.00138535	0.0436786	0.0,0.512,0.667,0.0	0.0,0.293,0.286,0.0	0.15	12	+	G	A	Intron	rs319774193
12	59935351	G	T	+	8164.29	25,51,39,48	23,29,12,24	20,40,29,36	26,41,15,40	0.00122246	0.0402582	0.521,0.637,0.765,0.667	0.435,0.494,0.659,0.474	0.132	12	+	G	T	Intron
12	60697299	G	C	+	183.77	4,5,0,0	7,5,0,3	0,0,0,0	3,6,2,12	0.000522937	0.0222193	0.364,0.5,NA,0.0	0.0,0.0,0.0,0.0	0.288	12	+	G	C	Intron
12	61012016	C	T	+	689.97	10,11,0,0	9,10,11,4	5,5,0,0	11,23,19,12	0.00119017	0.0395003	0.526,0.524,0.0,0.0	0.313,0.179,0.0,0.0	0.14	12	+	C	T	Intron	rs324358810
12	61281243	C	T	-	787.93	13,8,0,0	1,2,0,0	5,4,0,0	2,3,10,4	4.61e-05	0.00345288	0.929,0.8,NA,NA	0.714,0.571,0.0,0.0	0.543	12	-	G	A	Intron
12	61281259	A	G	-	1174.49	13,9,1,0	0,1,0,0	8,3,4,1	0,3,8,2	0.000528089	0.0223555	1.0,0.9,1.0,NA	1.0,0.5,0.333,0.333	0.425	12	-	T	C	Intron
12	61311282	G	C	-	886.75	6,18,0,0	5,14,12,15	7,5,0,0	11,17,28,26	0.00113525	0.0382097	0.545,0.563,0.0,0.0	0.389,0.227,0.0,0.0	0.123		-	C	G
13	12513500	G	A	-	1341.69	13,11,3,1	3,0,0,1	7,6,6,5	9,0,9,6	0.000428713	0.0192944	0.813,1.0,1.0,0.5	0.438,1.0,0.4,0.455	0.255	13	-	C	T	Intron	rs321281409
13	12544411	T	C	-	3764.33	75,14,0,45	64,13,54,55	19,3,0,9	23,12,70,16	2.93e-06	0.000347347	0.54,0.519,0.0,0.45	0.452,0.2,0.0,0.36	0.124	13	-	A	G	CDS	rs320383445
13	16458583	T	C	+	1552.42	21,5,6,6	0,0,4,4	5,4,5,3	0,0,16,7	0.000115061	0.00716158	1.0,1.0,0.6,0.6	1.0,1.0,0.238,0.3	0.165	13	+	T	C	3UTR	rs320375925
13	17632484	G	A	+	1048.89	11,28,2,0	16,24,2,8	1,4,0,0	7,10,5,18	3.98e-05	0.00306727	0.407,0.538,0.5,0.0	0.125,0.286,0.0,0.0	0.259	13	+	G	A	Intron	rs328070081
13	17632496	T	G	+	1266.14	13,32,2,0	16,24,2,8	3,5,0,0	6,13,5,20	4.16e-05	0.00317554	0.448,0.571,0.5,0.0	0.333,0.278,0.0,0.0	0.227	13	+	T	G	Intron	rs336827353
13	17632547	T	C	+	1427.13	17,23,1,0	9,14,1,2	9,5,0,0	8,11,2,16	0.000267926	0.0136042	0.654,0.622,0.5,0.0	0.529,0.313,0.0,0.0	0.233	13	+	T	C	Intron	rs318675672
13	19660122	C	T	+	1929.59	8,20,2,4	0,0,4,3	14,11,4,6	2,0,13,17	0.00106042	0.0365274	1.0,1.0,0.333,0.571	0.875,1.0,0.235,0.261	0.133	13	+	C	T	Intron	rs343919071
13	19660136	T	G	+	2022.12	8,23,2,3	0,0,4,3	14,11,4,7	2,0,14,14	0.00140768	0.0441537	1.0,1.0,0.333,0.5	0.875,1.0,0.222,0.333	0.101	13	+	T	G	Intron	rs336010345
13	22204597	G	A	+	2491.98	46,1,10,11	0,0,9,8	7,0,8,5	0,0,12,7	0.00153145	0.0466673	1.0,1.0,0.526,0.579	1.0,NA,0.4,0.417	0.171	13	+	G	A	CDS	rs325843760
13	22810748	G	A	+	851.06	9,10,0,0	1,0,1,0	5,5,0,0	0,0,9,3	0.0015909	0.0478068	0.9,1.0,0.0,NA	1.0,1.0,0.0,0.0	0.133	13	+	G	A	Intron	rs327741516
13	23317865	A	G	+	255.69	2,4,5,3	11,17,8,7	1,0,1,4	32,24,12,23	0.00150719	0.0461729	0.154,0.19,0.385,0.3	0.03,0.0,0.077,0.148	0.193	13	+	A	G	Intron
13	31118700	A	G	-	4139.55	7,30,13,4	0,0,0,1	28,22,11,7	0,0,0,19	0.000253091	0.0130236	1.0,1.0,1.0,0.8	1.0,1.0,1.0,0.269	0.133	13	-	T	C	Intron
13	31264081	C	G	-	431.25	18,17,24,5	19,38,54,6	18,14,17,13	83,42,75,50	0.000181691	0.0101685	0.486,0.309,0.308,0.455	0.178,0.25,0.185,0.206	0.185	13	-	G	C	Intron
13	31659367	A	G	-	592.21	39,46,40,53	1,7,1,1	64,49,56,53	15,12,12,12	1.34e-05	0.00124906	0.975,0.868,0.976,0.981	0.81,0.803,0.824,0.815	0.137	13	-	T	C	Intron
13	31854133	T	C	-	172.29	1,6,0,2	2,13,2,1	0,0,0,1	9,10,5,8	0.00162686	0.0484893	0.333,0.316,0.0,0.667	0.0,0.0,0.0,0.111	0.301	13	-	A	G	Intron
13	34084648	A	G	+	131.31	3,3,8,2	35,47,18,28	0,0,3,0	40,43,36,57	0.000280182	0.0140584	0.079,0.06,0.308,0.067	0.0,0.0,0.077,0.0	0.109	13	+	A	G	3UTR
13	34084650	A	G	+	628.39	4,12,12,4	33,38,14,25	0,4,6,4	37,40,32,53	0.000251292	0.012959	0.108,0.24,0.462,0.138	0.0,0.091,0.158,0.07	0.157	13	+	A	G	3UTR
13	35354085	C	T	-	327.19	4,0,4,4	4,5,6,4	1,4,0,0	14,13,14,15	0.000656322	0.0261725	0.5,0.0,0.4,0.5	0.067,0.235,0.0,0.0	0.275	13	-	G	A	Intron
13	40277390	A	C	-	593.27	0,0,0,23	21,29,22,26	0,0,0,0	19,22,14,18	4.31e-06	0.00048386	0.0,0.0,0.0,0.469	0.0,0.0,0.0,0.0	0.117	13	-	T	G	3UTR	rs319969226
13	67923437	A	C	-	3898.83	23,19,7,1	0,0,0,0	23,29,12,14	1,0,0,16	0.000223031	0.0118565	1.0,1.0,1.0,1.0	0.958,1.0,1.0,0.467	0.144	13	-	T	G	Intron	rs344882929
13	68788433	C	T	-	71.56	42,40,35,36	21,50,17,13	43,40,34,44	69,51,29,69	1.19e-05	0.00114068	0.667,0.444,0.673,0.735	0.384,0.44,0.54,0.389	0.192	13	-	G	A	Intron
13	68795721	C	T	-	2343.88	12,8,1,36	10,3,4,1	5,4,17,3	8,4,13,24	1.13e-06	0.000153016	0.545,0.727,0.2,0.973	0.385,0.5,0.567,0.111	0.221	13	-	G	A	Intron
13	71637741	A	G	-	1776.91	12,28,4,6	7,17,3,0	9,5,4,4	8,13,12,8	0.00042074	0.0190406	0.632,0.622,0.571,1.0	0.529,0.278,0.25,0.333	0.359	13	-	T	C	Intron
13	71977918	T	C	-	10237.3	35,49,78,47	14,17,16,13	29,43,63,34	24,25,27,25	0.000126258	0.00769448	0.714,0.742,0.83,0.783	0.547,0.632,0.7,0.576	0.154		-	A	G
13	72555657	G	A	+	1400.05	9,15,4,0	2,11,0,2	11,9,6,0	19,9,7,14	0.00151175	0.0462668	0.818,0.577,1.0,0.0	0.367,0.5,0.462,0.0	0.267	13	+	G	A	Intron	rs691108644
13	74708485	C	T	+	396.85	2,11,0,0	0,8,2,3	1,3,0,0	1,8,3,17	0.00164831	0.0488644	1.0,0.579,0.0,0.0	0.5,0.273,0.0,0.0	0.202	13	+	C	T	Intron	rs340511035
13	74832528	C	T	-	2316.29	22,8,0,38	21,4,16,0	2,4,0,9	6,5,22,0	0.000329537	0.0159466	0.512,0.667,0.0,1.0	0.25,0.444,0.0,1.0	0.121	13	-	G	A	CDS	rs1108842245
13	107751678	A	C	-	1548.86	0,19,0,24	62,15,19,9	0,0,0,23	67,50,11,24	0.000430479	0.0193472	0.0,0.559,0.0,0.727	0.0,0.0,0.0,0.489	0.199		-	T	G
13	107754938	G	T	-	1466.47	31,12,0,0	16,3,3,2	12,4,0,0	6,8,7,18	0.00011265	0.00705261	0.66,0.8,0.0,0.0	0.667,0.333,0.0,0.0	0.115	13	-	C	A	Intron	rs339872763
13	122196739	G	C	+	388.64	43,38,49,48	17,47,18,7	31,54,44,43	37,50,35,38	0.000240449	0.0125501	0.717,0.447,0.731,0.873	0.456,0.519,0.557,0.531	0.176	13	+	G	C	Intron
13	122196956	A	T	+	6457.29	41,19,43,30	22,45,18,12	21,42,24,26	42,53,40,47	8.81e-06	0.00088828	0.651,0.297,0.705,0.714	0.333,0.442,0.375,0.356	0.215	13	+	A	T	Intron
13	131578420	T	C	-	381.15	3,2,6,4	11,5,4,1	3,0,0,1	10,14,7,16	0.000202617	0.0109995	0.214,0.286,0.6,0.8	0.231,0.0,0.0,0.059	0.403		-	A	G
13	157469003	T	C	-	163.55	5,2,2,6	31,32,27,11	1,2,1,2	51,39,48,44	0.00152421	0.046547	0.139,0.059,0.069,0.353	0.019,0.049,0.02,0.043	0.122		-	A	G
13	158296325	A	C	-	621.24	6,12,0,0	5,6,3,0	3,4,0,1	6,4,8,14	0.00165416	0.0489911	0.545,0.667,0.0,NA	0.333,0.5,0.0,0.067	0.179	13	-	T	G	Intron	rs343159355
13	158296368	T	G	-	570.47	7,12,0,0	2,4,2,2	1,2,0,2	6,3,7,10	9.38e-05	0.00608397	0.778,0.75,0.0,0.0	0.143,0.4,0.0,0.167	0.205	13	-	A	C	Intron	rs328694722
13	162509105	G	A	-	512.18	11,10,0,0	6,12,15,17	2,2,0,0	7,11,9,24	0.00134092	0.0427649	0.647,0.455,0.0,0.0	0.222,0.154,0.0,0.0	0.181	13	-	C	T	3UTR	rs345985592
13	195350701	T	C	-	848.96	14,14,2,2	18,29,4,13	3,8,2,6	23,23,29,43	0.000482554	0.0210279	0.438,0.326,0.333,0.133	0.115,0.258,0.065,0.122	0.167	13	-	A	G	Intron	rs319132946
13	196883216	A	G	+	1125.67	9,8,3,0	1,0,2,1	9,12,0,0	0,0,14,19	0.000237222	0.0124319	0.9,1.0,0.6,0.0	1.0,1.0,0.0,0.0	0.125	13	+	A	G	Intron
13	197512757	T	C	-	181.73	5,2,0,5	15,14,10,8	1,0,0,2	19,22,30,21	0.000629406	0.0253865	0.25,0.125,0.0,0.385	0.05,0.0,0.0,0.087	0.156	13	-	A	G	Intron	rs322508392
13	202470137	T	A	+	1474.49	10,11,3,0	0,0,0,0	14,5,4,4	0,1,0,12	0.000484585	0.0210929	1.0,1.0,1.0,NA	1.0,0.833,1.0,0.25	0.229	13	+	T	A	Intron	rs1108473386
13	202471430	T	C	+	3230.05	16,19,7,1	0,0,0,0	30,11,13,9	0,0,0,13	0.0010087	0.0353573	1.0,1.0,1.0,1.0	1.0,1.0,1.0,0.409	0.148	13	+	T	C	Intron	rs1111655259
13	204700516	T	A	+	2633.75	29,34,0,0	21,19,30,28	20,22,0,0	26,36,39,41	0.00106837	0.0367282	0.58,0.642,0.0,0.0	0.435,0.379,0.0,0.0	0.102		+	T	A		rs337578996
13	204880087	A	C	-	682.77	9,8,4,0	9,16,5,7	3,5,1,0	7,20,9,30	0.00103858	0.0360679	0.5,0.333,0.444,0.0	0.3,0.2,0.1,0.0	0.169	13	-	T	G	Intron	rs339417307
13	205813177	G	A	-	1048.02	5,19,0,0	0,0,1,0	3,9,0,0	1,0,2,6	0.00143183	0.0446942	1.0,1.0,0.0,NA	0.75,1.0,0.0,0.0	0.229	13	-	C	T	Intron
13	206734260	G	A	+	1051.03	4,7,6,5	3,2,4,0	7,3,4,4	15,8,6,5	0.00143382	0.0447232	0.571,0.778,0.6,1.0	0.318,0.273,0.4,0.444	0.378	13	+	G	A	Intron
13	207977697	T	G	+	369.71	14,7,40,15	11,15,28,4	14,16,30,13	43,33,58,13	1.49e-05	0.00136629	0.56,0.318,0.588,0.789	0.246,0.327,0.341,0.5	0.211	13	+	T	G	Intron
13	207979286	G	C	+	47.03	11,8,25,21	8,14,15,0	14,16,19,18	51,14,34,14	1.86e-05	0.00164684	0.579,0.364,0.625,1.0	0.215,0.533,0.358,0.563	0.224	13	+	G	C	Intron
14	795042	A	T	-	626.18	0,13,6,0	15,16,4,4	0,5,3,0	12,16,10,30	0.00166942	0.0493055	0.0,0.448,0.6,0.0	0.0,0.238,0.231,0.0	0.145	14	-	T	A	Intron
14	4310262	A	C	+	641.15	0,11,4,1	8,0,0,1	0,5,0,4	25,0,0,5	0.00128571	0.0415337	0.0,1.0,1.0,0.5	0.0,1.0,NA,0.444	0.144	14	+	A	C	Intron
14	4311031	C	T	+	2731.26	2,29,13,6	11,0,0,1	0,17,16,11	29,0,0,14	0.000147322	0.00866021	0.154,1.0,1.0,0.857	0.0,1.0,1.0,0.44	0.143	14	+	C	T	Intron	rs704099397
14	4311048	G	A	+	2902.87	2,32,13,6	11,0,0,1	0,24,15,10	28,0,0,16	0.000154474	0.00898529	0.154,1.0,1.0,0.857	0.0,1.0,1.0,0.385	0.157	14	+	G	A	Intron	rs694417670
14	4311064	C	T	+	2989.99	1,32,14,6	12,0,0,1	0,26,14,8	27,0,0,12	0.00104898	0.0362586	0.077,1.0,1.0,0.857	0.0,1.0,1.0,0.4	0.134	14	+	C	T	Intron	rs711436421
14	6476058	A	G	+	1657.75	0,24,0,11	22,18,35,3	0,22,0,18	87,21,84,40	0.00039751	0.018277	0.0,0.571,0.0,0.786	0.0,0.512,0.0,0.31	0.134	14	+	A	G	Intron	rs80853460
14	6477536	C	T	+	22638.8	53,105,61,40	24,0,38,0	96,183,74,168	109,1,95,3	0.00139121	0.0437937	0.688,1.0,0.616,1.0	0.468,0.995,0.438,0.982	0.105	14	+	C	T	Intron	rs326432793
14	6487878	G	C	+	2326.83	3,10,10,6	0,0,0,0	12,12,18,9	11,0,0,7	0.000424842	0.0191843	1.0,1.0,1.0,1.0	0.522,1.0,1.0,0.563	0.229	14	+	G	C	Intron	rs344031989
14	7230740	G	A	+	812.28	26,2,0,0	12,13,8,4	8,0,0,0	23,4,13,20	4.19e-05	0.00319218	0.684,0.133,0.0,0.0	0.258,0.0,0.0,0.0	0.14	14	+	G	A	Intron
14	7567287	T	C	-	4454.29	24,16,33,31	46,40,31,40	20,15,25,29	57,59,52,72	0.00105573	0.0364109	0.343,0.286,0.516,0.437	0.26,0.203,0.325,0.287	0.127	14	-	A	G	3UTR
14	7567303	T	C	-	13211.3	56,47,63,64	18,17,13,15	51,53,68,73	35,27,25,42	0.000216265	0.0115612	0.757,0.734,0.829,0.81	0.593,0.662,0.731,0.635	0.127	14	-	A	G	3UTR
14	8437479	A	G	+	730.05	6,8,4,0	8,2,0,1	2,3,3,1	6,3,0,28	0.000237333	0.0124357	0.429,0.8,1.0,0.0	0.25,0.5,1.0,0.034	0.111	14	+	A	G	Intron	rs329970192
14	8437484	G	T	+	681.05	6,7,4,0	9,3,0,1	2,3,3,1	7,4,0,28	0.000703724	0.0275327	0.4,0.7,1.0,0.0	0.222,0.429,1.0,0.034	0.104	14	+	G	T	Intron	rs324538785
14	10275144	G	A	+	128.74	7,0,0,0	7,10,2,3	0,0,0,0	9,6,18,15	0.000347794	0.0165638	0.5,0.0,0.0,0.0	0.0,0.0,0.0,0.0	0.125	14	+	G	A	Intron	rs336489665
14	11046667	C	G	-	5881.26	23,90,9,0	33,0,4,11	19,55,8,0	29,3,17,40	7.06e-06	0.000737024	0.411,1.0,0.692,0.0	0.396,0.948,0.32,0.0	0.11	14	-	G	C	Intron	rs343390403
14	11391454	G	A	+	423.63	3,8,4,0	2,1,4,7	2,1,0,0	3,6,5,10	0.00107106	0.0367801	0.6,0.889,0.5,0.0	0.4,0.143,0.0,0.0	0.362	14	+	G	A	Intron	rs320031466
14	11657620	A	T	-	199.71	1,0,0,7	9,8,5,3	0,0,0,2	3,33,31,8	0.000768788	0.0292254	0.1,0.0,0.0,0.7	0.0,0.0,0.0,0.2	0.15	14	-	T	A	Intron	rs333906885
14	14490550	G	C	+	474.26	19,1,0,0	16,3,24,14	1,0,0,0	6,2,19,11	0.000694077	0.0272513	0.543,0.25,0.0,0.0	0.143,0.0,0.0,0.0	0.162	14	+	G	C	CDS	rs705069157
14	15008327	T	C	-	908.75	15,0,16,1	20,58,10,24	6,0,6,0	14,91,12,23	0.00049295	0.0212949	0.429,0.0,0.615,0.04	0.3,0.0,0.333,0.0	0.113		-	A	G		rs338144288
14	15013808	T	C	-	2154.33	17,19,0,13	12,3,38,3	10,14,0,6	26,5,53,6	0.00071307	0.0277822	0.586,0.864,0.0,0.813	0.278,0.737,0.0,0.5	0.187		-	A	G		rs334095315
14	15023303	T	C	-	5048.85	25,24,26,5	0,0,0,1	28,19,40,14	0,0,0,23	2.84e-05	0.00234275	1.0,1.0,1.0,0.833	1.0,1.0,1.0,0.378	0.114	14	-	A	G	Intron	rs786368119
14	24921402	C	T	-	3019.29	12,5,15,50	7,6,10,31	5,6,12,15	9,11,21,21	0.000728072	0.028161	0.632,0.455,0.6,0.617	0.357,0.353,0.364,0.417	0.203	14	-	G	A	CDS	rs344539467
14	28181837	T	C	-	538.53	3,3,11,8	9,5,17,26	1,0,2,2	15,7,22,11	0.000993539	0.0349778	0.25,0.375,0.393,0.235	0.063,0.0,0.083,0.154	0.238	14	-	A	G	3UTR
14	28376800	A	G	+	101.8	4,2,2,0	7,6,4,2	0,0,0,0	14,7,5,6	0.000525536	0.022297	0.364,0.25,0.333,0.0	0.0,0.0,0.0,0.0	0.237	14	+	A	G	Intron
14	38679637	A	G	-	355.52	4,8,1,0	8,7,10,3	3,0,3,0	12,6,14,39	0.00123092	0.0404122	0.333,0.533,0.091,0.0	0.2,0.0,0.176,0.0	0.145	14	-	T	C	Intron	rs323268253
14	38679673	C	T	-	833.7	5,14,3,0	8,12,10,5	3,3,8,0	15,11,17,40	0.000841857	0.031133	0.385,0.538,0.231,0.0	0.167,0.214,0.32,0.0	0.113	14	-	G	A	Intron	rs343298363
14	38860791	C	G	-	2516.3	19,11,21,2	8,13,11,1	18,12,11,2	34,12,25,4	0.0003856	0.0178623	0.704,0.458,0.656,0.667	0.346,0.5,0.306,0.333	0.25	14	-	G	C	Intron
14	39306116	T	A	+	1487.53	11,14,9,0	5,5,4,5	14,5,6,1	12,9,16,19	0.000228313	0.0120773	0.688,0.737,0.692,0.0	0.538,0.357,0.273,0.05	0.225	14	+	T	A	Intron	rs330514658
14	40220263	T	G	-	3948.37	17,8,23,16	10,16,3,3	22,13,20,18	25,22,14,27	0.0009034	0.0327619	0.63,0.333,0.885,0.842	0.468,0.371,0.588,0.4	0.215	14	-	A	C	Intron
14	40423981	T	C	-	81.54	3,1,2,3	8,14,16,5	0,0,0,0	11,10,12,19	0.000719549	0.0279299	0.273,0.067,0.111,0.375	0.0,0.0,0.0,0.0	0.206	14	-	A	G	3UTR
14	40926758	T	C	-	451.87	3,2,6,9	9,6,13,24	2,0,1,0	9,9,13,17	0.00138768	0.0437344	0.25,0.25,0.316,0.273	0.182,0.0,0.071,0.0	0.209		-	A	G
14	47234310	A	G	-	595.25	3,15,2,0	3,4,2,1	2,0,1,0	6,4,4,11	9.72e-06	0.000966231	0.5,0.789,0.5,0.0	0.25,0.0,0.2,0.0	0.335		-	T	C		rs340751808
14	48703211	C	T	+	902.43	5,0,0,22	5,6,5,6	0,1,1,7	7,12,10,3	0.00137402	0.0434336	0.5,0.0,0.0,0.786	0.0,0.077,0.091,0.7	0.104	14	+	C	T	3UTR	rs339903305
14	48949720	A	G	+	343.64	9,0,0,7	39,0,3,0	3,0,0,0	76,1,0,1	5.33e-05	0.00388595	0.188,NA,0.0,1.0	0.038,0.0,NA,0.0	0.383	14	+	A	G	CDS
14	55906759	T	C	-	2470.74	20,17,9,13	3,9,0,6	1,11,10,18	10,8,13,10	0.000397039	0.0182666	0.87,0.654,1.0,0.684	0.091,0.579,0.435,0.643	0.365		-	A	G
14	55906781	T	C	-	204.4	4,4,2,4	16,22,6,14	1,0,0,1	11,19,23,33	0.000244723	0.0127091	0.2,0.154,0.25,0.222	0.083,0.0,0.0,0.029	0.178		-	A	G
14	57274601	G	A	-	2918.53	3,50,1,0	9,0,0,17	7,33,1,0	7,1,2,43	0.00164048	0.0487209	0.25,1.0,1.0,0.0	0.5,0.971,0.333,0.0	0.112	14	-	C	T	Intron	rs708247592
14	57276972	A	G	-	1154.66	1,22,1,0	1,0,0,3	3,12,0,0	1,0,1,18	0.000441477	0.0197201	0.5,1.0,1.0,0.0	0.75,1.0,0.0,0.0	0.188	14	-	T	C	Intron	rs341792544
14	60285605	C	T	+	1542.29	3,13,16,14	9,6,12,17	5,3,7,6	12,9,14,33	0.000140109	0.00832777	0.25,0.684,0.571,0.452	0.294,0.25,0.333,0.154	0.231	14	+	C	T	3UTR	rs336715181
14	60404856	A	T	+	4432.33	37,41,35,0	34,27,20,78	22,21,12,0	29,23,37,72	0.000191367	0.0105588	0.521,0.603,0.636,0.0	0.431,0.477,0.245,0.0	0.152	14	+	A	T	3UTR
14	71496430	C	T	+	4001.89	20,50,5,4	17,0,6,0	19,24,10,12	24,2,10,22	0.000117524	0.00728853	0.541,1.0,0.455,1.0	0.442,0.923,0.5,0.353	0.194	14	+	C	T	Intron	rs344376444
14	76631989	G	T	+	4178.29	10,12,36,15	24,43,31,7	26,14,27,22	71,60,65,46	0.00126567	0.0411266	0.294,0.218,0.537,0.682	0.268,0.189,0.293,0.324	0.164	14	+	G	T	Intron
14	76632924	G	C	+	269.41	68,54,108,52	17,25,13,7	97,55,92,84	45,23,43,41	8.31e-06	0.000846216	0.8,0.684,0.893,0.881	0.683,0.705,0.681,0.672	0.129	14	+	G	C	Intron
14	82110024	A	G	-	697.94	4,20,2,0	18,7,13,11	1,6,0,1	16,21,20,25	4.4e-05	0.00332582	0.182,0.741,0.133,0.0	0.059,0.222,0.0,0.038	0.184		-	T	C		rs327675741
14	82367474	G	A	+	2592.29	11,19,18,16	8,6,4,7	12,10,13,4	19,10,10,14	5.98e-05	0.00426069	0.579,0.76,0.818,0.696	0.387,0.5,0.565,0.222	0.295		+	G	A		rs80888524
14	91108738	C	T	-	791.6	6,14,3,0	0,0,3,2	4,2,1,0	5,0,3,9	0.0001214	0.00747436	1.0,1.0,0.5,0.0	0.444,1.0,0.25,0.0	0.201	14	-	G	A	Intron	rs1108870324
14	91152433	G	A	-	2591.19	15,36,0,0	0,0,0,53	4,32,0,0	1,0,1,9	0.00133502	0.0426689	1.0,1.0,NA,0.0	0.8,1.0,0.0,0.0	0.217	14	-	C	T	CDS	rs695397194
14	99802224	A	G	-	969	14,8,2,1	0,0,0,0	1,4,4,4	0,0,0,7	0.000935133	0.0335715	1.0,1.0,1.0,1.0	1.0,1.0,1.0,0.364	0.159	14	-	T	C	CDS	rs340895138
14	109537669	G	A	+	3542.33	55,0,7,40	38,32,16,18	8,0,20,17	24,36,22,26	0.000120474	0.0074284	0.591,0.0,0.304,0.69	0.25,0.0,0.476,0.395	0.116	14	+	G	A	CDS	rs80898689
14	109568493	T	G	+	2860.57	18,19,4,0	0,0,0,0	22,16,5,8	0,0,0,11	0.00132091	0.0423577	1.0,1.0,1.0,NA	1.0,1.0,1.0,0.421	0.145	14	+	T	G	Intron	rs323663619
14	109572391	A	G	-	9371.33	78,0,41,56	21,29,16,17	28,0,65,74	28,67,39,30	2.13e-05	0.00183654	0.788,0.0,0.719,0.767	0.5,0.0,0.625,0.712	0.109	14	-	T	C	3UTR	rs346176617
14	124089218	C	T	+	655.27	6,10,0,0	6,0,0,1	2,7,0,0	4,0,9,14	0.000857294	0.0315496	0.5,1.0,NA,0.0	0.333,1.0,0.0,0.0	0.167	14	+	C	T	Intron	rs1110060115
14	124089871	G	A	+	587.53	2,11,0,1	7,0,0,0	5,3,1,3	9,0,5,21	0.0016746	0.0493935	0.222,1.0,NA,1.0	0.357,1.0,0.167,0.125	0.329	14	+	G	A	Intron	rs1112309468
14	124090844	T	C	+	1400.13	9,12,5,2	1,0,1,0	4,7,6,5	4,1,4,8	0.00043318	0.0194362	0.9,1.0,0.833,1.0	0.5,0.875,0.6,0.385	0.343	14	+	T	C	Intron	rs1108245230
14	131598226	C	T	-	1612.21	8,18,7,0	5,0,4,2	5,10,5,0	14,0,6,11	0.000461719	0.0203343	0.615,1.0,0.636,0.0	0.263,1.0,0.455,0.0	0.134	14	-	G	A	Intron	rs332925448
14	135136422	T	C	+	716.64	7,10,0,0	6,2,1,0	5,8,1,0	7,6,13,19	0.000336463	0.0161782	0.538,0.833,0.0,NA	0.417,0.571,0.071,0.0	0.192	14	+	T	C	Intron	rs328913201
15	17888550	T	C	-	420.47	7,9,0,0	5,6,1,3	0,1,0,0	16,5,0,12	3.89e-06	0.000443268	0.583,0.6,0.0,0.0	0.0,0.167,NA,0.0	0.24	15	-	A	G	Intron	rs1108192493
15	31570663	T	C	-	711.89	9,15,0,0	3,7,5,8	4,5,0,0	9,8,15,11	0.000385558	0.0178623	0.75,0.682,0.0,0.0	0.308,0.385,0.0,0.0	0.185	15	-	A	G	Intron	rs320539600
15	31578539	C	G	-	4286.33	9,23,20,57	5,11,9,0	12,16,8,27	14,10,15,0	0.000892368	0.0324551	0.643,0.676,0.69,1.0	0.462,0.615,0.348,1.0	0.146	15	-	G	C	3UTR	rs80954196
15	54760683	T	C	+	2161.44	15,12,5,6	0,0,0,0	4,14,6,9	0,0,0,12	0.000149795	0.00877363	1.0,1.0,1.0,1.0	1.0,1.0,1.0,0.429	0.143		+	T	C		rs339439354
15	59144489	G	A	-	11071.3	59,38,43,112	73,33,30,0	16,32,53,62	45,43,64,0	0.000414428	0.0188485	0.447,0.535,0.589,1.0	0.262,0.427,0.453,1.0	0.107	15	-	C	T	3UTR	rs1109755646
15	59144492	C	G	-	12192.3	63,38,43,122	73,34,30,0	18,34,55,67	45,44,68,0	0.000226439	0.0120068	0.463,0.528,0.589,1.0	0.286,0.436,0.447,1.0	0.103	15	-	G	C	3UTR	rs1114117138
15	59194525	A	G	-	4737.33	42,6,26,56	49,7,19,0	8,2,14,18	19,8,32,0	0.000320213	0.0156025	0.462,0.462,0.578,1.0	0.296,0.2,0.304,1.0	0.175	15	-	T	C	CDS	rs323909305
15	93577113	T	A	+	14457.3	83,26,81,39	29,20,2,0	56,55,93,22	27,32,34,11	0.000154867	0.00899969	0.741,0.565,0.976,1.0	0.675,0.632,0.732,0.667	0.144	15	+	T	A	Intron
15	104833411	A	G	+	6765.29	30,32,46,27	10,21,16,6	30,21,29,31	19,18,27,24	0.00105829	0.0364706	0.75,0.604,0.742,0.818	0.612,0.538,0.518,0.564	0.17	15	+	A	G	Intron
15	106770487	A	G	+	41.41	2,3,1,0	8,7,6,4	0,0,0,0	15,12,14,13	0.000942459	0.0337466	0.2,0.3,0.143,0.0	0.0,0.0,0.0,0.0	0.161		+	A	G
15	120259136	G	A	-	644.48	1,7,16,0	2,5,12,9	3,0,0,0	7,2,2,13	0.00130214	0.0419337	0.333,0.583,0.571,0.0	0.3,0.0,0.0,0.0	0.297	15	-	C	T	CDS	rs344620493
15	120408604	G	T	+	405.86	1,5,7,0	1,4,3,2	1,3,1,0	0,13,8,13	0.000367492	0.0172397	0.5,0.556,0.7,0.0	1.0,0.188,0.111,0.0	0.114	15	+	G	T	Intron	rs691283945
15	125669895	A	T	-	2882.31	22,19,16,0	2,0,0,2	12,22,9,1	8,2,2,7	0.000571766	0.0236966	0.917,1.0,1.0,0.0	0.6,0.917,0.818,0.125	0.114		-	T	A		rs80878552
15	125751172	C	T	-	236.23	5,5,15,13	2,8,1,0	11,12,11,8	8,14,8,12	0.00158206	0.0476938	0.714,0.385,0.938,1.0	0.579,0.462,0.579,0.4	0.254	15	-	G	A	Intron
15	131286709	G	A	+	1351.46	0,26,8,0	18,10,1,1	0,13,4,0	12,8,15,14	0.00144963	0.0450639	0.0,0.722,0.889,0.0	0.0,0.619,0.211,0.0	0.195	15	+	G	A	Intron	rs320804570
15	131286717	A	G	+	1317.26	0,26,8,0	16,10,2,1	0,13,4,0	15,7,15,15	0.000569777	0.0236365	0.0,0.722,0.8,0.0	0.0,0.65,0.211,0.0	0.165	15	+	A	G	Intron	rs327299911
15	131288917	G	T	+	288.79	4,2,4,5	16,34,16,5	2,1,3,1	33,47,29,35	0.001589	0.0477978	0.2,0.056,0.2,0.5	0.057,0.021,0.094,0.028	0.189	15	+	G	T	Intron
15	131349943	C	T	+	530.37	12,4,0,0	2,8,5,4	6,0,0,0	7,4,6,22	0.00147911	0.0456773	0.857,0.333,0.0,0.0	0.462,0.0,0.0,0.0	0.182		+	C	T		rs325368077
15	133924988	C	T	-	461.53	0,0,0,16	50,16,28,6	0,0,0,3	31,24,46,9	0.00167386	0.0493811	0.0,0.0,0.0,0.727	0.0,0.0,0.0,0.25	0.119	15	-	G	A	CDS
15	136834913	C	T	+	1181.86	0,25,7,0	17,5,7,5	0,7,8,0	17,6,14,18	0.000940892	0.033706	0.0,0.833,0.5,0.0	0.0,0.538,0.364,0.0	0.108	15	+	C	T	Intron	rs320289351
15	137199946	C	T	+	2093.86	0,21,9,0	0,1,0,0	0,36,4,2	17,1,0,1	0.0008721	0.031924	NA,0.955,1.0,NA	0.0,0.973,1.0,0.667	0.317	15	+	C	T	Intron
15	137215141	A	C	+	763.83	6,6,6,4	4,7,0,0	4,7,1,2	15,12,1,13	0.000165366	0.00947135	0.6,0.462,1.0,1.0	0.211,0.368,0.5,0.133	0.462	15	+	A	C	Intron
15	137217028	G	C	+	474.9	0,13,1,0	9,3,4,3	0,4,0,0	18,5,2,19	0.000359995	0.0169599	0.0,0.813,0.2,0.0	0.0,0.444,0.0,0.0	0.142	15	+	G	C	Intron	rs326420509
15	137217033	G	T	+	463.28	0,14,1,0	10,2,4,3	0,4,0,0	19,5,2,18	0.000184988	0.0103078	0.0,0.875,0.2,0.0	0.0,0.444,0.0,0.0	0.158	15	+	G	T	Intron	rs335690587
15	137744552	G	A	-	998.6	0,15,11,0	7,13,5,2	0,11,5,0	17,11,21,17	0.000362624	0.0170527	0.0,0.536,0.688,0.0	0.0,0.5,0.192,0.0	0.133	15	-	C	T	Intron
15	137752103	T	A	-	569.64	0,12,8,0	6,8,5,2	0,2,4,0	19,8,11,16	1.48e-05	0.00135753	0.0,0.6,0.615,0.0	0.0,0.2,0.267,0.0	0.187	15	-	A	T	Intron	rs1111814795
15	137752114	C	G	-	635.29	0,12,8,0	7,6,5,1	0,4,4,0	21,10,12,17	1.23e-05	0.00116975	0.0,0.667,0.615,0.0	0.0,0.286,0.25,0.0	0.187	15	-	G	C	Intron	rs1108065963
15	139958581	G	T	-	373.3	40,33,39,54	2,7,5,1	28,46,45,48	10,9,7,14	0.0016392	0.0487071	0.952,0.825,0.886,0.982	0.737,0.836,0.865,0.774	0.108	15	-	C	A	Intron
15	139964382	T	A	-	113.32	11,5,14,11	10,8,5,2	8,9,6,1	24,17,20,11	2.36e-06	0.000289561	0.524,0.385,0.737,0.846	0.25,0.346,0.231,0.083	0.395	15	-	A	T	Intron
15	140235715	C	T	+	1281.65	1,17,4,0	2,0,0,0	6,5,11,0	10,0,0,8	0.00152261	0.0465074	0.333,1.0,1.0,NA	0.375,1.0,1.0,0.0	0.184	15	+	C	T	Intron
15	140274804	C	T	+	1473.64	4,17,8,0	0,0,0,1	5,5,9,0	5,0,0,11	4.8e-05	0.00356721	1.0,1.0,1.0,0.0	0.5,1.0,1.0,0.0	0.125	15	+	C	T	Intron	rs1113456171
15	140288294	G	C	+	988.16	4,15,2,0	1,0,0,0	7,3,2,0	3,0,0,7	0.00148326	0.0457745	0.8,1.0,1.0,NA	0.7,1.0,1.0,0.0	0.258	15	+	G	C	Intron	rs1113596047
15	140288341	G	T	+	1409.65	2,18,7,0	0,0,0,0	9,7,4,0	1,0,0,8	0.000701038	0.0274537	1.0,1.0,1.0,NA	0.9,1.0,1.0,0.0	0.275	15	+	G	T	Intron	rs1109372281
16	5944964	G	A	-	819.33	4,14,1,0	1,0,0,0	2,6,2,0	3,0,0,7	0.00127311	0.041286	0.8,1.0,1.0,NA	0.4,1.0,1.0,0.0	0.333	16	-	C	T	Intron	rs321421964
16	24113515	A	G	-	377.77	0,15,0,0	28,2,7,7	0,1,0,0	16,3,14,7	0.0009479	0.0338834	0.0,0.882,0.0,0.0	0.0,0.25,0.0,0.0	0.158	16	-	T	C	3UTR	rs342673204
16	25701740	G	T	-	754.93	19,7,0,0	8,7,6,8	4,1,0,0	8,2,16,14	7.03e-05	0.00483898	0.704,0.5,0.0,0.0	0.333,0.333,0.0,0.0	0.134	16	-	C	A	CDS	rs710759329
16	25802705	C	T	-	14984.8	32,41,332,42	11,13,12,11	48,41,52,49	29,16,23,31	0	0	0.744,0.759,0.965,0.792	0.623,0.719,0.693,0.613	0.153	16	-	G	A	Intron
16	32305066	T	C	+	757.85	17,7,0,6	15,2,10,6	1,3,0,1	5,6,25,4	3.9e-05	0.00301956	0.531,0.778,0.0,0.5	0.167,0.333,0.0,0.2	0.277		+	T	C		rs81458164
16	32419312	T	C	+	459.43	4,10,0,0	4,7,0,0	1,0,0,0	3,3,3,12	9.86e-05	0.00633868	0.5,0.588,NA,NA	0.25,0.0,0.0,0.0	0.482	16	+	T	C	Intron	rs322256469
16	49767336	C	T	-	1116.9	5,7,9,22	3,9,11,4	2,5,10,11	6,22,9,17	0.000810615	0.0302882	0.625,0.438,0.45,0.846	0.25,0.185,0.526,0.393	0.251	16	-	G	A	Intron
16	51233525	C	G	-	1333.68	10,5,12,8	4,2,1,0	2,1,3,7	4,3,3,5	0.00141045	0.0442318	0.714,0.714,0.923,1.0	0.333,0.25,0.5,0.583	0.421	16	-	G	C	Intron
16	51323079	T	C	-	149.99	2,3,2,3	8,8,3,8	0,0,0,0	6,5,8,12	0.000619351	0.0250886	0.2,0.273,0.4,0.273	0.0,0.0,0.0,0.0	0.286	16	-	A	G	Intron
16	75519530	T	C	+	3669.22	13,39,2,4	4,0,4,0	11,28,0,22	22,0,16,0	0.0001506	0.00880954	0.765,1.0,0.333,1.0	0.333,1.0,0.0,1.0	0.191	16	+	T	C	Intron	rs327747888
16	75519536	C	T	+	3183.22	12,35,2,4	5,0,6,0	11,27,0,19	21,0,18,0	0.00147577	0.045616	0.706,1.0,0.25,1.0	0.344,1.0,0.0,1.0	0.153	16	+	C	T	Intron	rs338293484
16	78997750	C	T	-	4086.33	7,51,9,17	14,0,12,6	15,26,14,9	34,0,27,22	2.42e-06	0.000296105	0.333,1.0,0.429,0.739	0.306,1.0,0.341,0.29	0.141	16	-	G	A	Intron	rs342501988
17	5053217	T	C	-	1760.93	17,14,5,0	2,2,0,0	17,15,2,0	1,5,1,14	0.00160519	0.0480922	0.895,0.875,1.0,NA	0.944,0.75,0.667,0.0	0.333	17	-	A	G	Intron	rs80983021
17	8546204	C	T	+	259.78	0,0,0,11	29,2,21,7	0,0,0,0	11,3,32,4	0.000991504	0.0349339	0.0,0.0,0.0,0.611	0.0,0.0,0.0,0.0	0.153	17	+	C	T	CDS	rs328496467
17	10720703	C	T	+	95.95	1,4,2,3	16,22,4,7	0,0,0,1	24,30,22,26	0.000127799	0.0077673	0.059,0.154,0.333,0.3	0.0,0.0,0.0,0.037	0.202	17	+	C	T	Intron
17	10720706	G	C	+	28.32	0,3,0,3	16,22,6,7	0,0,0,0	24,31,22,26	0.00136204	0.0431889	0.0,0.12,0.0,0.3	0.0,0.0,0.0,0.0	0.105	17	+	G	C	Intron
17	27737538	T	C	+	2756.22	4,0,3,67	1,1,2,0	0,1,4,20	1,2,8,0	0.000425922	0.0192051	0.8,0.0,0.6,1.0	0.0,0.333,0.333,1.0	0.183	17	+	T	C	CDS	rs326865354
17	29999763	G	T	-	591.79	8,8,7,0	3,9,8,19	1,4,1,0	11,9,9,18	0.00129516	0.0417695	0.727,0.471,0.467,0.0	0.083,0.308,0.1,0.0	0.293	17	-	C	A	Intron	rs322499649
17	31542387	T	C	-	2096.47	10,27,8,0	11,11,0,2	17,8,10,1	19,5,6,24	0.00166366	0.0491859	0.476,0.711,1.0,0.0	0.472,0.615,0.625,0.04	0.109		-	A	G		rs325994361
17	31549641	T	C	-	135.85	6,6,4,6	39,91,14,26	6,1,1,1	75,81,32,89	0.000370952	0.0173417	0.133,0.062,0.222,0.188	0.074,0.012,0.03,0.011	0.119		-	A	G
17	31896583	T	C	-	1097.3	8,8,6,11	3,3,9,15	4,2,7,6	9,9,19,20	0.000963487	0.0342346	0.727,0.727,0.4,0.423	0.308,0.182,0.269,0.231	0.322	17	-	A	G	Intron	rs1110769357
17	31956283	A	G	-	14919.3	34,8,19,0	30,5,20,27	25,10,17,0	44,22,37,43	0.00163093	0.0485659	0.531,0.615,0.487,0.0	0.362,0.313,0.315,0.0	0.161	17	-	T	C	3UTR	rs344940143
17	34790653	G	C	-	1914.79	8,9,16,13	6,3,4,0	4,7,5,5	4,7,4,8	0.00164809	0.0488623	0.571,0.75,0.8,1.0	0.5,0.5,0.556,0.385	0.295	17	-	C	G	Intron
17	36483654	A	G	+	1000.7	3,18,6,0	11,9,4,4	3,6,6,0	18,10,6,29	0.000310855	0.0152519	0.214,0.667,0.6,0.0	0.143,0.375,0.5,0.0	0.116	17	+	A	G	Intron	rs325167817
17	38484526	A	G	-	3865.22	20,36,3,2	0,0,0,1	19,26,3,12	0,0,2,11	0.00107982	0.0369661	1.0,1.0,1.0,0.667	1.0,1.0,0.6,0.522	0.136	17	-	T	C	Intron	rs319158631
17	39996140	T	C	-	107.09	3,2,1,4	8,8,6,11	0,0,0,0	6,9,13,8	0.000682736	0.0269332	0.273,0.2,0.143,0.267	0.0,0.0,0.0,0.0	0.221	17	-	A	G	3UTR
17	39996146	T	C	-	376.84	5,6,0,7	6,7,5,7	0,1,0,1	7,8,13,7	9.87e-05	0.00634312	0.455,0.462,0.0,0.5	0.0,0.111,0.0,0.125	0.295	17	-	A	G	3UTR
17	41466888	T	A	-	1094.7	11,12,5,0	7,13,5,4	7,8,4,1	14,9,12,33	0.00114346	0.0383821	0.611,0.48,0.5,0.0	0.333,0.471,0.25,0.029	0.127		-	A	T		rs337433722
17	41470737	C	T	-	4798.29	35,57,16,10	55,98,31,22	18,34,30,21	67,86,78,70	0.00151563	0.0463536	0.389,0.368,0.34,0.313	0.212,0.283,0.278,0.231	0.101		-	G	A		rs318506986
17	41473137	C	G	-	6455.95	27,45,19,9	0,0,0,1	40,39,48,15	0,0,0,26	1.64e-05	0.00148059	1.0,1.0,1.0,0.9	1.0,1.0,1.0,0.366	0.134		-	G	C		rs693706734
17	41473157	C	T	-	8720.11	30,56,22,10	0,0,0,1	46,45,56,17	0,0,0,26	1.18e-05	0.00113754	1.0,1.0,1.0,0.909	1.0,1.0,1.0,0.395	0.128		-	G	A		rs713027766
17	46913573	G	C	-	2967.56	20,33,0,3	0,0,0,1	16,15,3,10	0,0,4,8	0.00062669	0.0252967	1.0,1.0,NA,0.75	1.0,1.0,0.429,0.556	0.171	17	-	C	G	Intron	rs322406873
17	47669744	T	G	-	1716.64	3,27,7,0	0,0,0,8	7,9,4,0	0,0,6,20	0.000126319	0.0076955	1.0,1.0,1.0,0.0	1.0,1.0,0.4,0.0	0.15	17	-	A	C	Intron	rs326044938
17	48077419	G	A	+	456.54	0,0,0,16	13,9,10,1	0,0,0,3	12,11,20,6	0.000452872	0.0200563	0.0,0.0,0.0,0.941	0.0,0.0,0.0,0.333	0.152	17	+	G	A	3UTR	rs328828698
17	49262805	T	C	-	2567.76	9,23,4,0	0,0,0,0	11,23,6,16	5,0,5,3	0.00141761	0.0444049	1.0,1.0,1.0,NA	0.688,1.0,0.545,0.842	0.231	17	-	A	G	Intron
17	54610646	G	A	-	950.7	8,10,2,0	0,0,0,2	6,5,4,0	0,0,4,16	0.000189723	0.0104868	1.0,1.0,1.0,0.0	1.0,1.0,0.5,0.0	0.125	17	-	C	T	Intron	rs320091880
17	55125566	T	C	-	1470.58	7,21,2,0	1,0,3,3	0,18,0,0	1,0,8,17	0.000229103	0.0121026	0.875,1.0,0.4,0.0	0.0,1.0,0.0,0.0	0.319	17	-	A	G	Intron	rs80888176
17	59038266	A	G	+	6676.29	40,25,37,43	31,33,13,8	25,24,39,21	28,39,39,33	2.91e-05	0.00238817	0.563,0.431,0.74,0.843	0.472,0.381,0.5,0.389	0.209	17	+	A	G	Intron
17	59048141	G	T	+	3374.64	7,40,1,5	2,0,1,0	11,38,1,12	8,0,14,1	0.000621336	0.0251395	0.778,1.0,0.5,1.0	0.579,1.0,0.067,0.923	0.177	17	+	G	T	Intron	rs327570631
17	62887193	A	G	+	2598.27	0,0,0,98	27,59,52,49	0,0,0,3	60,93,64,90	0	0	0.0,0.0,0.0,0.667	0.0,0.0,0.0,0.032	0.159	17	+	A	G	Intron
17	62887194	T	C	+	2602.27	0,0,0,98	26,62,50,46	0,0,0,3	59,95,68,91	0	0	0.0,0.0,0.0,0.681	0.0,0.0,0.0,0.032	0.162	17	+	T	C	Intron
18	1905417	C	T	+	1719.24	25,6,5,3	1,3,0,2	16,3,2,3	0,4,9,8	0.000530327	0.022426	0.962,0.667,1.0,0.6	1.0,0.429,0.182,0.273	0.336	18	+	C	T	Intron	rs323837590
18	4689314	C	T	-	173.45	0,4,4,0	3,5,3,1	0,0,0,0	2,5,3,10	0.000915667	0.0330749	0.0,0.444,0.571,0.0	0.0,0.0,0.0,0.0	0.254	18	-	G	A	Intron	rs691227122
18	4693627	T	C	-	316.69	5,8,0,0	1,7,4,2	1,1,0,0	5,5,11,5	0.000569783	0.0236365	0.833,0.533,0.0,0.0	0.167,0.167,0.0,0.0	0.258	18	-	A	G	Intron	rs712318564
18	6210073	G	T	-	714.2	18,7,18,8	9,11,24,23	15,5,10,10	85,14,36,23	1.66e-05	0.00149257	0.667,0.389,0.429,0.258	0.15,0.263,0.217,0.303	0.202	18	-	C	A	Intron
18	6222591	C	T	-	1063.99	15,3,9,4	0,0,3,0	16,1,6,1	12,2,3,0	0.00117059	0.0390225	1.0,1.0,0.75,1.0	0.571,0.333,0.667,1.0	0.295	18	-	G	A	Intron
18	6364409	A	G	+	204.7	0,0,10,0	7,1,6,1	0,0,0,0	18,0,0,10	8.96e-05	0.00585791	0.0,0.0,0.625,0.0	0.0,NA,NA,0.0	0.156	18	+	A	G	5UTR	rs324818142
18	6482385	T	C	-	327.96	0,0,13,0	24,7,10,7	0,0,1,0	22,10,5,15	0.000854061	0.031453	0.0,0.0,0.565,0.0	0.0,0.0,0.167,0.0	0.1	18	-	A	G	3UTR	rs340611355
18	6720211	A	G	+	6179.29	41,29,27,35	24,24,19,21	31,27,26,17	41,36,31,33	8.87e-05	0.00581171	0.631,0.547,0.587,0.625	0.431,0.429,0.456,0.34	0.184		+	A	G
18	7421458	G	C	-	534.7	0,0,15,1	7,4,3,1	0,0,3,3	35,3,4,8	4.44e-05	0.00335576	0.0,0.0,0.833,0.5	0.0,0.0,0.429,0.273	0.158	18	-	C	G	Intron	rs339104795
18	8152757	C	T	-	348.19	5,7,0,0	9,7,4,4	0,3,0,0	11,5,12,24	0.000590871	0.0242325	0.357,0.5,0.0,0.0	0.0,0.375,0.0,0.0	0.121	18	-	G	A	3UTR	rs1108432631
18	8152770	C	T	-	520.04	6,11,0,0	9,5,8,5	0,5,0,0	10,3,14,25	0.000341178	0.0163517	0.4,0.688,0.0,0.0	0.0,0.625,0.0,0.0	0.116	18	-	G	A	3UTR	rs320444380
18	9164565	A	G	-	164.71	4,5,0,0	0,6,4,3	0,0,0,0	3,5,8,6	0.00038664	0.0178944	1.0,0.455,0.0,0.0	0.0,0.0,0.0,0.0	0.364	18	-	T	C	Intron	rs327909685
18	9164601	T	C	-	223.12	5,5,0,0	0,6,5,4	1,0,0,0	5,8,12,3	0.000770776	0.0292759	1.0,0.455,0.0,0.0	0.167,0.0,0.0,0.0	0.322	18	-	A	G	Intron	rs345968605
18	10164549	C	T	+	785.98	6,13,2,0	1,0,4,2	2,7,0,0	8,1,4,9	0.000441966	0.0197356	0.857,1.0,0.333,0.0	0.2,0.875,0.0,0.0	0.279		+	C	T
18	10164569	T	C	+	579.55	5,9,2,0	0,0,4,2	2,7,0,0	7,1,4,11	0.0013927	0.0438257	1.0,1.0,0.333,0.0	0.222,0.875,0.0,0.0	0.309		+	T	C
18	11613227	G	A	+	248.57	0,5,4,0	3,7,0,1	0,2,0,0	10,3,0,16	0.00149084	0.0459214	0.0,0.417,1.0,0.0	0.0,0.4,NA,0.0	0.221	18	+	G	A	Intron	rs709977296
18	12308865	C	T	+	1500.99	10,2,6,13	0,5,5,0	10,3,7,7	1,17,16,1	0.00127711	0.0413552	1.0,0.286,0.545,1.0	0.909,0.15,0.304,0.875	0.148	18	+	C	T	3UTR	rs55618462
18	14746964	A	T	+	6415.29	21,15,55,53	13,12,39,7	10,14,30,19	13,17,39,30	1.36e-06	0.000180578	0.618,0.556,0.585,0.883	0.435,0.452,0.435,0.388	0.233	18	+	A	T	Intron
18	23892233	T	C	+	553.85	58,31,33,11	131,116,118,110	1,0,0,0	178,119,110,369	0	0	0.307,0.211,0.219,0.091	0.006,0.0,0.0,0.0	0.205	18	+	T	C	CDS
18	42323974	A	T	-	869.56	5,5,8,10	6,12,3,9	2,4,4,2	14,10,7,18	0.00098643	0.0348105	0.455,0.294,0.727,0.526	0.125,0.286,0.364,0.1	0.282	18	-	T	A	Intron
18	42323975	T	C	-	848.55	5,5,8,9	6,11,3,9	2,4,3,2	14,10,7,18	0.00062535	0.0252533	0.455,0.313,0.727,0.5	0.125,0.286,0.3,0.1	0.296	18	-	A	G	Intron
18	48529345	G	A	+	418.6	4,13,0,0	9,8,1,2	1,1,0,0	5,10,1,16	8.81e-05	0.00578598	0.308,0.619,0.0,0.0	0.167,0.091,0.0,0.0	0.167	18	+	G	A	Intron	rs1108214541
18	51917589	C	T	+	3401.08	16,28,16,1	3,0,0,0	8,16,21,10	10,1,0,6	0.00135678	0.0430759	0.842,1.0,1.0,1.0	0.444,0.941,1.0,0.625	0.208	18	+	C	T	Intron	rs339037188
18	51918875	T	C	+	8101.75	32,67,18,13	11,0,0,8	21,66,28,31	29,0,0,27	0.000583991	0.0240681	0.744,1.0,1.0,0.619	0.42,1.0,1.0,0.534	0.102	18	+	T	C	Intron	rs325174102
18	54554337	G	A	-	338.37	4,7,0,0	1,6,3,4	1,3,0,0	8,3,14,13	0.00154298	0.0468847	0.8,0.538,0.0,0.0	0.111,0.5,0.0,0.0	0.182	18	-	C	T	Intron	rs337286941
18	54554739	T	C	-	320.59	7,7,0,0	9,9,6,3	1,0,0,0	10,7,9,9	0.000271063	0.0137014	0.438,0.438,0.0,0.0	0.091,0.0,0.0,0.0	0.196	18	-	A	G	Intron	rs321258999
18	54554740	G	A	-	308.16	7,7,0,0	9,9,6,3	1,0,0,0	10,8,8,9	0.000271063	0.0137014	0.438,0.438,0.0,0.0	0.091,0.0,0.0,0.0	0.196	18	-	C	T	Intron	rs330921520
18	55551232	A	G	+	134.45	3,2,3,2	6,10,2,8	0,1,0,1	19,18,14,13	0.000351644	0.0166805	0.333,0.167,0.6,0.2	0.0,0.053,0.0,0.071	0.294	18	+	A	G	Intron
X	52636	G	T	+	950.57	6,9,6,2	0,0,0,2	3,4,3,2	8,0,0,4	0.00109333	0.0372254	1.0,1.0,1.0,0.5	0.273,1.0,1.0,0.333	0.223	X	+	G	T	Intron
X	52637	C	T	+	1008.57	6,9,6,2	0,0,0,2	4,4,3,2	8,0,0,4	0.00153916	0.0468007	1.0,1.0,1.0,0.5	0.333,1.0,1.0,0.333	0.208	X	+	C	T	Intron
X	84012	G	A	+	919.94	5,18,3,0	9,0,7,6	4,4,3,0	13,1,14,13	0.000663401	0.0263699	0.357,1.0,0.3,0.0	0.235,0.8,0.176,0.0	0.111	X	+	G	A	Intron
X	6906478	G	A	+	2437.58	11,17,7,0	0,0,0,0	22,10,15,0	0,0,0,17	0.000124226	0.00760531	1.0,1.0,1.0,NA	1.0,1.0,1.0,0.0	0.25	X	+	G	A	Intron	rs340654282
X	6907203	G	T	+	2486.69	10,18,4,0	0,0,0,0	21,8,16,0	0,0,0,20	5.19e-05	0.00380402	1.0,1.0,1.0,NA	1.0,1.0,1.0,0.0	0.25	X	+	G	T	Intron	rs334396180
X	8524041	G	T	+	792.92	10,8,3,0	2,0,0,2	1,5,2,0	5,0,0,8	0.00151082	0.0462547	0.833,1.0,1.0,0.0	0.167,1.0,1.0,0.0	0.167	X	+	G	T	Intron	rs346058748
X	13114016	G	C	+	3182.56	2,2,0,111	97,0,0,38	0,0,0,0	32,24,8,7	0	0	0.02,1.0,NA,0.745	0.0,0.0,0.0,0.0	0.588	X	+	G	C	CDS	rs344476380
X	33714097	A	G	-	2433.95	39,35,1,17	98,18,57,62	21,20,0,7	65,31,71,95	0.000108897	0.00685358	0.285,0.66,0.017,0.215	0.244,0.392,0.0,0.069	0.118	X	-	T	C	CDS	rs1111930451
X	36296827	A	C	+	864.85	8,12,0,1	6,0,1,1	2,10,2,1	7,0,9,18	0.000372835	0.0174141	0.571,1.0,0.0,0.5	0.222,1.0,0.182,0.053	0.154	X	+	A	C	Intron	rs338933742
X	36297842	A	G	+	824.88	3,16,1,0	7,0,3,0	2,12,0,1	5,0,11,20	0.00123556	0.0405215	0.3,1.0,0.25,NA	0.286,1.0,0.0,0.048	0.183	X	+	A	G	Intron	rs335735388
X	36297999	A	G	+	1011.11	9,14,2,3	12,0,6,2	4,10,0,0	11,1,10,20	0.000590794	0.0242325	0.429,1.0,0.25,0.6	0.267,0.909,0.0,0.0	0.276	X	+	A	G	Intron	rs318291660
X	36298065	C	T	+	1322.4	8,19,1,2	9,0,3,1	5,12,1,1	12,1,7,25	4.66e-05	0.0034817	0.471,1.0,0.25,0.667	0.294,0.923,0.125,0.038	0.252	X	+	C	T	Intron	rs331188999
X	36298204	C	T	+	787.96	0,20,0,3	27,5,6,1	0,8,1,2	20,4,15,29	0.00156729	0.0473743	0.0,0.8,0.0,0.75	0.0,0.667,0.063,0.065	0.189	X	+	C	T	Intron	rs325163176
X	36298656	T	G	+	928.31	4,12,2,0	4,0,0,1	7,9,0,0	9,1,9,14	0.000310235	0.0152336	0.5,1.0,1.0,0.0	0.438,0.9,0.0,0.0	0.291	X	+	T	G	Intron	rs345121639
X	36408418	T	C	-	479.28	0,0,0,20	43,13,36,26	0,0,0,0	30,11,43,14	7.56e-06	0.000781906	0.0,0.0,0.0,0.435	0.0,0.0,0.0,0.0	0.109	X	-	A	G	CDS	rs343118352
X	40589070	A	G	-	696.02	8,11,1,0	2,1,1,0	4,4,4,0	8,7,2,16	5.99e-06	0.000640012	0.8,0.917,0.5,NA	0.333,0.364,0.667,0.0	0.398		-	T	C		rs322372463
X	42148358	G	C	-	3537.29	28,13,16,33	25,19,19,37	24,10,6,16	16,29,17,63	0.00121463	0.0400854	0.528,0.406,0.457,0.471	0.6,0.256,0.261,0.203	0.136	X	-	C	G	CDS	rs81214660
X	42150400	T	C	-	1813.79	13,5,14,19	14,12,10,25	10,6,0,11	13,20,21,32	0.000652789	0.0260766	0.481,0.294,0.583,0.432	0.435,0.231,0.0,0.256	0.217	X	-	A	G	CDS	rs196950874
X	42444962	A	G	-	844.72	18,3,5,3	12,5,1,11	3,1,4,3	2,11,9,19	0.00167544	0.0494136	0.6,0.375,0.833,0.214	0.6,0.083,0.308,0.136	0.224	X	-	T	C	3UTR	rs327915050
X	45973312	A	G	-	962.3	2,2,24,3	2,13,2,0	0,3,1,1	3,5,5,7	0.000282203	0.0141415	0.5,0.133,0.923,1.0	0.0,0.375,0.167,0.125	0.472	X	-	T	C	Intron
X	50935277	G	A	-	1105.79	15,7,6,8	8,7,3,4	4,4,3,0	6,4,8,16	0.000136329	0.00815784	0.652,0.5,0.667,0.667	0.4,0.5,0.273,0.0	0.328	X	-	C	T	3UTR
X	53805785	C	A	+	199.27	3,5,7,5	29,12,9,8	2,1,1,1	17,24,26,13	0.000405839	0.0185504	0.094,0.294,0.438,0.385	0.105,0.04,0.037,0.071	0.239		+	C	A
X	57533469	A	G	+	2925.29	47,14,3,4	30,17,7,4	18,9,20,7	33,18,22,27	0.00156413	0.0473141	0.61,0.452,0.3,0.5	0.353,0.333,0.476,0.206	0.123	X	+	A	G	Intron	rs329513926
X	59300491	A	G	-	1090.82	34,2,3,2	16,4,8,0	4,0,6,0	6,3,28,0	4.08e-05	0.00312212	0.68,0.333,0.273,1.0	0.4,0.0,0.176,NA	0.379		-	T	C		rs345191585
X	90712340	G	A	-	1744	19,29,1,0	41,12,4,7	3,19,0,0	29,12,5,50	4.52e-05	0.00339834	0.317,0.707,0.2,0.0	0.094,0.613,0.0,0.0	0.129	X	-	C	T	Intron	rs319360851
X	90719232	A	G	-	2152.02	22,25,1,0	0,0,1,0	11,12,0,0	0,0,1,9	0.000239934	0.012538	1.0,1.0,0.5,NA	1.0,1.0,0.0,0.0	0.333	X	-	T	C	Intron	rs334751096
X	90719235	G	T	-	2254.09	24,27,1,0	0,0,2,0	11,12,0,0	0,0,1,8	0.00150945	0.0462193	1.0,1.0,0.333,NA	1.0,1.0,0.0,0.0	0.278	X	-	C	A	Intron	rs323834412
X	97471903	G	C	+	179.37	1,0,0,7	10,17,5,2	0,0,0,0	3,21,6,15	0.00107018	0.0367618	0.091,0.0,0.0,0.778	0.0,0.0,0.0,0.0	0.217		+	G	C		rs323093509
X	97738914	T	A	+	1245.98	9,16,0,1	12,6,2,0	10,16,0,1	33,9,22,11	0.000544914	0.022834	0.429,0.727,0.0,1.0	0.233,0.64,0.0,0.083	0.3	X	+	T	A	Intron	rs333784601
X	108488548	C	T	-	142.27	0,0,0,7	14,16,14,4	0,0,0,0	15,16,27,11	0.00165017	0.048896	0.0,0.0,0.0,0.636	0.0,0.0,0.0,0.0	0.159	X	-	G	A	Intron	rs322241122
X	124691407	C	A	+	1370.74	1,4,17,12	10,1,2,0	0,4,6,8	17,2,7,2	0.00132533	0.0424598	0.091,0.8,0.895,1.0	0.0,0.667,0.462,0.8	0.214		+	C	A		rs325558140
MT	6846	T	A	+	14426.3	395,300,285,0	2851,26,36,12493	223,170,229,3	834,637,186,11013	1.34e-06	0.000177964	0.122,0.92,0.888,0.0	0.211,0.211,0.552,0.0	0.239	MT	+	T	A	CDS	rs1109684328
MT	6873	A	G	+	12966	288,199,191,0	2858,28,36,12754	155,125,163,1	863,675,171,11251	0.000194398	0.0106842	0.092,0.877,0.841,0.0	0.152,0.156,0.488,0.0	0.253	MT	+	A	G	CDS	rs1113583394
AEMK02000452.1	882221	A	G	+	1706.29	34,26,40,30	9,13,16,10	22,29,35,30	35,25,20,27	1.59e-05	0.00144496	0.791,0.667,0.714,0.75	0.386,0.537,0.636,0.526	0.209	AEMK02000452.1	+	A	G	Intron
AEMK02000452.1	885529	A	G	+	215.71	0,0,10,0	14,30,9,9	0,0,1,0	15,38,11,29	0.000799797	0.0300292	0.0,0.0,0.526,0.0	0.0,0.0,0.083,0.0	0.111	AEMK02000452.1	+	A	G	Intron
AEMK02000452.1	885531	G	A	+	225.71	0,0,10,0	14,30,8,10	0,0,1,0	16,41,11,29	0.000630085	0.0254072	0.0,0.0,0.556,0.0	0.0,0.0,0.083,0.0	0.118	AEMK02000452.1	+	G	A	Intron
AEMK02000452.1	2211384	A	G	+	280.89	8,7,2,6	28,69,21,6	1,3,2,1	42,59,40,37	0.000176002	0.00993861	0.222,0.092,0.087,0.5	0.023,0.048,0.048,0.026	0.189	AEMK02000452.1	+	A	G	Intron
AEMK02000452.1	3462923	G	A	+	1189.04	15,14,2,0	7,10,13,7	12,7,0,0	12,13,27,17	0.0015985	0.0479692	0.682,0.583,0.133,0.0	0.5,0.35,0.0,0.0	0.137	AEMK02000452.1	+	G	A	Intron
AEMK02000452.1	3487481	A	C	+	300.6	3,5,8,4	16,37,22,20	4,4,2,2	48,48,57,43	0.00120496	0.0398382	0.158,0.119,0.267,0.167	0.077,0.077,0.034,0.044	0.12	AEMK02000452.1	+	A	C	Intron
AEMK02000452.1	3502549	T	G	+	8386.29	41,31,56,62	35,65,21,36	44,33,45,46	61,74,39,60	0.000404483	0.0185075	0.539,0.323,0.727,0.633	0.419,0.308,0.536,0.434	0.131	AEMK02000452.1	+	T	G	Intron
AEMK02000452.1	3615377	A	G	-	1770.9	17,0,24,11	42,2,0,7	18,2,4,0	62,15,0,3	4.17e-05	0.00318069	0.288,0.0,1.0,0.611	0.225,0.118,1.0,0.0	0.139	AEMK02000452.1	-	T	C	CDS
AEMK02000452.1	3615501	G	A	-	238.94	1,0,8,1	32,2,0,7	3,0,0,1	81,21,0,5	0.00153322	0.0466934	0.03,0.0,1.0,0.125	0.036,0.0,NA,0.167	0.221	AEMK02000452.1	-	C	T	CDS
AEMK02000452.1	3615513	G	T	-	211.24	1,0,7,2	25,1,0,8	5,0,0,0	80,21,0,5	0.00134733	0.0428853	0.038,0.0,1.0,0.2	0.059,0.0,NA,0.0	0.29	AEMK02000452.1	-	C	A	CDS
AEMK02000452.1	3615514	G	T	-	223.24	1,0,7,2	25,1,0,8	5,0,0,0	80,21,0,5	0.00134733	0.0428853	0.038,0.0,1.0,0.2	0.059,0.0,NA,0.0	0.29	AEMK02000452.1	-	C	A	CDS
AEMK02000452.1	3616062	A	G	-	1691.85	17,1,13,7	14,1,0,3	25,0,8,2	54,9,0,3	6.68e-05	0.00464301	0.548,0.5,1.0,0.7	0.316,0.0,1.0,0.4	0.258	AEMK02000452.1	-	T	C	CDS
AEMK02000452.1	3616069	A	G	-	1652.88	17,1,12,7	15,1,0,3	25,0,8,2	51,9,0,3	0.000294959	0.0146178	0.531,0.5,1.0,0.7	0.329,0.0,1.0,0.4	0.251	AEMK02000452.1	-	T	C	CDS
AEMK02000452.1	3633128	T	C	-	4393.26	32,8,68,10	102,0,0,18	25,14,11,8	123,5,1,21	2.68e-06	0.000321342	0.239,1.0,1.0,0.357	0.169,0.737,0.917,0.276	0.124	AEMK02000452.1	-	A	G	Intron
AEMK02000452.1	3633130	A	T	-	4500.82	32,9,68,10	104,0,0,17	25,14,11,8	127,5,2,21	1.02e-06	0.00014013	0.235,1.0,1.0,0.37	0.164,0.737,0.846,0.276	0.146	AEMK02000452.1	-	T	A	Intron
AEMK02000698.1	2504089	C	T	+	915.56	0,1,0,34	32,6,33,14	0,0,0,2	16,3,14,4	0.000750694	0.0287171	0.0,0.143,0.0,0.708	0.0,0.0,0.0,0.333	0.129	AEMK02000698.1	+	C	T	CDS
AEMK02000682.1	1109306	C	T	-	2194.29	15,7,19,11	18,20,26,16	22,8,19,13	102,30,63,36	0.000124498	0.00761594	0.455,0.259,0.422,0.407	0.177,0.211,0.232,0.265	0.165	AEMK02000682.1	-	G	A	Intron
AEMK02000682.1	1291780	G	C	+	675.16	3,11,8,7	21,51,15,11	3,5,7,1	50,57,36,39	0.00022893	0.0120966	0.125,0.177,0.348,0.389	0.057,0.081,0.163,0.025	0.179	AEMK02000682.1	+	G	C	Intron
AEMK02000682.1	1909592	C	G	-	53.1	0,4,1,1	11,13,8,7	0,0,0,0	27,30,18,15	0.000763328	0.0290642	0.0,0.235,0.111,0.125	0.0,0.0,0.0,0.0	0.118		-	G	C
AEMK02000682.1	1909593	A	G	-	52.1	0,4,1,1	11,13,7,7	0,0,0,0	26,31,17,14	0.000747122	0.0286299	0.0,0.235,0.125,0.125	0.0,0.0,0.0,0.0	0.121		-	T	C
AEMK02000328.1	238108	C	A	-	232.43	7,3,0,0	2,1,13,3	1,0,0,0	4,7,10,12	0.000859353	0.0315915	0.778,0.75,0.0,0.0	0.2,0.0,0.0,0.0	0.332	AEMK02000328.1	-	G	T	Intron
AEMK02000258.1	302433	T	C	+	638.72	9,11,0,0	11,3,5,0	5,0,0,0	5,8,15,8	0.000151154	0.00883524	0.45,0.786,0.0,NA	0.5,0.0,0.0,0.0	0.287		+	T	C
AEMK02000258.1	369451	G	A	+	459.04	5,8,1,0	1,2,2,2	0,4,2,0	1,2,4,19	0.000541271	0.0227212	0.833,0.8,0.333,0.0	0.0,0.667,0.333,0.0	0.242	AEMK02000258.1	+	G	A	Intron
AEMK02000694.1	30908	A	C	-	628.99	10,4,3,2	2,1,0,1	0,2,3,0	4,2,4,5	0.000156198	0.00905669	0.833,0.8,1.0,0.667	0.0,0.5,0.429,0.0	0.593		-	T	G
AEMK02000602.1	117464	T	C	-	931.37	13,7,1,0	0,0,2,0	1,2,6,6	3,3,8,2	0.000715626	0.0278414	1.0,1.0,0.333,NA	0.25,0.4,0.429,0.75	0.321	AEMK02000602.1	-	A	G	5UTR
AEMK02000489.1	2842	G	A	-	711.59	10,2,9,1	1,0,5,5	5,2,2,3	4,1,1,29	0.000277366	0.0139532	0.909,1.0,0.643,0.167	0.556,0.667,0.667,0.094	0.184		-	C	T
1	249899418	C	T	-	8821.25	21,31,95,0	81,55,0,142	56,38,91,1	55,46,0,124	0.00166284	0.0491727	0.206,0.36,1.0,0.0	0.505,0.452,1.0,0.008	-0.1	1	-	G	A	3UTR	rs346188493
2	4078653	C	T	-	3894.39	19,16,11,1	1,14,0,0	24,30,18,14	0,4,0,0	0.000349195	0.0165974	0.95,0.533,1.0,1.0	1.0,0.882,1.0,1.0	-0.1	2	-	G	A	Intron	rs693663317
4	3038480	G	A	+	659.64	0,0,3,1	13,26,2,0	0,0,10,10	20,13,0,0	0.000728452	0.0281713	0.0,0.0,0.6,1.0	0.0,0.0,1.0,1.0	-0.1		+	G	A
5	9695731	C	A	-	898.11	1,21,0,1	1,0,1,2	5,5,0,2	1,0,16,3	0.000181658	0.0101685	0.5,1.0,0.0,0.333	0.833,1.0,0.0,0.4	-0.1	5	-	G	T	Intron	rs325783731
5	78125205	C	T	-	927.75	0,3,5,0	28,5,11,43	0,15,16,0	31,12,14,27	0.000436047	0.0195366	0.0,0.375,0.313,0.0	0.0,0.556,0.533,0.0	-0.1	5	-	G	A	CDS	rs692510381
6	75866374	G	A	+	2524.6	20,0,14,4	1,21,25,1	29,0,8,17	0,15,5,2	0.000571721	0.0236966	0.952,0.0,0.359,0.8	1.0,0.0,0.615,0.895	-0.1	6	+	G	A	CDS	rs335242583
7	100197620	T	C	+	15351.3	63,67,57,66	63,76,73,70	78,74,81,115	52,49,68,95	0.00122316	0.0402649	0.5,0.469,0.438,0.485	0.6,0.602,0.544,0.548	-0.1	7	+	T	C	3UTR	rs324269895
11	24782993	C	T	-	374.6	0,0,3,0	30,8,12,14	0,0,15,0	12,5,10,18	0.000801452	0.0300609	0.0,0.0,0.2,0.0	0.0,0.0,0.6,0.0	-0.1		-	G	A		rs323907024
11	44810082	T	A	-	147.18	0,0,0,0	31,16,2,0	0,0,0,8	12,10,3,12	0.0010404	0.0360987	0.0,0.0,0.0,NA	0.0,0.0,0.0,0.4	-0.1		-	A	T		rs322668461
16	74248803	A	G	-	870.33	6,0,2,2	18,41,2,2	10,0,10,12	16,26,5,8	0.000822447	0.0306013	0.25,0.0,0.5,0.5	0.385,0.0,0.667,0.6	-0.1	16	-	T	C	Intron	rs331371499
1	77494196	T	C	-	460.63	0,0,0,1	13,33,5,2	0,0,0,17	11,25,13,6	0.000191884	0.0105817	0.0,0.0,0.0,0.333	0.0,0.0,0.0,0.739	-0.101	1	-	A	G	Intron	rs337822967
1	106913507	C	T	-	1253.75	0,0,2,6	65,49,9,8	0,0,16,27	50,50,17,24	7.23e-06	0.000751252	0.0,0.0,0.182,0.429	0.0,0.0,0.485,0.529	-0.101	1	-	G	A	Intron	rs343489072
2	153657	T	G	+	13480.3	154,51,9,59	358,244,1046,460	191,156,3,180	361,334,814,364	0	0	0.301,0.173,0.009,0.114	0.346,0.318,0.004,0.331	-0.101	2	+	T	G	CDS	rs791596634
2	120428812	T	A	+	896.93	0,5,5,0	30,6,0,8	0,6,17,0	15,1,0,9	0.00163355	0.0486126	0.0,0.455,1.0,0.0	0.0,0.857,1.0,0.0	-0.101	2	+	T	A	3UTR	rs318971595
3	31355298	C	A	+	443.56	0,0,0,1	42,37,4,7	0,0,0,19	37,37,29,17	0.000257884	0.0132111	0.0,0.0,0.0,0.125	0.0,0.0,0.0,0.528	-0.101	3	+	C	A	Intron
3	114492071	G	A	+	3890.33	1,14,24,36	98,21,26,41	0,21,33,28	47,11,24,25	0.0013791	0.0435422	0.01,0.4,0.48,0.468	0.0,0.656,0.579,0.528	-0.101		+	G	A		rs319069070
6	47597209	A	T	-	2127.02	17,0,6,2	12,18,21,1	22,0,4,28	7,5,29,0	0.00144332	0.0449264	0.586,0.0,0.222,0.667	0.759,0.0,0.121,1.0	-0.101		-	T	A		rs338554176
7	56181540	G	C	+	1237.47	9,0,0,7	24,28,16,0	15,1,0,16	9,18,8,0	0.000182421	0.0102014	0.273,0.0,0.0,1.0	0.625,0.053,0.0,1.0	-0.101	7	+	G	C	3UTR	rs333661955
9	9663816	T	C	+	3279.19	6,15,5,7	4,14,1,0	12,14,30,29	4,8,0,1	0.00134411	0.0428271	0.6,0.517,0.833,1.0	0.75,0.636,1.0,0.967	-0.101		+	T	C		rs345731433
9	133168050	G	C	+	1183.02	0,0,10,1	36,42,1,4	0,0,12,20	18,38,0,19	0.00150095	0.0460685	0.0,0.0,0.909,0.2	0.0,0.0,1.0,0.513	-0.101	9	+	G	C	5UTR	rs323833104
10	65430723	T	A	-	112.71	0,0,1,0	24,28,5,8	0,0,16,0	19,35,12,17	0.000959239	0.0341385	0.0,0.0,0.167,0.0	0.0,0.0,0.571,0.0	-0.101	10	-	A	T	Intron	rs341973320
14	792875	G	A	-	3751.99	10,16,10,7	4,27,23,0	21,18,12,41	0,25,18,1	0.000405336	0.0185329	0.714,0.372,0.303,1.0	1.0,0.419,0.4,0.976	-0.101	14	-	C	T	Intron	rs339357399
14	141374544	T	G	+	739.53	0,0,0,3	30,33,12,12	0,0,0,26	24,43,38,17	0.000492419	0.0212872	0.0,0.0,0.0,0.2	0.0,0.0,0.0,0.605	-0.101	14	+	T	G	Intron	rs320805647
2	4952329	C	A	+	9053.33	15,50,40,49	37,0,53,47	39,77,31,42	35,1,25,32	0.000581491	0.0239811	0.288,1.0,0.43,0.51	0.527,0.987,0.554,0.568	-0.102	2	+	C	A	CDS	rs335413914
2	7171555	T	G	-	2851.57	8,18,9,8	0,0,14,0	10,23,8,10	0,0,2,0	0.00143237	0.0447021	1.0,1.0,0.391,1.0	1.0,1.0,0.8,1.0	-0.102		-	A	C		rs318695747
3	761223	T	C	-	478.27	0,0,0,3	17,76,3,30	0,0,0,21	24,40,40,21	0.00020993	0.0113153	0.0,0.0,0.0,0.091	0.0,0.0,0.0,0.5	-0.102	3	-	A	G	Intron	rs329444116
6	119128003	A	G	+	2815.57	12,6,11,9	14,0,0,0	20,14,10,13	3,0,0,0	0.00116883	0.0389777	0.462,1.0,1.0,1.0	0.87,1.0,1.0,1.0	-0.102	6	+	A	G	CDS	rs337011319
14	124241586	G	A	+	2122.33	15,0,9,9	47,54,12,20	22,0,22,17	27,31,25,19	0.000425725	0.0191992	0.242,0.0,0.429,0.31	0.449,0.0,0.468,0.472	-0.102		+	G	A		rs332786853
3	4423674	C	A	-	5912.75	34,29,17,14	37,2,0,33	20,37,44,22	11,0,0,24	4.64e-05	0.00346951	0.479,0.935,1.0,0.298	0.645,1.0,1.0,0.478	-0.103	3	-	G	T	3UTR	rs322396891
4	76884801	G	A	+	374.86	0,0,0,2	20,19,9,4	0,0,2,13	12,10,9,10	0.000545178	0.0228389	0.0,0.0,0.0,0.333	0.0,0.0,0.182,0.565	-0.103		+	G	A		rs341347088
5	22312818	A	G	-	1645.75	0,0,15,7	35,29,20,15	0,0,27,18	30,14,17,15	0.000940764	0.0337053	0.0,0.0,0.429,0.318	0.0,0.0,0.614,0.545	-0.103	5	-	T	C	CDS	rs324870127
6	80844018	A	G	+	5989.33	30,29,1,49	13,23,46,27	30,48,0,58	7,19,16,14	1.68e-05	0.00151215	0.698,0.558,0.021,0.645	0.811,0.716,0.0,0.806	-0.103		+	A	G		rs81389093
9	23187380	G	T	-	4241.75	56,1,15,0	86,56,28,56	57,0,42,2	43,41,32,58	0.00108885	0.0371604	0.394,0.018,0.349,0.0	0.57,0.0,0.568,0.033	-0.103	9	-	C	A	3UTR	rs331680583
1	272752620	C	G	+	940.75	2,0,4,1	2,19,4,0	13,1,7,12	7,14,3,0	0.000975891	0.0345677	0.5,0.0,0.5,1.0	0.65,0.067,0.7,1.0	-0.104	1	+	C	G	Intron	rs691015151
2	151403297	G	A	-	631.92	0,0,0,1	16,46,45,6	1,0,0,25	39,65,46,22	2.78e-05	0.00229824	0.0,0.0,0.0,0.143	0.025,0.0,0.0,0.532	-0.104	2	-	C	T	Intron
4	88034341	G	C	-	217.47	0,0,2,0	45,1,4,21	0,0,9,0	8,5,3,9	0.000387023	0.0179094	0.0,0.0,0.333,0.0	0.0,0.0,0.75,0.0	-0.104	4	-	C	G	3UTR	rs1111335762
6	18975724	G	A	+	1309.75	0,12,0,4	48,23,60,9	0,27,1,13	45,18,55,16	0.00137002	0.0433455	0.0,0.343,0.0,0.308	0.0,0.6,0.018,0.448	-0.104	6	+	G	A	CDS	rs1110313826
6	95384978	A	G	-	413.63	0,0,0,1	11,23,9,3	0,0,0,16	10,13,16,8	0.000334376	0.0161028	0.0,0.0,0.0,0.25	0.0,0.0,0.0,0.667	-0.104	6	-	T	C	Intron	rs336244764
7	58242597	G	A	+	202.87	0,0,0,0	22,22,2,2	0,0,0,10	18,13,7,14	0.00121846	0.0401812	0.0,0.0,0.0,0.0	0.0,0.0,0.0,0.417	-0.104	7	+	G	A	Intron	rs318607781
8	101281706	T	C	-	7433.33	38,33,41,5	46,19,0,8	35,14,76,5	27,3,0,5	0.000414942	0.0188636	0.452,0.635,1.0,0.385	0.565,0.824,1.0,0.5	-0.104		-	A	G		rs325535941
9	33041481	G	A	+	4489.33	17,17,25,11	41,27,0,33	13,16,46,26	14,25,0,29	0.000526142	0.0223036	0.293,0.386,1.0,0.25	0.481,0.39,1.0,0.473	-0.104	9	+	G	A	5UTR	rs335273702
13	2641975	C	T	-	460.67	0,0,0,1	22,22,5,3	0,0,0,18	22,22,16,9	0.000566443	0.0235301	0.0,0.0,0.0,0.25	0.0,0.0,0.0,0.667	-0.104	13	-	G	A	Intron	rs341429738
13	26415956	G	A	+	4747.66	12,16,29,5	0,0,0,10	17,33,39,3	0,0,0,1	0.000849687	0.0313496	1.0,1.0,1.0,0.333	1.0,1.0,1.0,0.75	-0.104	13	+	G	A	5UTR	rs339695968
17	30234559	C	T	-	5240.33	42,4,30,0	47,10,37,82	78,22,37,1	41,28,35,77	0.00129727	0.0418113	0.472,0.286,0.448,0.0	0.655,0.44,0.514,0.013	-0.104	17	-	G	A	3UTR
17	46236377	T	C	+	324.35	0,0,0,0	23,32,18,4	0,0,0,15	20,22,32,21	0.000134852	0.00809446	0.0,0.0,0.0,0.0	0.0,0.0,0.0,0.417	-0.104	17	+	T	C	Intron	rs345211413
1	9923660	T	C	-	5746.76	44,10,49,0	6,18,0,65	24,16,48,1	2,7,0,24	0.000575344	0.023794	0.88,0.357,1.0,0.0	0.923,0.696,1.0,0.04	-0.105	1	-	A	G	CDS	rs327873081
2	7266597	C	T	+	4198.33	56,10,8,0	66,39,49,105	7,51,49,0	34,42,48,88	0.00127239	0.0412681	0.459,0.204,0.14,0.0	0.171,0.548,0.505,0.0	-0.105	2	+	C	T	CDS	rs337619456
2	12269456	A	C	-	1204.27	0,3,3,10	51,8,10,0	0,6,8,15	19,11,6,0	0.000713508	0.0277875	0.0,0.273,0.231,1.0	0.0,0.353,0.571,1.0	-0.105	2	-	T	G	CDS	rs340457805
6	18667577	A	T	+	14653.3	317,2,396,0	12,46,14,31	549,12,463,4	15,27,15,24	0.000110818	0.00695192	0.964,0.042,0.966,0.0	0.973,0.308,0.969,0.143	-0.105	6	+	A	T	Intron
6	69696691	T	C	+	1611.75	8,0,11,0	16,25,20,46	18,0,27,0	12,23,26,32	0.000837671	0.0310263	0.333,0.0,0.355,0.0	0.6,0.0,0.509,0.0	-0.105	6	+	T	C	3UTR
12	59944415	G	A	-	9125.75	0,0,53,0	20,50,6,11	0,0,111,9	27,37,14,12	0.000410123	0.0186884	0.0,0.0,0.898,0.0	0.0,0.0,0.888,0.429	-0.105	12	-	C	T	Intron	rs345057339
5	30696928	T	C	+	408.13	0,0,0,1	18,28,34,10	0,0,0,16	32,25,35,15	0.000525929	0.0223036	0.0,0.0,0.0,0.091	0.0,0.0,0.0,0.516	-0.106		+	T	C		rs328448337
5	63871897	C	T	-	9078.33	38,42,67,0	36,58,43,81	39,90,81,4	23,51,49,49	3.23e-05	0.0025924	0.514,0.42,0.609,0.0	0.629,0.638,0.623,0.075	-0.106	5	-	G	A	CDS	rs332450310
11	1015593	C	G	+	239.35	0,0,0,0	22,24,15,4	0,0,0,11	21,16,22,15	0.000823932	0.0306314	0.0,0.0,0.0,0.0	0.0,0.0,0.0,0.423	-0.106	11	+	C	G	Intron	rs336915482
12	59944417	A	G	-	9649.75	0,0,54,0	20,48,6,10	0,0,112,10	27,38,14,13	0.00107188	0.036802	0.0,0.0,0.9,0.0	0.0,0.0,0.889,0.435	-0.106	12	-	T	C	Intron	rs332274576
13	206643953	A	C	+	754.46	3,0,2,0	0,11,0,7	12,0,13,2	1,7,0,2	0.000113754	0.00710304	1.0,0.0,1.0,0.0	0.923,0.0,1.0,0.5	-0.106	13	+	A	C	Intron	rs81282771
X	90795963	T	C	-	666.44	0,0,0,1	26,23,5,1	0,0,0,24	28,12,5,2	9.8e-07	0.000135161	0.0,0.0,0.0,0.5	0.0,0.0,0.0,0.923	-0.106	X	-	A	G	Intron	rs319744737
2	94993729	C	T	-	724.53	0,0,0,0	42,31,7,1	0,0,0,15	27,37,21,20	0.000182649	0.0102123	0.0,0.0,0.0,0.0	0.0,0.0,0.0,0.429	-0.107	2	-	G	A	Intron	rs787529220
2	151403283	T	C	-	3602.26	16,23,2,2	0,24,53,8	40,33,0,29	1,26,46,18	0.000674966	0.0267304	1.0,0.489,0.036,0.2	0.976,0.559,0.0,0.617	-0.107	2	-	A	G	Intron
3	94169479	G	A	-	4620.38	7,35,11,1	21,0,0,0	21,31,27,20	10,0,0,0	0.000976798	0.0345887	0.25,1.0,1.0,1.0	0.677,1.0,1.0,1.0	-0.107	3	-	C	T	Intron	rs81373742
4	78981383	A	G	-	4530.52	10,0,26,4	12,0,0,0	7,5,53,12	3,0,0,0	0.000793428	0.0298737	0.455,NA,1.0,1.0	0.7,1.0,1.0,1.0	-0.107		-	T	C		rs330011240
9	53302953	A	C	-	11678.8	58,33,49,28	7,50,64,51	111,46,52,47	0,43,53,48	6.56e-05	0.00458321	0.892,0.398,0.434,0.354	1.0,0.517,0.495,0.495	-0.107	9	-	T	G	CDS
12	3273527	C	T	+	1434.75	7,0,8,0	20,109,10,51	28,0,15,0	19,68,13,46	1.31e-05	0.0012313	0.259,0.0,0.444,0.0	0.596,0.0,0.536,0.0	-0.107	12	+	C	T	Intron	rs790659243
17	46238273	T	G	+	330.56	0,0,0,0	24,37,12,2	0,1,0,17	37,43,30,25	0.000317147	0.015492	0.0,0.0,0.0,0.0	0.0,0.023,0.0,0.405	-0.107	17	+	T	G	Intron	rs334987681
1	35985773	G	T	-	1788.52	0,2,12,9	33,4,15,12	0,4,31,14	5,5,28,7	0.000414596	0.0188506	0.0,0.333,0.444,0.429	0.0,0.444,0.525,0.667	-0.108	1	-	C	A	3UTR	rs320644297
2	139021198	A	C	-	874.12	0,2,3,0	8,2,1,10	0,5,25,1	2,3,6,3	5.05e-05	0.00371916	0.0,0.5,0.75,0.0	0.0,0.625,0.806,0.25	-0.108	2	-	T	G	3UTR	rs345008768
7	1874525	A	G	+	2758.34	11,0,18,2	27,88,20,8	34,0,27,28	43,71,26,35	0.000212614	0.0114222	0.289,0.0,0.474,0.2	0.442,0.0,0.509,0.444	-0.108	7	+	A	G	Intron	rs321968964
8	74006922	G	T	+	3834.75	0,17,1,33	47,13,35,37	0,31,1,63	37,4,24,47	0.000235833	0.0123717	0.0,0.567,0.028,0.471	0.0,0.886,0.04,0.573	-0.108		+	G	T		rs711870349
9	120867433	G	A	-	631.38	1,1,0,2	14,1,1,0	0,3,0,16	2,0,3,0	9.22e-05	0.0060021	0.067,0.5,0.0,1.0	0.0,1.0,0.0,1.0	-0.108		-	C	T		rs340356631
12	44678825	T	C	-	1116.04	2,3,7,7	6,0,23,41	3,12,10,3	3,0,16,14	0.00167595	0.0494152	0.25,1.0,0.233,0.146	0.5,1.0,0.385,0.176	-0.108		-	A	G		rs1113115889
12	46521935	A	T	+	20432.8	209,20,142,91	3,29,2,96	45,16,117,38	0,8,0,22	0.000739803	0.028463	0.986,0.408,0.986,0.487	1.0,0.667,1.0,0.633	-0.108	12	+	A	T	CDS	rs1113212297
12	59937493	C	T	+	13923.8	0,0,30,21	148,256,30,35	0,0,42,51	132,269,23,26	0.000467625	0.0205157	0.0,0.0,0.5,0.375	0.0,0.0,0.646,0.662	-0.108		+	C	T		rs335258845
13	24077680	T	C	+	1785.63	3,9,6,3	14,17,0,0	12,5,19,13	9,8,0,0	0.000217371	0.0116054	0.176,0.346,1.0,1.0	0.571,0.385,1.0,1.0	-0.108	13	+	T	C	Intron	rs334235640
18	55556106	C	T	+	602.14	3,0,0,0	27,46,52,29	24,0,0,0	21,57,40,51	9.8e-05	0.00630679	0.1,0.0,0.0,0.0	0.533,0.0,0.0,0.0	-0.108	18	+	C	T	CDS	rs346058238
1	77488945	G	T	-	397.96	0,0,0,1	32,28,11,8	0,0,0,17	33,38,19,14	0.000648717	0.0259628	0.0,0.0,0.0,0.111	0.0,0.0,0.0,0.548	-0.109	1	-	C	A	Intron	rs344960284
1	239433096	A	G	+	1147.2	5,0,2,2	16,31,3,0	7,0,13,18	11,21,6,0	1.88e-05	0.00165845	0.238,0.0,0.4,1.0	0.389,0.0,0.684,1.0	-0.109	1	+	A	G	Intron	rs321386174
3	4790723	T	C	-	265.57	0,0,0,1	22,39,8,8	0,0,0,12	19,23,15,10	0.000890702	0.032406	0.0,0.0,0.0,0.111	0.0,0.0,0.0,0.545	-0.109	3	-	A	G	Intron
3	31440133	T	A	+	467.24	0,0,1,1	6,15,4,0	0,0,7,9	2,7,4,0	9.57e-05	0.00619135	0.0,0.0,0.2,1.0	0.0,0.0,0.636,1.0	-0.109	3	+	T	A	Intron	rs336668219
3	59884854	A	C	-	248	0,0,2,0	15,4,4,17	0,0,10,0	1,2,3,8	0.000297034	0.0147041	0.0,0.0,0.333,0.0	0.0,0.0,0.769,0.0	-0.109		-	T	G		rs335220480
3	93168985	C	G	-	447.39	1,5,4,0	40,56,38,117	12,11,4,1	26,52,25,119	0.00136111	0.0431736	0.024,0.082,0.095,0.0	0.316,0.175,0.138,0.008	-0.109	3	-	G	C	3UTR	rs340004356
11	67463541	C	A	-	336.61	0,0,0,1	17,49,15,3	0,0,0,13	22,21,26,6	0.000525556	0.022297	0.0,0.0,0.0,0.25	0.0,0.0,0.0,0.684	-0.109	11	-	G	T	Intron	rs1108101044
1	532451	T	C	-	3187.26	0,16,14,2	28,20,0,2	0,20,34,25	28,12,0,8	0.00108849	0.0371521	0.0,0.444,1.0,0.5	0.0,0.625,1.0,0.758	-0.11	1	-	A	G	Intron	rs343489376
2	48950343	A	G	+	3147.75	52,5,0,0	64,9,27,100	66,13,0,0	60,5,25,55	0.001533	0.0466914	0.448,0.357,0.0,0.0	0.524,0.722,0.0,0.0	-0.11	2	+	A	G	CDS	rs321517674
2	138341007	C	T	+	807.75	0,0,2,6	61,31,8,11	0,0,19,9	51,14,16,11	0.000268232	0.0136128	0.0,0.0,0.2,0.353	0.0,0.0,0.543,0.45	-0.11	2	+	C	T	3UTR	rs333091940
2	138341008	G	T	+	822.75	0,0,2,6	61,29,8,11	0,0,19,9	50,14,16,11	0.000293661	0.0145721	0.0,0.0,0.2,0.353	0.0,0.0,0.543,0.45	-0.11	2	+	G	T	3UTR	rs325178487
3	47558872	A	G	-	3640.33	35,6,35,0	47,4,30,52	13,9,42,0	11,2,23,12	0.000372837	0.0174141	0.427,0.6,0.538,0.0	0.542,0.818,0.646,0.0	-0.11	3	-	T	C	CDS	rs339959234
6	85068696	T	C	+	4333.77	25,27,5,8	0,58,11,0	28,29,11,40	0,24,10,0	2.14e-06	0.000266654	1.0,0.318,0.313,1.0	1.0,0.547,0.524,1.0	-0.11	6	+	T	C	Intron	rs331423320
6	93546405	T	A	+	1442.33	3,0,7,4	5,45,21,4	15,0,18,10	13,24,20,8	0.000172819	0.00980588	0.375,0.0,0.25,0.5	0.536,0.0,0.474,0.556	-0.11	6	+	T	A	Intron
6	93625207	A	G	-	348.32	0,0,0,0	53,63,5,8	0,0,0,15	36,38,13,19	9.71e-06	0.000965061	0.0,0.0,0.0,0.0	0.0,0.0,0.0,0.441	-0.11	6	-	T	C	Intron	rs1112716296
7	19865933	G	A	-	1204.75	0,7,0,5	68,9,29,18	1,10,0,31	77,11,26,20	0.000365263	0.0171534	0.0,0.438,0.0,0.217	0.013,0.476,0.0,0.608	-0.11		-	C	T		rs334777456
11	7561923	A	G	+	3033.18	0,0,19,0	13,3,20,39	0,7,91,1	9,13,76,29	4.51e-05	0.00339496	0.0,0.0,0.487,0.0	0.0,0.35,0.545,0.033	-0.11	11	+	A	G	3UTR	rs318772516
12	25299992	G	C	+	69.58	0,0,0,1	22,23,29,74	3,0,0,5	14,22,32,13	0.00141769	0.0444049	0.0,0.0,0.0,0.013	0.176,0.0,0.0,0.278	-0.11	12	+	G	C	CDS
18	25948976	C	T	-	1348.65	0,9,8,0	51,13,16,35	0,17,23,4	43,14,20,37	0.00164723	0.0488597	0.0,0.409,0.333,0.0	0.0,0.548,0.535,0.098	-0.11	18	-	G	A	CDS	rs319945542
X	13289449	A	G	+	6014.33	30,23,41,18	36,44,1,42	22,19,48,29	20,22,0,26	0.00124269	0.0406925	0.455,0.343,0.976,0.3	0.524,0.463,1.0,0.527	-0.11	X	+	A	G	CDS	rs345269858
X	41194316	C	A	+	2169.33	16,13,11,0	22,12,17,61	10,17,17,0	7,15,9,15	0.000427804	0.0192647	0.421,0.52,0.393,0.0	0.588,0.531,0.654,0.0	-0.11	X	+	C	A	CDS	rs322874826
2	84107699	C	T	-	1298.3	11,0,0,7	11,21,5,10	14,0,0,23	8,9,3,9	0.00103214	0.0359167	0.5,0.0,0.0,0.412	0.636,0.0,0.0,0.719	-0.111	2	-	G	A	3UTR	rs342572725
7	27243895	G	A	+	17270.8	86,154,15,23	29,0,18,0	69,108,40,94	12,0,9,2	0.00154783	0.0469839	0.748,1.0,0.455,1.0	0.852,1.0,0.816,0.979	-0.111	7	+	G	A	Intron	rs327591145
7	32096596	C	T	+	3208.36	38,0,5,0	30,147,23,93	66,3,17,1	39,125,16,69	1.58e-05	0.00143595	0.559,0.0,0.179,0.0	0.629,0.023,0.515,0.014	-0.111		+	C	T		rs323613202
7	35278454	A	C	-	431.53	0,0,0,2	47,67,24,9	0,0,0,15	81,34,18,9	0.00104844	0.0362481	0.0,0.0,0.0,0.182	0.0,0.0,0.0,0.625	-0.111		-	T	G		rs329649230
7	61031914	G	T	+	492.57	0,0,0,2	12,26,18,5	0,0,0,19	19,11,24,7	0.000262669	0.0134015	0.0,0.0,0.0,0.286	0.0,0.0,0.0,0.731	-0.111	7	+	G	T	Intron	rs324975780
10	24743282	G	A	-	258.63	0,0,0,0	10,38,4,2	0,0,0,12	22,15,16,15	0.000768394	0.0292141	0.0,0.0,0.0,0.0	0.0,0.0,0.0,0.444	-0.111	10	-	C	T	3UTR
12	11657015	C	A	+	4098.96	23,9,16,8	17,0,0,11	18,33,26,19	4,5,1,5	0.00106957	0.0367573	0.575,1.0,1.0,0.421	0.818,0.868,0.963,0.792	-0.111	12	+	C	A	Intron	rs327773096
13	18420373	A	G	+	563.53	0,0,0,2	25,55,28,7	0,0,0,22	32,53,22,11	3.89e-05	0.00301568	0.0,0.0,0.0,0.222	0.0,0.0,0.0,0.667	-0.111	13	+	A	G	Intron	rs340687586
13	37390201	T	C	-	758.08	1,0,2,7	17,8,4,0	1,0,4,15	5,3,2,0	0.000726208	0.0281064	0.056,0.0,0.333,1.0	0.167,0.0,0.667,1.0	-0.111	13	-	A	G	3UTR	rs337158102
18	48526442	T	A	+	2363	8,7,8,5	14,15,0,0	9,9,19,22	7,7,0,0	0.000152733	0.00891243	0.364,0.318,1.0,1.0	0.563,0.563,1.0,1.0	-0.111	18	+	T	A	Intron
1	180479837	T	C	-	397.55	0,0,2,0	30,12,6,19	0,0,14,0	20,7,6,23	0.00111432	0.037739	0.0,0.0,0.25,0.0	0.0,0.0,0.7,0.0	-0.112	1	-	A	G	3UTR	rs335899137
2	41054194	T	G	+	358.54	0,0,0,2	30,10,16,6	0,0,0,14	18,13,13,6	0.000954491	0.034032	0.0,0.0,0.0,0.25	0.0,0.0,0.0,0.7	-0.112	2	+	T	G	3UTR	rs337305300
4	3041467	G	T	+	274.45	0,0,0,0	23,44,5,4	0,0,0,13	31,40,25,16	0.00100885	0.0353573	0.0,0.0,0.0,0.0	0.0,0.0,0.0,0.448	-0.112		+	G	T		rs333931793
6	39367130	G	A	-	1066.75	6,4,0,0	10,8,36,29	25,7,0,0	30,3,31,14	0.00110799	0.0375862	0.375,0.333,0.0,0.0	0.455,0.7,0.0,0.0	-0.112	6	-	C	T	3UTR	rs55618069
6	47558231	G	A	+	948.64	8,0,1,0	16,47,3,2	24,0,5,0	15,26,7,13	0.00139521	0.0438825	0.333,0.0,0.25,0.0	0.615,0.0,0.417,0.0	-0.112	6	+	G	A	Intron	rs337834011
7	23006460	T	C	-	3309.33	12,5,42,6	74,53,161,38	64,4,40,33	131,68,124,52	0.000121323	0.00747185	0.14,0.086,0.207,0.136	0.328,0.056,0.244,0.388	-0.112	7	-	A	G	Intron	rs324218330
8	255507	C	T	-	477.68	1,0,0,0	2,18,13,6	18,0,0,0	5,12,16,6	0.000131241	0.00792991	0.333,0.0,0.0,0.0	0.783,0.0,0.0,0.0	-0.112	8	-	G	A	Intron	rs343020401
12	1512046	T	G	+	4122.83	3,17,15,7	9,28,1,0	19,17,35,30	18,17,0,0	0.001275	0.0413128	0.25,0.378,0.938,1.0	0.514,0.5,1.0,1.0	-0.112	12	+	T	G	Intron	rs336403201
4	929768	T	C	-	3346.33	13,19,0,25	25,21,72,27	25,21,1,46	21,25,53,17	0.000610976	0.0248532	0.342,0.475,0.0,0.481	0.543,0.457,0.019,0.73	-0.113		-	A	G
7	35316078	T	C	-	953.87	12,0,2,0	16,49,8,6	20,0,5,0	12,14,6,9	0.00115281	0.0386164	0.429,0.0,0.2,0.0	0.625,0.0,0.455,0.0	-0.113	7	-	A	G	Intron	rs329888384
11	3256590	T	A	+	197.84	0,0,0,0	35,22,7,1	0,0,0,9	16,16,16,11	0.00105492	0.036395	0.0,0.0,0.0,0.0	0.0,0.0,0.0,0.45	-0.113	11	+	T	A	3UTR
14	44140334	C	T	-	2283.75	16,0,13,0	24,40,33,81	33,1,31,0	24,45,27,55	6.26e-05	0.00441624	0.4,0.0,0.283,0.0	0.579,0.022,0.534,0.0	-0.113	14	-	G	A	CDS	rs342331064
14	81679343	T	G	+	2990.75	18,0,16,0	24,104,28,14	45,0,31,1	34,68,16,68	0.00136387	0.0432299	0.429,0.0,0.364,0.0	0.57,0.0,0.66,0.014	-0.113	14	+	T	G	Intron	rs327910126
14	105031128	G	A	+	1639.33	10,0,6,4	14,37,5,2	13,0,6,20	4,17,4,8	0.000364105	0.0171074	0.417,0.0,0.545,0.667	0.765,0.0,0.6,0.714	-0.113	14	+	G	A	Intron	rs344154142
AEMK02000682.1	1286791	T	C	+	1586.76	10,0,3,0	15,64,7,8	30,0,17,0	15,48,18,30	0.000590342	0.0242268	0.4,0.0,0.3,0.0	0.667,0.0,0.486,0.0	-0.113	AEMK02000682.1	+	T	C	Intron
2	40962069	T	C	-	19573.9	43,107,6,272	4,0,23,2	93,210,6,132	1,2,4,1	0.000390608	0.0180269	0.915,1.0,0.207,0.993	0.989,0.991,0.6,0.992	-0.114	2	-	A	G	CDS	rs692976880
2	83051466	G	A	+	782.75	0,0,3,4	50,49,7,6	0,0,8,17	23,39,6,12	0.000112984	0.00706637	0.0,0.0,0.3,0.4	0.0,0.0,0.571,0.586	-0.114	2	+	G	A	Intron
5	33169597	A	G	-	892.75	3,9,0,1	6,8,42,60	12,14,0,0	6,7,31,21	0.000484831	0.0211004	0.333,0.529,0.0,0.016	0.667,0.667,0.0,0.0	-0.114	5	-	T	C	3UTR	rs345752326
6	75541293	G	A	+	220.35	0,0,0,0	18,19,20,5	0,0,0,10	15,23,17,12	0.00117714	0.0391679	0.0,0.0,0.0,0.0	0.0,0.0,0.0,0.455	-0.114	6	+	G	A	Intron	rs330356753
8	53758030	T	C	+	2150.52	10,6,3,5	20,6,6,0	10,10,6,30	8,5,9,0	0.00083302	0.0308909	0.333,0.5,0.333,1.0	0.556,0.667,0.4,1.0	-0.114	8	+	T	C	5UTR	rs340688371
9	26972139	G	A	+	7032.53	44,27,25,13	2,0,0,22	51,22,37,18	0,0,0,5	0.000124404	0.0076132	0.957,1.0,1.0,0.371	1.0,1.0,1.0,0.783	-0.114	9	+	G	A	CDS	rs330132741
10	18194498	G	A	+	304.94	0,1,0,0	11,8,23,12	0,13,0,0	7,10,24,14	0.00139679	0.0439203	0.0,0.111,0.0,0.0	0.0,0.565,0.0,0.0	-0.114	10	+	G	A	CDS	rs331483007
10	67040144	G	A	-	2369.26	11,0,3,11	16,54,6,0	20,0,17,23	21,34,7,0	0.000173122	0.00982126	0.407,0.0,0.333,1.0	0.488,0.0,0.708,1.0	-0.114	10	-	C	T	Intron	rs335699640
12	47561246	C	T	-	1044.53	0,0,0,1	19,26,14,4	0,0,0,21	20,24,21,11	6.43e-05	0.00451742	0.0,0.0,0.0,0.2	0.0,0.0,0.0,0.656	-0.114		-	G	A
12	53552520	A	G	-	226.45	0,0,0,0	26,26,2,5	0,0,0,10	23,13,20,12	0.00155347	0.0470653	0.0,0.0,0.0,0.0	0.0,0.0,0.0,0.455	-0.114	12	-	T	C	Intron	rs344342996
13	35913691	T	C	-	476.55	0,0,0,3	9,19,14,12	0,0,0,19	8,19,14,10	0.000779374	0.0295049	0.0,0.0,0.0,0.2	0.0,0.0,0.0,0.655	-0.114	13	-	A	G	3UTR	rs327659472
3	125780052	C	T	-	919.18	0,5,1,2	10,0,3,1	0,17,3,7	3,0,2,2	0.00144097	0.0448847	0.0,1.0,0.25,0.667	0.0,1.0,0.6,0.778	-0.115	3	-	G	A	Intron	rs321154003
8	18914449	A	T	+	1744.95	14,5,21,5	85,117,60,145	11,5,30,14	66,98,22,71	0.000425729	0.0191992	0.141,0.041,0.259,0.033	0.143,0.049,0.577,0.165	-0.115		+	A	T		rs706172250
8	18914450	A	C	+	1824.95	14,5,21,5	85,115,60,144	11,5,30,14	65,100,22,71	0.000520023	0.0221167	0.141,0.042,0.259,0.034	0.145,0.048,0.577,0.165	-0.115		+	A	C		rs697320016
12	59950286	C	T	-	40936.8	21,37,19,7	3,33,0,11	40,35,32,13	0,18,0,9	0.00101045	0.0353898	0.875,0.529,1.0,0.389	1.0,0.66,1.0,0.591	-0.115	12	-	G	A	Intron	rs328689389
13	140662822	T	C	-	79.15	0,0,1,0	20,30,11,22	3,2,3,2	18,15,15,15	0.00161056	0.0482014	0.0,0.0,0.083,0.0	0.143,0.118,0.167,0.118	-0.115	13	-	A	G	Intron
17	33192261	C	T	-	2272.06	2,1,10,0	34,5,18,63	56,6,27,0	98,14,45,140	0.000472074	0.0206758	0.056,0.167,0.357,0.0	0.364,0.3,0.375,0.0	-0.115	17	-	G	A	3UTR	rs332876613
17	62795337	T	C	-	1788.33	7,0,8,4	14,34,16,7	27,0,13,12	22,17,20,10	0.000804684	0.0301283	0.333,0.0,0.333,0.364	0.551,0.0,0.394,0.545	-0.115	17	-	A	G	Intron
2	16781950	T	C	+	4144.26	23,0,16,1	30,27,0,3	34,1,62,16	36,21,0,10	0.000258287	0.0132295	0.434,0.0,1.0,0.25	0.486,0.045,1.0,0.615	-0.116	2	+	T	C	5UTR	rs333405855
2	140862110	C	T	+	292.69	0,0,0,0	16,26,10,0	0,0,0,13	25,16,9,15	0.000442309	0.019743	0.0,0.0,0.0,NA	0.0,0.0,0.0,0.464	-0.116	2	+	C	T	Intron	rs323559324
6	69698444	G	A	+	4396.33	26,11,33,0	26,33,44,71	29,41,37,0	19,37,35,54	0.00138066	0.0435618	0.5,0.25,0.429,0.0	0.604,0.526,0.514,0.0	-0.116	6	+	G	A	3UTR
8	18914448	A	C	+	1740.95	14,5,21,5	84,117,61,146	11,5,30,14	65,99,22,70	0.000380547	0.0176704	0.143,0.041,0.256,0.033	0.145,0.048,0.577,0.167	-0.116		+	A	C		rs691748211
12	3220228	G	T	+	2146	2,9,9,2	0,18,10,0	9,8,7,17	0,6,3,0	7.82e-05	0.00528238	1.0,0.333,0.474,1.0	1.0,0.571,0.7,1.0	-0.116	12	+	G	T	Intron
15	120323622	G	A	+	3002.7	9,14,7,5	17,31,10,0	20,21,12,31	27,10,16,0	0.000431795	0.0193938	0.346,0.311,0.412,1.0	0.426,0.677,0.429,1.0	-0.116	15	+	G	A	Intron	rs332992581
17	55117012	G	A	-	1578	2,0,7,5	5,16,0,0	3,0,4,33	1,10,0,0	0.00034481	0.0164716	0.286,0.0,1.0,1.0	0.75,0.0,1.0,1.0	-0.116	17	-	C	T	Intron	rs344132117
X	90795705	C	T	-	236.77	0,0,0,1	41,18,5,3	0,0,0,10	23,8,7,4	0.000697435	0.0273478	0.0,0.0,0.0,0.25	0.0,0.0,0.0,0.714	-0.116	X	-	G	A	Intron	rs330728410
AEMK02000682.1	1920239	A	G	+	678.76	0,0,0,2	6,10,5,3	0,0,0,25	6,7,5,4	5.59e-05	0.00403361	0.0,0.0,0.0,0.4	0.0,0.0,0.0,0.862	-0.116	AEMK02000682.1	+	A	G	Intron
1	2578375	C	G	+	485.32	0,0,0,2	9,27,2,0	0,0,7,10	12,13,8,0	0.000485496	0.0211161	0.0,0.0,0.0,1.0	0.0,0.0,0.467,1.0	-0.117	1	+	C	G	Intron	rs81350091
1	72706195	G	T	+	957.75	0,7,6,0	45,9,23,45	0,7,19,0	18,4,21,10	3.29e-05	0.00262782	0.0,0.438,0.207,0.0	0.0,0.636,0.475,0.0	-0.117	1	+	G	T	CDS	rs320559638
3	125105187	T	C	-	1011.73	5,5,1,1	10,0,0,0	4,6,6,10	1,0,0,0	0.000461047	0.0203278	0.333,1.0,1.0,1.0	0.8,1.0,1.0,1.0	-0.117	3	-	A	G	Intron	rs344119559
6	18661811	C	G	+	30894.3	115,263,167,404	58,962,108,0	222,167,195,388	30,547,32,8	0	0	0.665,0.215,0.607,1.0	0.881,0.234,0.859,0.98	-0.117	6	+	C	G	CDS	rs328012989
6	120571503	C	G	+	438.54	0,0,0,3	13,10,36,12	0,0,0,16	12,14,24,8	0.00108168	0.0370064	0.0,0.0,0.0,0.2	0.0,0.0,0.0,0.667	-0.117	6	+	C	G	CDS	rs343509367
7	120512486	T	C	+	698.31	1,0,0,0	41,54,22,6	0,0,0,32	66,54,50,33	4.72e-06	0.000523013	0.024,0.0,0.0,0.0	0.0,0.0,0.0,0.492	-0.117	7	+	T	C	Intron	rs338849682
8	133927624	A	G	+	749.68	0,0,0,4	15,17,0,0	0,0,4,19	11,13,1,0	0.000255971	0.013137	0.0,0.0,NA,1.0	0.0,0.0,0.8,1.0	-0.117	8	+	A	G	Intron	rs340781948
8	133927625	A	G	+	844.68	0,0,0,4	15,17,0,0	0,0,4,19	11,13,1,0	0.000255971	0.013137	0.0,0.0,NA,1.0	0.0,0.0,0.8,1.0	-0.117	8	+	A	G	Intron	rs324350352
11	1020255	A	G	+	480.31	0,0,0,0	38,68,23,5	0,0,0,22	64,45,36,25	4.38e-06	0.000490185	0.0,0.0,0.0,0.0	0.0,0.0,0.0,0.468	-0.117	11	+	A	G	3UTR	rs345441399
12	55406788	A	G	-	260.96	0,0,0,1	20,29,15,8	0,0,0,11	13,14,11,8	0.000343001	0.0164199	0.0,0.0,0.0,0.111	0.0,0.0,0.0,0.579	-0.117	12	-	T	C	Intron
13	160416365	A	G	+	78.92	0,0,0,0	15,28,15,11	1,2,1,7	31,16,10,23	0.000903157	0.0327592	0.0,0.0,0.0,0.0	0.031,0.111,0.091,0.233	-0.117		+	A	G
16	79465418	C	T	-	393.67	0,0,0,1	27,46,7,7	0,0,0,16	32,48,12,11	0.000520965	0.0221482	0.0,0.0,0.0,0.125	0.0,0.0,0.0,0.593	-0.117	16	-	G	A	Intron
18	48526752	G	A	+	2383.3	12,11,3,4	14,19,1,0	9,12,10,23	9,10,0,0	0.0012252	0.0402969	0.462,0.367,0.75,1.0	0.5,0.545,1.0,1.0	-0.117	18	+	G	A	Intron
1	226428489	C	T	+	201.82	0,0,0,0	19,8,3,3	0,0,0,9	8,7,4,10	0.00113552	0.0382149	0.0,0.0,0.0,0.0	0.0,0.0,0.0,0.474	-0.118	1	+	C	T	3UTR	rs329845209
1	252458915	C	T	+	1441.54	10,0,3,1	7,20,7,0	18,0,6,15	8,11,3,0	0.000314885	0.0154034	0.588,0.0,0.3,1.0	0.692,0.0,0.667,1.0	-0.118	1	+	C	T	3UTR	rs340446288
3	18267911	G	A	+	601.56	0,0,4,0	15,57,9,6	0,0,21,0	15,31,6,21	0.000243567	0.0126681	0.0,0.0,0.308,0.0	0.0,0.0,0.778,0.0	-0.118	3	+	G	A	Intron
4	6958660	T	C	+	939.18	0,0,8,0	32,59,2,0	0,0,13,20	29,31,0,17	3.46e-05	0.00273827	0.0,0.0,0.8,NA	0.0,0.0,1.0,0.541	-0.118		+	T	C		rs343982324
5	9665893	T	C	+	823.36	4,2,2,1	0,11,6,0	11,3,3,7	0,3,3,1	0.00124683	0.040762	1.0,0.154,0.25,1.0	1.0,0.5,0.5,0.875	-0.118	5	+	T	C	Intron	rs333262160
8	113556376	A	G	-	312.94	0,0,1,0	36,21,3,9	0,0,13,0	8,15,5,27	0.000305433	0.0150447	0.0,0.0,0.25,0.0	0.0,0.0,0.722,0.0	-0.118		-	T	C		rs337657656
12	6635630	A	G	+	4766.06	25,3,32,12	0,1,24,14	53,18,16,19	0,0,13,8	0.00102064	0.0356454	1.0,0.75,0.571,0.462	1.0,1.0,0.552,0.704	-0.118	12	+	A	G	CDS	rs336682562
12	47793089	C	T	-	7959.29	44,34,64,17	68,42,79,32	49,49,53,15	29,42,44,23	0.000914001	0.0330329	0.393,0.447,0.448,0.347	0.628,0.538,0.546,0.395	-0.118	12	-	G	A	3UTR	rs324232155
15	138893015	G	A	-	812.63	0,0,0,7	9,21,9,11	0,0,0,25	6,18,5,4	0.000199214	0.0108834	0.0,0.0,0.0,0.389	0.0,0.0,0.0,0.862	-0.118		-	C	T		rs691878919
15	138893019	G	A	-	863.72	0,0,0,7	9,20,9,11	0,0,0,25	5,17,4,4	0.000112854	0.00706107	0.0,0.0,0.0,0.389	0.0,0.0,0.0,0.862	-0.118		-	C	T		rs707598554
18	19763306	G	A	-	1391.75	0,4,2,0	13,5,4,22	0,7,15,1	7,5,10,14	0.00128951	0.0416371	0.0,0.444,0.333,0.0	0.0,0.583,0.6,0.067	-0.118	18	-	C	T	CDS	rs339841168
1	226428313	C	T	+	224.87	0,0,0,0	21,9,4,2	0,0,0,10	11,5,3,11	0.000454715	0.0201147	0.0,0.0,0.0,0.0	0.0,0.0,0.0,0.476	-0.119	1	+	C	T	3UTR	rs337207549
4	3041179	T	G	+	564.29	0,0,4,0	18,44,0,4	2,0,14,5	15,34,0,9	0.000463911	0.0204018	0.0,0.0,1.0,0.0	0.118,0.0,1.0,0.357	-0.119		+	T	G		rs326596570
9	41069432	G	C	-	1145.75	9,7,0,0	18,13,83,113	12,18,1,0	15,8,40,75	0.000271079	0.0137014	0.333,0.35,0.0,0.0	0.444,0.692,0.024,0.0	-0.119	9	-	C	G	3UTR	rs709527030
14	2399473	T	G	-	1058.06	0,8,0,6	24,6,0,0	0,5,4,15	7,0,3,0	0.000720991	0.027965	0.0,0.571,NA,1.0	0.0,1.0,0.571,1.0	-0.119	14	-	A	C	Intron	rs345208345
14	57276723	G	A	-	1230.98	2,26,1,0	3,0,0,1	2,7,4,0	0,1,0,13	0.00093125	0.0334611	0.4,1.0,1.0,0.0	1.0,0.875,1.0,0.0	-0.119	14	-	C	T	Intron	rs336736051
1	7596855	A	C	+	255.12	0,0,0,0	14,26,1,2	0,0,0,11	17,11,16,12	0.00157708	0.0475806	0.0,0.0,0.0,0.0	0.0,0.0,0.0,0.478	-0.12	1	+	A	C	Intron	rs319023044
2	6801045	T	G	-	300.31	0,0,0,0	20,51,11,6	0,0,0,13	18,17,30,14	6.55e-05	0.00458246	0.0,0.0,0.0,0.0	0.0,0.0,0.0,0.481	-0.12		-	A	C		rs320343976
7	1874734	A	G	+	2360.33	18,0,10,2	34,123,21,7	25,0,23,32	40,76,21,37	5.97e-06	0.000638527	0.346,0.0,0.323,0.222	0.385,0.0,0.523,0.464	-0.12	7	+	A	G	Intron	rs344411976
7	22763098	T	C	-	2656.98	11,6,10,1	1,15,0,0	25,13,21,12	0,6,0,0	0.000143256	0.0084678	0.917,0.286,1.0,1.0	1.0,0.684,1.0,1.0	-0.12	7	-	A	G	Intron	rs321064139
8	18914771	G	C	+	726.86	0,0,7,10	92,112,59,114	0,0,13,21	83,127,19,60	0.00135021	0.0429519	0.0,0.0,0.106,0.081	0.0,0.0,0.406,0.259	-0.12		+	G	C		rs327900073
9	20386690	G	A	+	2624.75	31,0,5,0	16,69,9,19	50,1,2,0	12,41,1,18	0.00139684	0.0439203	0.66,0.0,0.357,0.0	0.806,0.024,0.667,0.0	-0.12		+	G	A		rs335785714
AEMK02000452.1	3003804	G	A	+	8305.33	17,30,38,9	22,44,0,11	41,40,86,38	37,32,0,17	0.000864163	0.0317158	0.436,0.405,1.0,0.45	0.526,0.556,1.0,0.691	-0.12	AEMK02000452.1	+	G	A	Intron
AEMK02000682.1	1285849	G	A	+	1175.76	4,0,4,0	14,45,5,8	30,0,16,0	22,36,12,27	0.000111954	0.0070175	0.222,0.0,0.444,0.0	0.577,0.0,0.571,0.0	-0.12	AEMK02000682.1	+	G	A	Intron
1	62940275	A	G	+	563.39	0,1,1,3	30,1,3,9	0,7,6,5	8,3,9,8	0.00115698	0.0387143	0.0,0.5,0.25,0.25	0.0,0.7,0.4,0.385	-0.121	1	+	A	G	CDS	rs331884790
3	126463099	C	A	-	764.02	0,6,0,0	34,2,4,35	0,11,11,0	11,11,4,20	9.69e-05	0.00624945	0.0,0.75,0.0,0.0	0.0,0.5,0.733,0.0	-0.121		-	G	T		rs1107895724
5	33169603	C	T	-	1102.75	3,11,0,0	8,7,42,66	14,14,0,0	6,7,33,22	0.000258633	0.0132429	0.273,0.611,0.0,0.0	0.7,0.667,0.0,0.0	-0.121	5	-	G	A	3UTR	rs328306219
7	61027275	A	G	+	361.82	0,0,0,0	26,32,22,1	0,0,0,16	43,29,44,17	0.000445683	0.0198422	0.0,0.0,0.0,0.0	0.0,0.0,0.0,0.485	-0.121	7	+	A	G	Intron	rs342164923
10	33960300	C	T	-	2929.82	14,14,3,3	12,0,6,0	6,29,4,27	1,0,4,0	0.000119308	0.0073741	0.538,1.0,0.333,1.0	0.857,1.0,0.5,1.0	-0.121	10	-	G	A	Intron	rs319153503
12	51538106	C	T	+	4701.33	27,0,31,20	37,45,33,30	42,1,33,30	18,30,34,23	0.00133181	0.0426145	0.422,0.0,0.484,0.4	0.7,0.032,0.493,0.566	-0.121	12	+	C	T	CDS
14	909660	C	T	+	308.63	0,0,0,0	26,38,5,2	0,0,0,14	14,28,10,15	4.67e-05	0.00348861	0.0,0.0,0.0,0.0	0.0,0.0,0.0,0.483	-0.121	14	+	C	T	3UTR	rs337728932
17	54321061	A	T	+	1426.71	2,5,0,9	9,0,5,0	1,13,1,16	2,0,2,0	0.00167334	0.0493704	0.182,1.0,0.0,1.0	0.333,1.0,0.333,1.0	-0.121	17	+	A	T	Intron	rs323508364
18	48526380	G	A	+	2438.08	10,8,4,5	11,12,0,0	14,7,17,22	4,5,0,0	7.41e-05	0.00504402	0.476,0.4,1.0,1.0	0.778,0.583,1.0,1.0	-0.121	18	+	G	A	Intron
18	48526388	C	T	+	2310.19	10,8,4,4	10,12,0,0	12,7,19,18	3,5,0,0	9.2e-05	0.00599161	0.5,0.4,1.0,1.0	0.8,0.583,1.0,1.0	-0.121	18	+	C	T	Intron
12	39166639	A	G	-	1040.7	3,5,1,1	1,17,0,0	9,7,1,11	0,8,0,0	0.000765584	0.029143	0.75,0.227,1.0,1.0	1.0,0.467,1.0,1.0	-0.122	12	-	T	C	Intron	rs327148364
4	88035433	T	C	-	168.86	0,0,1,0	37,0,8,16	0,1,7,0	3,3,11,5	0.000309308	0.015198	0.0,NA,0.111,0.0	0.0,0.25,0.389,0.0	-0.123	4	-	A	G	3UTR	rs1108525932
6	45878552	T	C	+	378.08	0,0,0,1	32,7,5,7	0,0,0,16	26,9,19,10	0.00101141	0.035398	0.0,0.0,0.0,0.125	0.0,0.0,0.0,0.615	-0.123	6	+	T	C	3UTR	rs81395836
7	24900489	G	C	-	1310.15	0,2,0,11	7,5,6,0	0,1,0,28	5,2,0,0	0.00123163	0.0404183	0.0,0.286,0.0,1.0	0.0,0.333,NA,1.0	-0.123	7	-	C	G	Intron	rs343570370
8	132023987	C	A	+	4315.62	12,11,3,22	5,4,0,0	31,21,2,44	0,1,0,1	0.00164246	0.0487562	0.706,0.733,1.0,1.0	1.0,0.955,1.0,0.978	-0.123		+	C	A		rs1109143525
10	55678809	C	T	-	2165.14	0,0,3,28	66,15,7,0	0,1,20,20	9,7,10,0	2.83e-06	0.000337496	0.0,0.0,0.3,1.0	0.0,0.125,0.667,1.0	-0.123	10	-	G	A	3UTR	rs334449830
14	73802318	C	T	-	414.13	0,0,0,0	13,26,6,5	2,0,0,11	16,18,12,18	0.000503893	0.021618	0.0,0.0,0.0,0.0	0.111,0.0,0.0,0.379	-0.123	14	-	G	A	Intron	rs343173181
16	26707675	C	A	+	10402.3	43,30,22,76	54,40,43,0	33,35,40,101	45,22,20,0	0.00012356	0.00757188	0.443,0.429,0.338,1.0	0.423,0.614,0.667,1.0	-0.123	16	+	C	A	CDS	rs332037539
1	179455382	A	C	-	463.58	0,0,2,0	45,31,14,29	0,0,18,0	38,45,11,49	0.000996754	0.0350512	0.0,0.0,0.125,0.0	0.0,0.0,0.621,0.0	-0.124	1	-	T	G	3UTR	rs338971593
4	74301846	A	T	-	573.67	1,0,0,1	21,28,8,4	0,0,0,20	13,18,15,7	5.53e-05	0.0039955	0.045,0.0,0.0,0.2	0.0,0.0,0.0,0.741	-0.124	4	-	T	A	Intron	rs327302954
5	8322614	T	C	-	241.74	2,1,1,3	14,6,10,92	2,4,6,4	9,14,13,20	0.000530566	0.0224297	0.125,0.143,0.091,0.032	0.182,0.222,0.316,0.167	-0.124	5	-	A	G	3UTR
7	23900797	A	C	-	2370.53	0,0,13,0	432,360,570,652	19,109,0,104	387,337,576,356	0	0	0.0,0.0,0.022,0.0	0.047,0.244,0.0,0.226	-0.124	7	-	T	G	CDS
8	3802264	A	G	+	2442.22	11,6,8,4	1,16,0,0	15,13,13,11	0,6,0,0	0.00128303	0.0414862	0.917,0.273,1.0,1.0	1.0,0.684,1.0,1.0	-0.124	8	+	A	G	Intron	rs336935650
9	41069431	T	C	-	1157.75	9,7,0,0	18,13,81,111	12,18,1,0	14,8,40,77	0.000369061	0.0172846	0.333,0.35,0.0,0.0	0.462,0.692,0.024,0.0	-0.124	9	-	A	G	3UTR	rs338003552
12	42577516	G	A	-	2459.75	24,0,5,0	48,60,22,25	55,0,26,0	54,35,25,49	3.37e-05	0.00268541	0.333,0.0,0.185,0.0	0.505,0.0,0.51,0.0	-0.124	12	-	C	T	3UTR	rs341481233
2	11743488	G	A	+	113.65	0,0,0,0	17,11,5,6	0,0,0,7	11,5,2,7	0.00133769	0.0427026	0.0,0.0,0.0,0.0	0.0,0.0,0.0,0.5	-0.125		+	G	A		rs324673399
2	147402606	A	G	+	800.92	0,0,1,0	12,17,0,0	0,0,10,20	10,16,2,0	1.11e-06	0.00015092	0.0,0.0,1.0,NA	0.0,0.0,0.833,1.0	-0.125	2	+	A	G	Intron	rs331788836
2	149582918	C	T	+	91.6	0,0,0,0	33,2,15,66	0,5,0,0	5,5,11,9	0.000462843	0.0203637	0.0,0.0,0.0,0.0	0.0,0.5,0.0,0.0	-0.125		+	C	T		rs792229948
3	6024032	C	G	+	641.03	0,0,0,1	4,14,3,0	7,0,0,14	7,2,4,0	7.04e-06	0.000735617	0.0,0.0,0.0,1.0	0.5,0.0,0.0,1.0	-0.125	3	+	C	G	Intron	rs323071556
4	122828695	G	A	+	219.5	0,0,0,0	25,27,5,4	0,0,0,10	14,17,8,10	0.000297939	0.0147419	0.0,0.0,0.0,0.0	0.0,0.0,0.0,0.5	-0.125	4	+	G	A	Intron
4	122832966	C	T	+	222.85	0,0,0,0	11,37,3,2	0,0,0,8	15,12,10,8	0.0016233	0.0484326	0.0,0.0,0.0,0.0	0.0,0.0,0.0,0.5	-0.125	4	+	C	T	Intron	rs331228110
4	127202229	C	A	+	228.42	0,0,0,0	48,53,54,3	0,0,0,10	25,42,19,10	9.64e-05	0.00622463	0.0,0.0,0.0,0.0	0.0,0.0,0.0,0.5	-0.125	4	+	C	A	3UTR	rs333521041
5	10068180	G	A	-	403.42	0,0,0,1	22,23,14,10	0,0,0,16	18,27,29,11	0.000751145	0.0287273	0.0,0.0,0.0,0.091	0.0,0.0,0.0,0.593	-0.125	5	-	C	T	Intron	rs324454311
7	85104312	C	G	-	2456.68	2,7,5,9	10,0,0,0	2,16,14,24	1,0,0,0	9.15e-05	0.00596984	0.167,1.0,1.0,1.0	0.667,1.0,1.0,1.0	-0.125		-	G	C		rs80861815
12	6634362	G	A	+	6512.98	33,2,37,26	1,1,38,0	58,18,29,17	0,0,17,0	0.000531376	0.0224456	0.971,0.667,0.493,1.0	1.0,1.0,0.63,1.0	-0.125	12	+	G	A	CDS	rs335439774
12	43364678	T	C	-	1796.3	9,7,9,7	0,0,0,14	9,4,12,5	0,0,0,1	0.00169641	0.0498659	1.0,1.0,1.0,0.333	1.0,1.0,1.0,0.833	-0.125	12	-	A	G	3UTR	rs341770369
14	2399875	T	A	-	549.13	0,2,0,1	15,5,0,0	0,5,4,9	4,2,4,0	0.000188819	0.0104556	0.0,0.286,NA,1.0	0.0,0.714,0.5,1.0	-0.125	14	-	A	T	Intron
14	111644108	T	C	+	206.63	0,0,0,0	9,19,6,2	0,0,0,9	7,13,6,9	0.00158935	0.0477978	0.0,0.0,0.0,0.0	0.0,0.0,0.0,0.5	-0.125	14	+	T	C	Intron	rs792323425
16	26707642	G	A	+	9666.33	38,31,13,67	46,33,34,0	35,28,36,89	31,29,16,0	0.000615234	0.0249839	0.452,0.484,0.277,1.0	0.53,0.491,0.692,1.0	-0.125	16	+	G	A	CDS	rs81457712
AEMK02000452.1	3003803	T	C	+	8551.33	17,30,37,9	22,45,0,11	42,41,88,38	37,32,0,17	0.000380425	0.0176674	0.436,0.4,1.0,0.45	0.532,0.562,1.0,0.691	-0.125	AEMK02000452.1	+	T	C	Intron
AEMK02000682.1	1919324	T	C	+	459.43	0,0,0,1	4,4,8,3	0,0,0,18	2,7,8,6	0.00110468	0.0374977	0.0,0.0,0.0,0.25	0.0,0.0,0.0,0.75	-0.125	AEMK02000682.1	+	T	C	Intron
AEMK02000682.1	1919325	A	C	+	421.43	0,0,0,1	4,4,9,3	0,0,0,18	2,7,7,6	0.000638295	0.0256549	0.0,0.0,0.0,0.25	0.0,0.0,0.0,0.75	-0.125	AEMK02000682.1	+	A	C	Intron
1	272195842	C	T	-	616.83	0,0,1,3	17,28,3,4	0,0,12,11	24,16,7,9	0.0011147	0.0377435	0.0,0.0,0.25,0.429	0.0,0.0,0.632,0.55	-0.126	1	-	G	A	Intron
12	53980182	T	C	-	4709.33	17,29,22,12	35,0,30,33	38,46,18,19	32,1,18,19	0.000396027	0.0182282	0.327,1.0,0.423,0.267	0.543,0.979,0.5,0.5	-0.126	12	-	A	G	3UTR	rs335897553
12	59468762	A	G	-	3107.33	22,11,24,0	19,43,40,69	26,19,42,0	13,35,28,40	9e-05	0.00588582	0.537,0.204,0.375,0.0	0.667,0.352,0.6,0.0	-0.126	12	-	T	C	3UTR	rs1110788617
3	747605	G	T	-	958.69	0,0,0,7	4,6,1,2	0,0,0,27	1,2,0,1	0.000155047	0.00900509	0.0,0.0,0.0,0.778	0.0,0.0,NA,0.964	-0.127		-	C	A		rs334513771
3	93535896	C	T	-	982.75	6,6,0,0	34,21,56,39	18,15,0,0	20,22,58,32	0.000844885	0.0312095	0.15,0.222,0.0,0.0	0.474,0.405,0.0,0.0	-0.127	3	-	G	A	CDS
5	63882323	G	A	-	1138.33	5,6,4,0	18,20,24,29	6,18,16,0	18,24,22,19	0.00105751	0.0364519	0.217,0.231,0.143,0.0	0.25,0.429,0.421,0.0	-0.127	5	-	C	T	CDS	rs329583314
7	22870231	C	A	+	3685.18	3,21,8,41	46,1086,85,11	9,1,79,52	37,1237,57,24	0.000138921	0.0082746	0.061,0.019,0.086,0.788	0.196,0.001,0.581,0.684	-0.127	7	+	C	A	CDS
8	1018574	A	G	-	689.53	4,0,0,0	27,45,57,39	23,0,0,0	13,56,50,45	0.000196262	0.0107581	0.129,0.0,0.0,0.0	0.639,0.0,0.0,0.0	-0.127		-	T	C		rs322995611
13	147469259	A	G	-	286.66	0,0,0,1	30,26,10,7	0,0,0,12	16,18,4,7	0.000128744	0.00781708	0.0,0.0,0.0,0.125	0.0,0.0,0.0,0.632	-0.127	13	-	T	C	3UTR	rs338336490
17	27739930	A	C	+	446.82	4,0,2,1	2,3,3,75	4,1,9,2	3,3,5,14	3.41e-05	0.00270767	0.667,0.0,0.4,0.013	0.571,0.25,0.643,0.125	-0.127	17	+	A	C	Intron
1	128373286	A	G	+	303.6	0,0,3,0	26,8,5,16	0,0,10,0	8,0,5,9	0.00121925	0.0401865	0.0,0.0,0.375,0.0	0.0,NA,0.667,0.0	-0.128	1	+	A	G	CDS	rs333475783
4	89770357	C	T	-	1479.62	13,2,0,0	0,3,41,0	26,5,0,5	1,7,18,0	0.000278303	0.0139827	1.0,0.4,0.0,NA	0.963,0.417,0.0,1.0	-0.128	4	-	G	A	3UTR	rs342608330
5	1414226	G	A	-	2365.23	14,6,21,0	29,11,2,76	8,29,20,0	8,19,0,40	0.000430357	0.0193472	0.326,0.353,0.913,0.0	0.5,0.604,1.0,0.0	-0.128	5	-	C	T	3UTR
5	101792708	T	C	+	2760.52	11,11,2,5	9,18,8,0	11,15,8,39	13,14,4,0	0.00150559	0.0461605	0.55,0.379,0.2,1.0	0.458,0.517,0.667,1.0	-0.128	5	+	T	C	Intron
7	115946011	C	A	-	1863.7	6,7,10,14	0,1,41,7	2,13,8,14	0,0,9,4	0.00044063	0.0196936	1.0,0.875,0.196,0.667	1.0,1.0,0.471,0.778	-0.128	7	-	G	T	CDS
10	13887619	G	A	-	350.23	0,0,1,0	20,73,2,5	0,0,4,11	23,72,13,7	0.000688763	0.0271106	0.0,0.0,0.333,0.0	0.0,0.0,0.235,0.611	-0.128	10	-	C	T	Intron	rs331353465
14	141170152	G	C	+	539.12	0,0,0,1	4,10,6,2	0,0,0,22	4,3,11,4	6.91e-05	0.00476984	0.0,0.0,0.0,0.333	0.0,0.0,0.0,0.846	-0.128	14	+	G	C	Intron	rs340498564
1	179671952	A	G	-	235.28	0,0,0,1	68,17,14,24	0,10,0,0	9,8,28,21	0.000216505	0.0115612	0.0,0.0,0.0,0.04	0.0,0.556,0.0,0.0	-0.129	1	-	T	C	ncRNA	rs334196364
2	12270768	G	C	-	521.76	0,4,2,0	61,7,11,12	0,6,12,0	21,7,9,13	0.000327389	0.0158674	0.0,0.364,0.154,0.0	0.0,0.462,0.571,0.0	-0.129	2	-	C	G	CDS	rs344601995
15	137947122	T	C	+	5156.75	8,25,25,9	21,0,0,18	11,30,49,15	7,0,1,13	0.000517488	0.0220421	0.276,1.0,1.0,0.333	0.611,1.0,0.98,0.536	-0.129	15	+	T	C	3UTR	rs695347610
2	67465	A	G	+	2821.6	9,0,15,2	5,22,5,1	30,1,18,25	7,16,4,3	0.000746111	0.0286051	0.643,0.0,0.75,0.667	0.811,0.059,0.818,0.893	-0.13	2	+	A	G	Intron	rs318368525
3	3806491	C	T	+	272.29	0,0,0,0	23,50,10,7	0,0,0,13	37,65,22,12	0.00122136	0.0402432	0.0,0.0,0.0,0.0	0.0,0.0,0.0,0.52	-0.13	3	+	C	T	Intron	rs337085013
4	83249678	C	T	-	542.24	0,0,1,1	16,14,3,0	0,0,10,8	4,15,3,0	7.17e-05	0.00491295	0.0,0.0,0.25,1.0	0.0,0.0,0.769,1.0	-0.13	4	-	G	A	Intron	rs331948190
4	95480290	G	C	-	309.69	0,0,0,0	17,32,7,0	0,0,0,14	21,20,17,13	0.00027793	0.0139726	0.0,0.0,0.0,NA	0.0,0.0,0.0,0.519	-0.13	4	-	C	G	Intron	rs1111871255
4	109514686	G	T	+	601.78	0,0,2,1	38,18,4,2	0,0,11,12	35,13,5,12	0.000229212	0.0121063	0.0,0.0,0.333,0.333	0.0,0.0,0.688,0.5	-0.13		+	G	T		rs346241022
5	17282616	A	T	+	3176.74	34,12,0,0	28,18,104,31	47,31,0,0	25,7,49,31	3.93e-06	0.000446971	0.548,0.4,0.0,0.0	0.653,0.816,0.0,0.0	-0.13	5	+	A	T	3UTR	rs318816940
5	61761826	G	A	-	798.15	0,0,2,3	12,26,7,0	1,0,14,11	7,16,6,1	2.61e-05	0.00217899	0.0,0.0,0.222,1.0	0.125,0.0,0.7,0.917	-0.13	5	-	C	T	Intron	rs699820796
5	101792741	G	A	+	2072.07	6,11,1,4	10,14,10,0	4,11,7,30	11,10,4,0	0.00129334	0.0417368	0.375,0.44,0.091,1.0	0.267,0.524,0.636,1.0	-0.13	5	+	G	A	Intron
3	11044400	C	T	+	4198.79	21,14,13,25	5,52,36,64	37,28,17,24	0,32,46,44	0.00123476	0.0404997	0.808,0.212,0.265,0.281	1.0,0.467,0.27,0.353	-0.131	3	+	C	T	Intron	rs326942060
4	3034831	C	T	+	424.41	0,0,2,0	11,15,0,0	0,0,9,6	11,7,0,1	0.00087318	0.0319474	0.0,0.0,1.0,NA	0.0,0.0,1.0,0.857	-0.131		+	C	T
4	76888786	G	A	+	257.9	0,0,0,0	12,18,3,2	0,0,0,11	5,11,3,10	0.00024026	0.0125443	0.0,0.0,0.0,0.0	0.0,0.0,0.0,0.524	-0.131		+	G	A		rs330319308
4	88034349	C	T	-	153.97	0,0,2,0	42,2,5,21	1,0,7,0	8,4,3,9	0.000921091	0.0331961	0.0,0.0,0.286,0.0	0.111,0.0,0.7,0.0	-0.131	4	-	G	A	3UTR	rs1110787138
4	127202228	C	A	+	259.42	0,0,0,0	47,53,53,3	0,0,0,11	24,45,17,10	4.05e-05	0.00310632	0.0,0.0,0.0,0.0	0.0,0.0,0.0,0.524	-0.131	4	+	C	A	3UTR	rs322328695
6	19046979	G	A	+	2116.75	3,8,1,19	44,10,82,28	2,37,4,17	52,9,65,14	0.000849768	0.0313496	0.064,0.444,0.012,0.404	0.037,0.804,0.058,0.548	-0.131	6	+	G	A	5UTR
17	37542003	C	T	+	250.92	0,0,1,0	18,78,6,19	0,0,12,0	24,63,6,24	0.00131973	0.0423446	0.0,0.0,0.143,0.0	0.0,0.0,0.667,0.0	-0.131	17	+	C	T	Intron	rs331084898
4	127389279	G	C	-	233.56	0,0,0,0	24,51,14,2	0,0,0,10	18,44,8,9	0.000454851	0.0201147	0.0,0.0,0.0,0.0	0.0,0.0,0.0,0.526	-0.132	4	-	C	G	Intron	rs336012823
5	93135676	A	T	+	1040.75	5,10,0,0	22,26,22,46	17,15,0,0	14,19,18,24	0.000398712	0.0183245	0.185,0.278,0.0,0.0	0.548,0.441,0.0,0.0	-0.132	5	+	A	T	Intron	rs340609387
7	49653343	A	G	+	1836.36	2,5,12,2	2,15,16,0	16,1,7,29	9,14,0,0	0.000504334	0.0216317	0.5,0.25,0.429,1.0	0.64,0.067,1.0,1.0	-0.132	7	+	A	G	Intron	rs344528132
14	40142268	C	G	+	4693.33	26,25,20,0	27,31,23,65	52,37,27,1	15,23,25,54	0.000199427	0.0108892	0.491,0.446,0.465,0.0	0.776,0.617,0.519,0.018	-0.132		+	C	G		rs345600704
16	21501225	T	A	+	908.3	0,2,0,25	19,7,4,0	0,3,0,3	17,1,15,0	0.000999285	0.0351203	0.0,0.222,0.0,1.0	0.0,0.75,0.0,1.0	-0.132	16	+	T	A	3UTR	rs332626578
3	5469396	T	A	+	205.3	0,0,0,0	12,57,8,6	0,0,0,8	18,28,16,7	0.00159047	0.0478068	0.0,0.0,0.0,0.0	0.0,0.0,0.0,0.533	-0.133	3	+	T	A	Intron	rs343383011
6	27788343	C	T	+	1461.65	11,0,0,3	1,38,8,1	21,0,8,10	0,21,7,5	0.000181081	0.0101447	0.917,0.0,0.0,0.75	1.0,0.0,0.533,0.667	-0.133	6	+	C	T	Intron
7	91385138	A	G	+	326.56	0,0,0,0	16,10,7,3	0,0,0,16	16,23,8,14	0.000620445	0.0251198	0.0,0.0,0.0,0.0	0.0,0.0,0.0,0.533	-0.133	7	+	A	G	Intron	rs321662729
13	207275157	C	T	+	4812.82	24,25,15,14	0,32,1,25	31,33,20,12	0,22,0,6	0.000574541	0.0237798	1.0,0.439,0.938,0.359	1.0,0.6,1.0,0.667	-0.133		+	C	T		rs320973045
X	36296936	G	A	+	1312.91	6,0,3,0	12,14,0,0	7,0,8,23	5,14,3,0	0.0004005	0.0183838	0.333,0.0,1.0,NA	0.583,0.0,0.727,1.0	-0.133	X	+	G	A	Intron	rs335513787
13	26209905	T	C	-	4635.95	3,12,10,22	21,8,1,0	7,8,9,71	3,9,0,0	1.15e-05	0.00111045	0.125,0.6,0.909,1.0	0.7,0.471,1.0,1.0	-0.134	13	-	A	G	CDS	rs327296570
14	141341407	A	C	-	472.19	1,0,0,2	17,30,17,8	2,0,0,17	16,29,15,8	0.000597337	0.024433	0.056,0.0,0.0,0.2	0.111,0.0,0.0,0.68	-0.134	14	-	T	G	Intron	rs330138291
1	106914034	C	T	-	239.43	0,0,1,0	12,14,0,4	0,0,2,7	5,8,1,1	0.00108586	0.0370952	0.0,0.0,1.0,0.0	0.0,0.0,0.667,0.875	-0.135	1	-	G	A	Intron	rs337871950
4	3029860	A	G	+	1365.97	1,0,7,1	19,39,2,3	0,0,26,13	30,32,0,8	0.000366487	0.0171978	0.05,0.0,0.778,0.25	0.0,0.0,1.0,0.619	-0.135		+	A	G		rs332286226
4	74301840	G	T	-	564.7	0,0,0,1	19,21,8,4	0,0,0,20	15,18,14,7	4.3e-05	0.0032606	0.0,0.0,0.0,0.2	0.0,0.0,0.0,0.741	-0.135	4	-	C	A	Intron	rs343533203
7	22761340	G	A	-	1922.33	12,0,5,3	13,39,14,6	15,0,13,26	16,27,14,14	0.000896889	0.0325873	0.48,0.0,0.263,0.333	0.484,0.0,0.481,0.65	-0.135	7	-	C	T	Intron	rs337614301
7	98161145	C	G	-	2028.36	17,27,37,27	7,23,2,5	27,32,26,24	2,5,2,4	0.00168017	0.0495042	0.708,0.54,0.949,0.844	0.931,0.865,0.929,0.857	-0.135	7	-	G	C	Intron
8	113955767	T	G	-	327.7	0,0,0,0	23,35,3,3	0,0,13,0	21,34,11,29	0.00101386	0.0354718	0.0,0.0,0.0,0.0	0.0,0.0,0.542,0.0	-0.135	8	-	A	C	Intron	rs319609704
9	53371067	A	C	+	311.66	0,0,0,0	35,35,11,3	0,0,0,13	35,37,29,11	0.000624216	0.0252264	0.0,0.0,0.0,0.0	0.0,0.0,0.0,0.542	-0.135	9	+	A	C	Intron	rs331522399
14	91169633	T	C	-	1961.55	1,0,0,50	7,22,2,0	1,0,0,12	3,26,0,0	0.00102322	0.0357107	0.125,0.0,0.0,1.0	0.25,0.0,NA,1.0	-0.135	14	-	A	G	CDS	rs330203903
17	31567112	G	A	-	153.4	0,0,0,0	14,45,0,1	0,0,0,7	20,11,4,6	0.00152276	0.0465074	0.0,0.0,NA,0.0	0.0,0.0,0.0,0.538	-0.135	17	-	C	T	Intron	rs327970321
17	40625508	G	C	-	356.59	0,0,0,0	15,24,5,2	0,0,0,14	14,24,19,12	0.000699547	0.0274133	0.0,0.0,0.0,0.0	0.0,0.0,0.0,0.538	-0.135	17	-	C	G	Intron	rs331294840
1	15578414	C	A	-	133.59	0,0,0,0	51,13,1,1	0,0,0,6	20,6,3,5	0.00135457	0.0430231	0.0,0.0,0.0,0.0	0.0,0.0,0.0,0.545	-0.136		-	G	T		rs1112943769
1	15578415	G	A	-	129.59	0,0,0,0	48,13,1,1	0,0,0,6	20,6,3,5	0.00159206	0.0478371	0.0,0.0,0.0,0.0	0.0,0.0,0.0,0.545	-0.136		-	C	T		rs328472290
3	125117188	T	C	-	371.72	0,0,2,0	32,22,3,9	0,0,15,1	15,13,3,8	3.18e-05	0.00256132	0.0,0.0,0.4,0.0	0.0,0.0,0.833,0.111	-0.136	3	-	A	G	Intron	rs332550851
4	76889197	A	C	+	359.1	0,0,0,2	19,10,4,3	0,0,1,14	7,11,2,9	0.000924187	0.0332806	0.0,0.0,0.0,0.4	0.0,0.0,0.333,0.609	-0.136		+	A	C		rs333856760
12	50783222	G	A	+	126.45	0,0,0,0	11,20,2,0	0,0,0,6	4,4,4,5	0.00166629	0.0492486	0.0,0.0,0.0,NA	0.0,0.0,0.0,0.545	-0.136	12	+	G	A	Intron	rs325577239
17	5259117	G	A	+	111.77	0,0,0,0	14,34,2,1	0,0,0,6	5,14,1,5	0.00116434	0.0388726	0.0,0.0,0.0,0.0	0.0,0.0,0.0,0.545	-0.136	17	+	G	A	Intron	rs329058790
15	137947123	C	T	+	5104.75	8,25,25,9	20,0,0,18	11,30,50,15	7,0,0,12	0.000253355	0.0130329	0.286,1.0,1.0,0.333	0.611,1.0,1.0,0.556	-0.137	15	+	C	T	3UTR	rs711911650
18	42477393	A	G	+	2658.62	15,13,0,12	1,14,25,22	40,13,0,14	0,6,29,8	0.00164208	0.0487541	0.938,0.481,0.0,0.353	1.0,0.684,0.0,0.636	-0.137	18	+	A	G	CDS	rs338420559
AEMK02000682.1	1280609	C	T	+	807.06	1,0,3,0	3,24,4,6	13,0,17,0	12,15,7,5	0.000118287	0.00732853	0.25,0.0,0.429,0.0	0.52,0.0,0.708,0.0	-0.137	AEMK02000682.1	+	C	T	Intron
1	169324617	G	A	+	1669.46	3,7,4,17	42,6,22,17	1,16,20,4	16,6,12,6	0.000501152	0.0215357	0.067,0.538,0.154,0.5	0.059,0.727,0.625,0.4	-0.138		+	G	A		rs80907120
1	226428587	A	G	+	269.7	0,0,0,0	19,11,9,0	0,0,0,11	14,11,10,9	0.000889085	0.0323623	0.0,0.0,0.0,NA	0.0,0.0,0.0,0.55	-0.138	1	+	A	G	3UTR	rs332731276
3	5468261	G	A	+	313.69	0,0,0,1	17,44,6,4	0,0,0,12	14,20,16,4	0.000444739	0.0198172	0.0,0.0,0.0,0.2	0.0,0.0,0.0,0.75	-0.138	3	+	G	A	Intron	rs325599891
6	20057116	C	T	+	469.23	0,1,3,0	8,1,6,21	0,3,14,0	3,1,8,13	0.00142783	0.0446107	0.0,0.5,0.333,0.0	0.0,0.75,0.636,0.0	-0.138	6	+	C	T	CDS	rs340671599
7	22758656	T	C	-	2328.34	13,17,4,1	1,11,1,0	20,8,13,11	0,1,0,0	0.000145123	0.00855532	0.929,0.607,0.8,1.0	1.0,0.889,1.0,1.0	-0.138	7	-	A	G	Intron	rs341813011
10	10868312	T	G	-	255.34	0,0,0,0	7,28,6,0	0,0,0,11	18,9,1,9	0.00031498	0.0154056	0.0,0.0,0.0,NA	0.0,0.0,0.0,0.55	-0.138	10	-	A	C	Intron	rs336540305
10	24325628	A	G	-	2128.84	16,0,8,3	0,0,20,0	18,8,3,14	0,0,2,0	8.5e-06	0.000861157	1.0,NA,0.286,1.0	1.0,1.0,0.6,1.0	-0.138	10	-	T	C	3UTR	rs325667685
13	1551849	T	C	-	203.93	0,0,0,1	14,15,2,4	0,0,0,9	3,8,4,3	0.00102833	0.0358404	0.0,0.0,0.0,0.2	0.0,0.0,0.0,0.75	-0.138	13	-	A	G	Intron	rs323374384
13	24697652	T	A	+	4930.96	13,20,4,10	17,25,3,0	24,18,37,51	16,27,0,0	9.68e-05	0.00624203	0.433,0.444,0.571,1.0	0.6,0.4,1.0,1.0	-0.138	13	+	T	A	Intron	rs792318909
14	6676145	C	A	+	1995.52	7,10,2,5	28,11,6,0	4,11,6,29	17,5,4,0	0.00019487	0.0106988	0.2,0.476,0.25,1.0	0.19,0.688,0.6,1.0	-0.138	14	+	C	A	Intron	rs319496542
4	3102254	T	C	+	431.61	1,0,0,3	11,7,0,0	0,0,5,10	1,6,0,0	0.000879875	0.0321325	0.083,0.0,NA,1.0	0.0,0.0,1.0,1.0	-0.139	4	+	T	C	Intron	rs703715461
5	21990476	C	T	-	853.75	0,0,2,2	13,25,9,3	0,0,19,11	17,22,17,7	0.000293648	0.0145721	0.0,0.0,0.182,0.4	0.0,0.0,0.528,0.611	-0.139	5	-	G	A	Intron	rs325213491
8	130321040	T	C	+	493.02	1,1,2,0	84,79,9,4	0,0,4,14	56,48,7,21	0.00033061	0.0159815	0.012,0.013,0.182,0.0	0.0,0.0,0.364,0.4	-0.139		+	T	C		rs329350081
12	43324613	G	A	-	340.82	0,0,0,0	11,31,17,1	0,0,0,15	48,23,30,12	0.00133138	0.0426053	0.0,0.0,0.0,0.0	0.0,0.0,0.0,0.556	-0.139		-	C	T		rs328277461
6	13299492	G	C	-	1085.09	6,0,0,1	8,27,16,6	13,0,0,25	10,25,23,19	0.000708256	0.0276567	0.429,0.0,0.0,0.143	0.565,0.0,0.0,0.568	-0.14	6	-	C	G	Intron
8	73990487	A	C	+	1437.79	0,7,0,8	9,14,4,0	0,17,0,19	6,2,3,0	0.000101678	0.00649416	0.0,0.333,0.0,1.0	0.0,0.895,0.0,1.0	-0.14		+	A	C		rs692623156
11	1017078	A	G	+	313.68	0,0,0,0	19,30,12,0	0,0,0,14	29,31,25,11	0.000844933	0.0312095	0.0,0.0,0.0,NA	0.0,0.0,0.0,0.56	-0.14	11	+	A	G	Intron	rs327109958
12	51538211	A	C	+	4409.33	28,0,26,26	49,59,43,26	47,2,33,34	24,54,35,21	0.000421095	0.0190456	0.364,0.0,0.377,0.5	0.662,0.036,0.485,0.618	-0.14	12	+	A	C	CDS
12	59928790	C	T	+	403.69	0,0,0,1	76,39,33,4	0,0,0,16	60,23,37,5	3.18e-05	0.00256132	0.0,0.0,0.0,0.2	0.0,0.0,0.0,0.762	-0.14	12	+	C	T	Intron	rs326208260
18	48526764	C	G	+	1815.41	10,10,3,4	15,22,1,0	9,11,7,18	10,9,0,0	0.00103314	0.0359457	0.4,0.313,0.75,1.0	0.474,0.55,1.0,1.0	-0.14	18	+	C	G	Intron
X	125602039	G	A	-	968.6	0,5,3,6	13,2,2,2	0,8,5,8	1,0,3,0	0.00127221	0.0412681	0.0,0.714,0.6,0.75	0.0,1.0,0.625,1.0	-0.14	X	-	C	T	3UTR	rs1107764845
1	252458834	C	T	+	1175.85	9,0,0,1	5,21,5,0	16,0,8,11	11,9,5,0	0.000724048	0.0280559	0.643,0.0,0.0,1.0	0.593,0.0,0.615,1.0	-0.141	1	+	C	T	3UTR	rs329075693
2	3625952	G	T	-	311.35	0,0,0,0	19,44,21,4	0,0,0,13	25,21,34,10	0.000144079	0.00850509	0.0,0.0,0.0,0.0	0.0,0.0,0.0,0.565	-0.141	2	-	C	A	Intron	rs320101029
4	130394412	A	G	-	4592.76	22,15,7,2	0,19,10,0	31,19,19,12	0,6,10,0	0.00115355	0.038633	1.0,0.441,0.412,1.0	1.0,0.76,0.655,1.0	-0.141	4	-	T	C	Intron	rs318603441
7	65099045	C	T	+	291.56	0,0,0,0	16,20,10,2	0,0,0,13	13,21,18,10	0.000534088	0.0225172	0.0,0.0,0.0,0.0	0.0,0.0,0.0,0.565	-0.141		+	C	T		rs344098760
14	72541135	G	A	+	294.83	0,0,0,0	10,11,12,1	0,0,0,13	13,8,17,10	0.000957922	0.0341043	0.0,0.0,0.0,0.0	0.0,0.0,0.0,0.565	-0.141	14	+	G	A	Intron
15	128303878	T	G	-	2027.75	16,0,0,12	18,38,53,26	24,1,0,26	16,37,42,10	0.00134079	0.0427649	0.471,0.0,0.0,0.316	0.6,0.026,0.0,0.722	-0.141	15	-	A	C	CDS	rs330295321
1	169327024	T	G	+	2548.81	5,7,4,30	45,13,20,28	0,25,26,18	19,19,17,16	0.000914478	0.0330423	0.1,0.35,0.167,0.517	0.0,0.568,0.605,0.529	-0.142		+	T	G		rs329933711
5	22003959	C	G	-	879.51	0,0,5,1	15,17,2,3	0,0,8,20	15,8,1,11	0.000759768	0.0289642	0.0,0.0,0.714,0.25	0.0,0.0,0.889,0.645	-0.142	5	-	G	C	Intron	rs346114460
6	18911166	C	T	+	3283.34	10,13,7,9	7,21,6,0	12,17,19,32	4,17,4,0	0.00169736	0.0498818	0.588,0.382,0.538,1.0	0.75,0.5,0.826,1.0	-0.142	6	+	C	T	Intron
6	58359249	C	T	+	1414.76	0,6,0,10	16,6,24,9	0,10,0,28	12,3,9,6	5.43e-05	0.00394007	0.0,0.5,0.0,0.526	0.0,0.769,0.0,0.824	-0.142	6	+	C	T	3UTR	rs339855581
9	49101879	G	A	-	386.58	0,0,0,0	35,21,7,2	0,1,0,16	32,19,25,15	0.000107396	0.00678252	0.0,0.0,0.0,0.0	0.0,0.05,0.0,0.516	-0.142		-	C	T		rs318831036
1	226428349	G	T	+	265.36	0,0,0,0	22,10,2,1	0,0,0,12	13,3,5,9	0.000152369	0.00889681	0.0,0.0,0.0,0.0	0.0,0.0,0.0,0.571	-0.143	1	+	G	T	3UTR	rs321832382
1	226428580	C	G	+	257.7	0,0,0,0	19,11,8,0	0,0,0,12	12,9,11,9	0.000428449	0.0192856	0.0,0.0,0.0,NA	0.0,0.0,0.0,0.571	-0.143	1	+	C	G	3UTR	rs320634425
2	2346115	C	T	-	285.9	0,0,0,0	13,15,4,0	0,0,0,12	20,9,5,9	0.00126915	0.041192	0.0,0.0,0.0,NA	0.0,0.0,0.0,0.571	-0.143	2	-	G	A	Intron	rs691006967
2	9125459	G	A	-	139.47	0,0,0,0	6,9,5,12	0,0,8,0	4,10,6,2	0.000906602	0.032838	0.0,0.0,0.0,0.0	0.0,0.0,0.571,0.0	-0.143	2	-	C	T	3UTR	rs344385037
4	95335949	G	C	-	186.99	0,0,0,0	9,36,3,1	0,0,0,8	13,11,7,6	0.0010404	0.0360987	0.0,0.0,0.0,0.0	0.0,0.0,0.0,0.571	-0.143	4	-	C	G	Intron	rs340941613
5	46354426	C	A	-	165.67	0,0,0,0	27,6,2,15	0,0,8,0	6,5,6,5	0.000107254	0.00677631	0.0,0.0,0.0,0.0	0.0,0.0,0.571,0.0	-0.143	5	-	G	T	Intron	rs331060022
6	27814255	G	A	+	434.85	0,0,0,1	17,13,14,4	0,0,0,17	16,20,16,5	0.000485533	0.0211161	0.0,0.0,0.0,0.2	0.0,0.0,0.0,0.773	-0.143		+	G	A		rs331992874
10	18194619	A	T	+	328.78	0,2,0,0	7,5,23,18	0,12,0,0	3,2,12,13	0.000524352	0.0222611	0.0,0.286,0.0,0.0	0.0,0.857,0.0,0.0	-0.143	10	+	A	T	CDS	rs321928279
10	24166763	A	G	-	147.1	0,0,0,0	4,3,13,14	0,8,0,0	1,6,8,5	0.000480346	0.0209582	0.0,0.0,0.0,0.0	0.0,0.571,0.0,0.0	-0.143	10	-	T	C	CDS
18	5990564	A	G	-	3022.75	12,4,11,12	0,20,23,0	20,13,22,24	0,17,13,0	0.000491331	0.021255	1.0,0.167,0.324,1.0	1.0,0.433,0.629,1.0	-0.143	18	-	T	C	Intron	rs325385202
1	7686013	T	C	+	370.56	0,0,0,0	16,33,16,2	0,0,0,15	16,19,23,11	4.46e-05	0.00336294	0.0,0.0,0.0,0.0	0.0,0.0,0.0,0.577	-0.144	1	+	T	C	Intron	rs340815380
6	150453212	A	G	-	1981.33	25,3,12,0	25,9,23,82	9,8,22,0	8,5,20,22	0.00114307	0.038375	0.5,0.25,0.343,0.0	0.529,0.615,0.524,0.0	-0.144	6	-	T	C	CDS	rs710978924
9	5788382	T	A	+	346.42	0,0,0,0	13,33,14,3	0,0,0,15	22,32,12,11	0.000129935	0.00787094	0.0,0.0,0.0,0.0	0.0,0.0,0.0,0.577	-0.144	9	+	T	A	Intron	rs337039494
3	4641422	G	C	-	295.56	0,0,0,0	23,30,8,2	0,1,0,12	20,27,20,10	0.000380341	0.0176674	0.0,0.0,0.0,0.0	0.0,0.036,0.0,0.545	-0.145	3	-	C	G	Intron	rs703817397
3	39583116	A	G	-	220.49	0,0,0,0	5,14,19,3	0,0,0,11	13,17,13,8	0.00132091	0.0423577	0.0,0.0,0.0,0.0	0.0,0.0,0.0,0.579	-0.145	3	-	T	C	Intron	rs343876934
6	159593706	G	A	-	6316.29	29,13,27,20	41,25,36,28	37,39,60,30	42,32,34,27	0.00109575	0.037281	0.414,0.342,0.429,0.417	0.468,0.549,0.638,0.526	-0.145	6	-	C	T	CDS
11	67463582	T	C	-	279.56	0,0,0,0	24,37,11,2	0,0,0,11	21,20,19,8	0.000287463	0.0143356	0.0,0.0,0.0,0.0	0.0,0.0,0.0,0.579	-0.145	11	-	A	G	Intron
13	21872480	A	G	-	4113	14,16,17,35	3,13,3,1	34,26,12,21	1,2,1,1	0.00158451	0.0477224	0.824,0.552,0.85,0.972	0.971,0.929,0.923,0.955	-0.145	13	-	T	C	CDS
1	31882171	T	C	-	249.38	0,0,0,1	8,10,7,4	0,0,0,11	1,4,5,3	0.00016387	0.00940305	0.0,0.0,0.0,0.2	0.0,0.0,0.0,0.786	-0.146	1	-	A	G	CDS	rs320168311
3	125117189	A	G	-	388.61	0,0,2,0	32,22,3,9	0,0,15,1	15,12,2,9	2.63e-05	0.00219293	0.0,0.0,0.4,0.0	0.0,0.0,0.882,0.1	-0.146	3	-	T	C	Intron	rs342581320
4	87964693	C	T	-	155.46	0,0,0,0	41,11,4,4	0,0,7,0	13,5,5,18	0.00152276	0.0465074	0.0,0.0,0.0,0.0	0.0,0.0,0.583,0.0	-0.146	4	-	G	A	3UTR	rs318563031
9	5788331	G	A	+	329.42	0,0,0,0	11,33,14,3	0,0,0,14	18,25,14,10	0.000121537	0.00747908	0.0,0.0,0.0,0.0	0.0,0.0,0.0,0.583	-0.146	9	+	G	A	Intron	rs327991625
9	139331030	G	A	+	616.75	3,0,4,0	11,68,3,21	11,0,8,1	10,39,2,21	0.00140383	0.044061	0.214,0.0,0.571,0.0	0.524,0.0,0.8,0.045	-0.146	9	+	G	A	Intron	rs339882632
10	24325707	C	T	-	2263.44	14,8,10,6	0,0,14,0	12,9,3,12	0,0,0,0	0.000137747	0.00822681	1.0,1.0,0.417,1.0	1.0,1.0,1.0,1.0	-0.146	10	-	G	A	3UTR	rs344485744
1	77493085	T	C	-	263.65	0,0,0,0	19,35,4,2	0,0,0,10	12,30,6,7	0.000559269	0.0233063	0.0,0.0,0.0,0.0	0.0,0.0,0.0,0.588	-0.147	1	-	A	G	Intron	rs346005186
3	6052662	G	A	-	801.39	2,19,0,0	12,0,0,10	1,4,2,0	8,0,0,31	0.000650672	0.0260209	0.143,1.0,NA,0.0	0.111,1.0,1.0,0.0	-0.147	3	-	C	T	Intron	rs1112021273
4	95334778	T	C	-	244.72	0,0,0,0	14,26,2,3	0,0,0,10	15,24,6,7	0.00161779	0.0483387	0.0,0.0,0.0,0.0	0.0,0.0,0.0,0.588	-0.147	4	-	A	G	Intron	rs343773583
5	83027146	C	A	+	690.47	0,6,0,0	8,0,0,51	0,12,7,0	7,1,0,30	0.000999104	0.0351179	0.0,1.0,NA,0.0	0.0,0.923,1.0,0.0	-0.147	5	+	C	A	3UTR	rs327797532
10	67046238	A	C	-	1636.51	4,0,5,11	3,11,2,0	14,0,7,14	0,3,1,0	0.000806287	0.0301519	0.571,0.0,0.714,1.0	1.0,0.0,0.875,1.0	-0.147	10	-	T	G	Intron	rs789189594
10	67046242	G	A	-	1508.27	4,0,5,9	3,11,2,0	14,0,7,14	0,3,1,0	0.000440071	0.0196714	0.571,0.0,0.714,1.0	1.0,0.0,0.875,1.0	-0.147	10	-	C	T	Intron	rs337804528
12	45334075	G	C	-	504.43	0,0,0,0	18,25,7,4	0,0,0,20	33,37,22,14	0.000251688	0.0129773	0.0,0.0,0.0,0.0	0.0,0.0,0.0,0.588	-0.147	12	-	C	G	Intron	rs327239705
2	12200860	C	T	-	2447.55	14,9,13,9	14,0,0,11	7,14,19,4	1,0,0,2	0.000129584	0.00785452	0.5,1.0,1.0,0.45	0.875,1.0,1.0,0.667	-0.148	2	-	G	A	3UTR	rs334787489
4	89769199	T	A	-	2809.35	19,1,0,2	0,3,33,5	51,11,1,8	0,7,13,10	9.31e-06	0.000933251	1.0,0.25,0.0,0.286	1.0,0.611,0.071,0.444	-0.148	4	-	A	T	3UTR	rs342775971
7	97752476	C	T	-	5129.33	10,34,13,9	19,0,15,12	21,60,9,14	7,1,12,7	0.000552743	0.0230934	0.345,1.0,0.464,0.429	0.75,0.984,0.429,0.667	-0.148	7	-	G	A	CDS	rs338741094
14	11189905	G	A	+	1138.82	4,3,3,5	3,27,7,0	6,8,3,13	4,14,2,0	0.00161746	0.0483333	0.571,0.1,0.3,1.0	0.6,0.364,0.6,1.0	-0.148	14	+	G	A	Intron	rs340008496
14	73516166	G	A	-	3531.77	6,7,16,18	19,0,33,0	25,21,11,23	13,0,11,0	1.42e-05	0.00131183	0.24,1.0,0.327,1.0	0.658,1.0,0.5,1.0	-0.148	14	-	C	T	CDS	rs330378370
17	51925055	C	G	-	278.5	0,0,0,0	15,4,12,4	0,0,0,13	8,17,20,9	0.00138783	0.0437346	0.0,0.0,0.0,0.0	0.0,0.0,0.0,0.591	-0.148		-	G	C		rs712729232
AEMK02000452.1	3003809	C	T	+	9494.33	16,33,41,8	22,45,0,11	48,46,94,40	38,31,0,17	0.000163809	0.00940129	0.421,0.423,1.0,0.421	0.558,0.597,1.0,0.702	-0.148	AEMK02000452.1	+	C	T	Intron
1	7686039	A	G	+	599.83	1,0,0,0	18,36,15,1	0,0,0,22	15,21,25,12	1.09e-05	0.00106513	0.053,0.0,0.0,0.0	0.0,0.0,0.0,0.647	-0.149	1	+	A	G	Intron	rs336276823
10	24240249	C	A	+	2454.33	6,19,0,5	9,28,31,8	25,24,0,17	13,12,25,20	0.00138466	0.0436615	0.4,0.404,0.0,0.385	0.658,0.667,0.0,0.459	-0.149	10	+	C	A	Intron	rs10719587
3	5468363	A	C	+	223.35	0,0,0,0	10,35,10,3	0,0,0,9	14,19,14,6	0.00108431	0.0370584	0.0,0.0,0.0,0.0	0.0,0.0,0.0,0.6	-0.15	3	+	A	C	Intron	rs336698069
3	69158059	C	T	-	252.32	0,0,0,0	19,8,11,12	0,0,12,0	12,5,8,10	3.74e-05	0.00292084	0.0,0.0,0.0,0.0	0.0,0.0,0.6,0.0	-0.15	3	-	G	A	3UTR	rs345375415
8	65373513	A	G	-	220.78	0,0,0,0	13,19,4,0	0,0,0,9	10,11,8,6	0.00158935	0.0477978	0.0,0.0,0.0,NA	0.0,0.0,0.0,0.6	-0.15		-	T	C		rs339513070
9	56863772	C	G	+	651.7	5,0,0,0	13,35,11,2	20,1,0,5	27,14,15,8	0.000655074	0.0261434	0.278,0.0,0.0,0.0	0.426,0.067,0.0,0.385	-0.15	9	+	C	G	Intron	rs335401638
12	53549908	G	A	-	351.73	0,0,0,0	22,8,5,0	0,0,0,15	12,16,15,10	0.000547114	0.0229014	0.0,0.0,0.0,NA	0.0,0.0,0.0,0.6	-0.15	12	-	C	T	Intron	rs325022033
12	61352595	G	A	-	198.44	0,0,0,0	7,19,6,2	0,0,0,9	10,7,9,6	0.00144844	0.0450314	0.0,0.0,0.0,0.0	0.0,0.0,0.0,0.6	-0.15	12	-	C	T	Intron
15	128965308	C	G	+	117.64	0,0,0,0	8,27,4,3	0,0,6,0	5,8,4,5	0.00154821	0.0469839	0.0,0.0,0.0,0.0	0.0,0.0,0.6,0.0	-0.15	15	+	C	G	Intron	rs344065633
17	48545772	C	T	-	269.82	0,0,0,0	28,12,10,1	0,0,0,12	29,22,13,8	0.00131171	0.0421627	0.0,0.0,0.0,0.0	0.0,0.0,0.0,0.6	-0.15	17	-	G	A	Intron	rs696770664
17	50917161	C	T	+	269.83	0,0,0,0	8,15,9,2	0,0,0,12	11,17,12,8	0.00150444	0.0461386	0.0,0.0,0.0,0.0	0.0,0.0,0.0,0.6	-0.15	17	+	C	T	Intron	rs334582186
5	4072775	A	G	-	227.86	1,0,0,0	9,30,12,2	0,0,0,12	11,19,13,5	0.00135959	0.0431386	0.1,0.0,0.0,0.0	0.0,0.0,0.0,0.706	-0.151	5	-	T	C	Intron	rs335667187
6	13299499	C	T	-	1013.4	6,0,0,1	10,25,18,8	12,0,0,23	12,26,23,16	0.000861848	0.0316383	0.375,0.0,0.0,0.111	0.5,0.0,0.0,0.59	-0.151	6	-	G	A	Intron	rs336221158
9	120867449	G	C	-	542.53	1,1,0,1	15,2,1,0	0,1,0,15	2,0,2,0	2.19e-05	0.00188501	0.063,0.333,0.0,1.0	0.0,1.0,0.0,1.0	-0.151		-	C	G		rs319489213
18	48724045	T	C	-	1125.34	4,0,3,3	5,25,3,5	11,0,13,10	3,9,5,14	0.000636719	0.0256081	0.444,0.0,0.5,0.375	0.786,0.0,0.722,0.417	-0.151	18	-	A	G	Intron	rs330545246
1	51367181	T	C	-	1420.67	7,8,1,1	13,15,4,0	5,3,3,24	6,7,1,0	0.00027597	0.0138965	0.35,0.348,0.2,1.0	0.455,0.3,0.75,1.0	-0.152		-	A	G		rs325896457
2	64760	A	G	+	1045.34	2,0,4,1	6,31,7,1	9,0,12,14	4,16,15,10	0.00018132	0.0101544	0.25,0.0,0.364,0.5	0.692,0.0,0.444,0.583	-0.152	2	+	A	G	Intron	rs329773559
2	27050129	C	A	+	311.56	0,0,0,0	18,29,4,3	0,0,0,14	23,17,22,9	0.00034093	0.0163458	0.0,0.0,0.0,0.0	0.0,0.0,0.0,0.609	-0.152	2	+	C	A	Intron	rs328992726
7	22870235	G	C	+	3981.44	5,39,12,47	47,1266,105,9	13,26,92,66	39,1447,60,16	7.86e-06	0.000807244	0.096,0.03,0.103,0.839	0.25,0.018,0.605,0.805	-0.152	7	+	G	C	CDS	rs701017468
12	45334764	G	A	-	298.71	0,0,0,1	16,23,7,3	0,0,0,12	15,11,13,2	0.000961258	0.0341711	0.0,0.0,0.0,0.25	0.0,0.0,0.0,0.857	-0.152	12	-	C	T	Intron	rs334238975
13	2641926	C	T	-	354.63	0,0,0,0	12,19,4,2	0,0,0,14	21,24,11,9	0.00157578	0.0475506	0.0,0.0,0.0,0.0	0.0,0.0,0.0,0.609	-0.152	13	-	G	A	Intron	rs330375997
1	2578725	G	C	+	237.71	0,0,0,0	16,30,3,2	0,0,0,11	16,11,9,7	0.000199839	0.0108949	0.0,0.0,0.0,0.0	0.0,0.0,0.0,0.611	-0.153	1	+	G	C	Intron	rs327505280
1	2583437	T	C	+	474.77	0,0,2,1	21,66,5,2	0,0,6,10	22,46,7,3	0.000993302	0.0349734	0.0,0.0,0.286,0.333	0.0,0.0,0.462,0.769	-0.153	1	+	T	C	Intron	rs328784440
2	95700446	T	C	-	964.75	0,7,8,0	77,18,15,38	0,10,24,0	32,6,15,38	6.22e-05	0.00439931	0.0,0.28,0.348,0.0	0.0,0.625,0.615,0.0	-0.153	2	-	A	G	CDS	rs318634578
4	89282996	T	C	-	381.46	0,0,0,0	14,11,3,5	0,0,11,0	15,6,7,9	0.000955803	0.034067	0.0,0.0,0.0,0.0	0.0,0.0,0.611,0.0	-0.153	4	-	A	G	Intron	rs339728158
1	7686034	C	T	+	594.56	1,0,0,0	18,35,16,2	0,0,0,24	15,22,25,12	3.78e-06	0.00043238	0.053,0.0,0.0,0.0	0.0,0.0,0.0,0.667	-0.154	1	+	C	T	Intron	rs324265066
1	169323645	C	A	+	1525.52	1,5,5,16	28,5,11,16	0,12,17,5	6,4,12,3	0.00151729	0.0463905	0.034,0.5,0.313,0.5	0.0,0.75,0.586,0.625	-0.154	1	+	C	A	3UTR	rs80966655
2	149582876	C	T	+	100.8	1,0,0,0	30,3,17,58	2,4,0,0	6,6,8,6	0.000383795	0.0177999	0.032,0.0,0.0,0.0	0.25,0.4,0.0,0.0	-0.154		+	C	T		rs791383195
3	4641409	T	C	-	359.42	0,0,0,0	19,29,8,3	0,1,0,14	20,28,19,10	0.000193293	0.0106405	0.0,0.0,0.0,0.0	0.0,0.034,0.0,0.583	-0.154	3	-	A	G	Intron	rs713443757
10	11432879	A	C	-	188.86	0,0,0,0	14,26,0,3	0,0,0,8	10,12,7,5	0.00129534	0.0417709	0.0,0.0,NA,0.0	0.0,0.0,0.0,0.615	-0.154	10	-	T	G	Intron	rs339742403
14	106690641	T	C	-	154.55	0,0,0,0	12,7,7,2	0,0,0,8	10,2,4,5	0.00137822	0.0435202	0.0,0.0,0.0,0.0	0.0,0.0,0.0,0.615	-0.154		-	A	G		rs328986401
AEMK02000452.1	1847665	C	A	+	2920.79	7,10,16,9	2,15,29,18	21,13,30,5	0,9,26,9	0.00155906	0.047207	0.778,0.4,0.356,0.333	1.0,0.591,0.536,0.357	-0.154	AEMK02000452.1	+	C	A	3UTR
1	1623858	G	T	-	1089.77	1,8,3,1	5,6,0,1	0,11,10,6	1,0,0,1	0.000579214	0.0239062	0.167,0.571,1.0,0.5	0.0,1.0,1.0,0.857	-0.155	1	-	C	A	Intron	rs333060741
3	97594459	G	A	+	408.72	1,0,0,1	23,6,34,9	0,0,0,16	13,10,3,5	2.48e-06	0.000301555	0.042,0.0,0.0,0.1	0.0,0.0,0.0,0.762	-0.155	3	+	G	A	3UTR
5	33618139	G	A	+	3453.29	22,8,23,16	56,15,21,8	22,7,17,19	18,9,5,9	0.000960115	0.0341517	0.282,0.348,0.523,0.667	0.55,0.438,0.773,0.679	-0.155	5	+	G	A	CDS	rs323276270
6	80465610	G	A	+	4157.57	27,16,21,7	0,0,0,18	22,8,30,9	0,0,0,1	8.35e-05	0.00554697	1.0,1.0,1.0,0.28	1.0,1.0,1.0,0.9	-0.155	6	+	G	A	CDS	rs713981834
6	164119755	C	T	+	327.42	0,0,0,0	20,29,8,3	0,0,0,13	18,30,18,8	0.000400785	0.0183899	0.0,0.0,0.0,0.0	0.0,0.0,0.0,0.619	-0.155		+	C	T		rs334999988
10	19390649	C	T	-	202.86	0,1,0,0	4,4,6,14	0,9,0,0	5,2,4,4	0.00154405	0.0469035	0.0,0.2,0.0,0.0	0.0,0.818,0.0,0.0	-0.155	10	-	G	A	ncRNA	rs338653695
17	46240404	T	C	+	318.72	0,0,0,0	7,15,3,2	0,0,0,13	13,10,11,8	0.00169326	0.0497868	0.0,0.0,0.0,0.0	0.0,0.0,0.0,0.619	-0.155	17	+	T	C	Intron	rs323200348
1	272087188	A	G	-	380.99	0,0,1,0	20,25,8,3	0,0,12,9	25,30,19,17	0.000562072	0.0233823	0.0,0.0,0.111,0.0	0.0,0.0,0.387,0.346	-0.156		-	T	C		rs337844528
7	20350067	T	C	+	247.6	0,0,0,0	19,11,5,2	0,0,0,10	15,10,9,6	0.00132646	0.0424916	0.0,0.0,0.0,0.0	0.0,0.0,0.0,0.625	-0.156	7	+	T	C	Intron	rs321766715
7	91383940	G	T	+	533.56	0,0,0,0	13,10,2,1	0,0,0,20	12,12,10,12	0.000250573	0.0129348	0.0,0.0,0.0,0.0	0.0,0.0,0.0,0.625	-0.156	7	+	G	T	Intron	rs334158188
8	133922538	C	T	+	480.07	0,0,0,2	25,17,1,0	0,0,5,11	15,11,3,0	0.000146249	0.00860697	0.0,0.0,0.0,1.0	0.0,0.0,0.625,1.0	-0.156	8	+	C	T	Intron	rs81301422
11	3256546	T	G	+	543.56	0,0,2,0	29,31,3,0	0,0,9,13	17,24,4,15	3.86e-05	0.0029916	0.0,0.0,0.4,NA	0.0,0.0,0.692,0.464	-0.156	11	+	T	G	3UTR
16	21341074	T	C	-	524.15	0,0,0,0	6,7,2,5	0,0,0,20	4,3,6,12	6.11e-05	0.00433952	0.0,0.0,0.0,0.0	0.0,0.0,0.0,0.625	-0.156	16	-	A	G	Intron	rs696002297
1	51409794	A	T	-	723.42	1,2,2,3	21,5,1,0	0,5,3,14	6,3,0,0	9.11e-05	0.00594675	0.045,0.286,0.667,1.0	0.0,0.625,1.0,1.0	-0.157	1	-	T	A	Intron	rs81354108
1	270211744	C	A	+	1888.77	7,0,13,4	15,54,4,16	15,0,22,6	11,39,0,12	0.00166864	0.0492979	0.318,0.0,0.765,0.2	0.577,0.0,1.0,0.333	-0.157	1	+	C	A	Intron	rs708609586
6	170611840	T	C	-	414.92	2,1,0,2	34,26,15,27	4,11,3,7	18,28,23,26	0.000211924	0.011397	0.056,0.037,0.0,0.069	0.182,0.282,0.115,0.212	-0.157		-	A	G
8	6002435	G	C	+	268.59	0,0,0,0	8,10,7,2	0,0,0,12	11,9,9,7	0.0013906	0.0437821	0.0,0.0,0.0,0.0	0.0,0.0,0.0,0.632	-0.158	8	+	G	C	3UTR	rs1113007376
8	132041714	T	C	-	721.58	2,0,2,0	13,34,0,1	5,0,15,6	6,27,1,10	0.000105698	0.00669299	0.133,0.0,1.0,0.0	0.455,0.0,0.938,0.375	-0.158	8	-	A	G	Intron	rs339784502
10	13775789	T	G	-	746.91	0,0,1,4	30,30,10,5	0,0,7,18	51,19,7,9	0.00158407	0.0477224	0.0,0.0,0.091,0.444	0.0,0.0,0.5,0.667	-0.158	10	-	A	C	Intron	rs323222671
10	59721915	A	G	-	274.9	0,0,0,0	6,16,3,0	0,0,0,12	7,10,10,7	0.00160263	0.0480523	0.0,0.0,0.0,NA	0.0,0.0,0.0,0.632	-0.158	10	-	T	C	Intron	rs334035203
12	60625901	C	T	+	237.82	0,0,0,0	22,21,1,10	0,0,11,1	23,31,8,18	0.00161698	0.0483331	0.0,0.0,0.0,0.0	0.0,0.0,0.579,0.053	-0.158	12	+	C	T	Intron	rs1107497420
2	7100703	G	C	-	2136.04	3,11,5,3	11,17,18,0	13,19,8,21	12,14,14,0	0.000349651	0.0166076	0.214,0.393,0.217,1.0	0.52,0.576,0.364,1.0	-0.159	2	-	C	G	Intron	rs320680118
8	70009084	G	C	+	1329.34	3,0,4,2	5,22,6,2	22,0,13,10	11,10,8,6	9.67e-05	0.0062406	0.375,0.0,0.4,0.5	0.667,0.0,0.619,0.625	-0.159	8	+	G	C	Intron	rs344186092
14	105028082	A	G	+	1400.43	12,0,6,0	16,32,7,0	18,1,11,9	9,12,8,9	0.00105128	0.0363179	0.429,0.0,0.462,NA	0.667,0.077,0.579,0.5	-0.159	14	+	A	G	Intron	rs329479835
16	25903354	T	C	+	340.64	0,0,2,0	3,1,0,26	2,2,10,0	0,9,12,2	0.00149144	0.045922	0.0,0.0,1.0,0.0	1.0,0.182,0.455,0.0	-0.159		+	T	C		rs336669357
17	5259134	G	A	+	155.44	0,0,0,0	14,34,2,2	0,0,0,7	7,15,1,4	0.000545101	0.0228387	0.0,0.0,0.0,0.0	0.0,0.0,0.0,0.636	-0.159	17	+	G	A	Intron	rs337645443
17	27739876	C	T	+	289.06	2,0,0,0	2,1,3,61	3,0,7,0	3,2,4,14	0.000135903	0.0081402	0.5,0.0,0.0,0.0	0.5,0.0,0.636,0.0	-0.159	17	+	C	T	Intron	rs1107480069
AEMK02000258.1	379260	G	A	+	1443.67	4,5,3,5	13,10,0,0	13,6,4,15	5,5,0,1	0.00078156	0.029566	0.235,0.333,1.0,1.0	0.722,0.545,1.0,0.938	-0.159	AEMK02000258.1	+	G	A	Intron
6	164321051	A	G	+	797.82	8,4,6,0	7,7,19,65	7,6,2,0	1,6,3,5	0.000187683	0.0104223	0.533,0.364,0.24,0.0	0.875,0.5,0.4,0.0	-0.16	6	+	A	G	3UTR
11	15862261	T	C	+	2960.24	17,10,3,8	0,13,2,0	13,9,6,28	0,2,1,0	0.000729299	0.0281979	1.0,0.435,0.6,1.0	1.0,0.818,0.857,1.0	-0.16		+	T	C		rs346211370
11	15922593	T	C	+	1280.76	0,10,6,0	16,19,8,28	0,16,18,1	18,9,7,18	0.00155102	0.0470147	0.0,0.345,0.429,0.0	0.0,0.64,0.72,0.053	-0.16	11	+	T	C	Intron
13	24078281	G	C	+	2067.88	2,5,8,8	11,15,1,0	9,5,22,14	6,10,0,0	0.00113029	0.0380886	0.154,0.25,0.889,1.0	0.6,0.333,1.0,1.0	-0.16	13	+	G	C	Intron	rs330443861
3	18267068	T	C	+	442.6	0,0,0,1	13,22,0,2	0,0,10,9	17,20,7,9	0.000795361	0.0299093	0.0,0.0,NA,0.333	0.0,0.0,0.588,0.5	-0.161	3	+	T	C	Intron
4	90399681	A	G	+	444.69	0,0,0,0	17,17,10,0	0,0,0,20	19,16,17,11	3.98e-05	0.00306727	0.0,0.0,0.0,NA	0.0,0.0,0.0,0.645	-0.161	4	+	A	G	Intron	rs327117257
1	7686041	G	A	+	578.82	0,0,0,0	19,35,14,1	0,0,0,22	15,21,26,12	1.11e-06	0.000150576	0.0,0.0,0.0,0.0	0.0,0.0,0.0,0.647	-0.162	1	+	G	A	Intron	rs698528631
1	253190994	A	G	+	953.9	16,0,1,0	21,24,16,35	18,0,7,0	6,13,11,14	0.0012709	0.0412369	0.432,0.0,0.059,0.0	0.75,0.0,0.389,0.0	-0.162	1	+	A	G	3UTR	rs696735214
1	272752684	T	G	+	2497.5	5,17,6,1	0,0,11,0	20,14,7,12	0,0,0,0	1.97e-05	0.00171992	1.0,1.0,0.353,1.0	1.0,1.0,1.0,1.0	-0.162	1	+	T	G	Intron	rs336306026
3	97594416	T	A	+	1496.76	1,1,6,16	29,8,30,0	0,3,4,25	12,16,1,0	0.00122566	0.0403055	0.033,0.111,0.167,1.0	0.0,0.158,0.8,1.0	-0.162	3	+	T	A	3UTR
11	24775391	T	C	-	2136.34	10,8,10,8	31,10,0,7	18,9,14,10	11,4,0,8	0.00103126	0.0359144	0.244,0.444,1.0,0.533	0.621,0.692,1.0,0.556	-0.162		-	A	G		rs329647901
12	18168677	G	A	+	412.98	1,0,2,0	17,63,3,23	6,0,10,0	12,34,3,7	3.23e-05	0.0025893	0.056,0.0,0.4,0.0	0.333,0.0,0.769,0.0	-0.162	12	+	G	A	Intron	rs328028052
13	23823368	A	G	+	266.29	0,0,0,0	13,13,8,9	0,0,11,0	11,12,6,25	0.00135298	0.0429992	0.0,0.0,0.0,0.0	0.0,0.0,0.647,0.0	-0.162	13	+	A	G	Intron	rs328024969
13	125103769	T	G	+	267.38	0,0,0,4	24,10,29,38	0,1,14,4	15,3,38,14	0.000136641	0.00817339	0.0,0.0,0.0,0.095	0.0,0.25,0.269,0.222	-0.162	13	+	T	G	3UTR
15	121514465	T	C	+	261.84	0,0,0,0	9,28,7,1	0,0,0,11	19,17,11,6	0.00101109	0.0353947	0.0,0.0,0.0,0.0	0.0,0.0,0.0,0.647	-0.162	15	+	T	C	Intron	rs321388982
1	272195858	T	C	-	622.88	0,0,1,2	18,23,4,4	0,0,14,13	23,17,7,12	0.000179075	0.0100669	0.0,0.0,0.2,0.333	0.0,0.0,0.667,0.52	-0.163	1	-	A	G	Intron
2	139108346	A	G	-	3443.28	5,3,10,28	16,1,0,8	0,11,59,14	0,5,0,2	1.25e-05	0.00118705	0.238,0.75,1.0,0.778	NA,0.688,1.0,0.875	-0.163	2	-	T	C	CDS	rs81216475
6	158946546	G	A	+	997.95	2,4,3,0	13,7,0,5	5,13,12,0	8,4,0,5	0.000919862	0.0331749	0.133,0.364,1.0,0.0	0.385,0.765,1.0,0.0	-0.163	6	+	G	A	Intron	rs338642216
8	130321045	A	T	+	589.02	1,0,2,0	93,75,10,4	0,0,5,18	56,45,9,20	2.03e-06	0.000253689	0.011,0.0,0.167,0.0	0.0,0.0,0.357,0.474	-0.163		+	A	T		rs344970060
16	75361539	C	T	+	413.67	0,0,0,0	16,28,2,5	0,0,0,17	15,37,4,9	6.63e-05	0.00461866	0.0,0.0,0.0,0.0	0.0,0.0,0.0,0.654	-0.163	16	+	C	T	Intron	rs1113339849
3	106845588	T	C	-	1276.48	0,16,0,0	57,14,14,40	1,14,20,3	33,11,18,38	0.000588897	0.0241935	0.0,0.533,0.0,0.0	0.029,0.56,0.526,0.073	-0.164	3	-	A	G	CDS	rs321991827
11	1058279	C	T	-	578.78	0,0,1,2	10,17,11,7	0,0,7,11	9,15,9,10	0.00159924	0.0479738	0.0,0.0,0.083,0.222	0.0,0.0,0.438,0.524	-0.164		-	G	A		rs700201696
3	97594410	T	A	+	1695.25	0,2,5,16	30,7,38,0	0,4,8,28	15,16,2,0	2.94e-05	0.00240626	0.0,0.222,0.116,1.0	0.0,0.2,0.8,1.0	-0.165	3	+	T	A	3UTR
7	59330783	T	G	+	367.75	2,0,1,0	6,20,28,9	10,0,9,5	11,29,30,16	0.00109181	0.0372196	0.25,0.0,0.034,0.0	0.476,0.0,0.231,0.238	-0.165	7	+	T	G	Intron
10	30260135	C	T	-	590.16	3,0,1,0	8,2,3,20	0,2,21,1	1,12,4,4	3.62e-05	0.00284044	0.273,0.0,0.25,0.0	0.0,0.143,0.84,0.2	-0.165	10	-	G	A	Intron	rs327030837
13	202780629	T	C	-	261.15	0,0,0,1	39,14,3,7	0,0,0,11	14,12,12,3	0.000417219	0.0189227	0.0,0.0,0.0,0.125	0.0,0.0,0.0,0.786	-0.165	13	-	A	G	Intron	rs324657331
17	35030958	A	T	+	1042.67	12,5,2,0	4,4,6,26	4,10,7,0	1,4,3,2	0.00142007	0.0444589	0.75,0.556,0.25,0.0	0.8,0.714,0.7,0.0	-0.165	17	+	A	T	CDS	rs343533853
3	5416747	G	C	-	608.5	0,0,0,0	4,13,8,2	0,23,1,0	17,14,22,15	0.000473327	0.0207219	0.0,0.0,0.0,0.0	0.0,0.622,0.043,0.0	-0.166	3	-	C	G	CDS
4	464212	A	T	-	846.61	1,1,2,2	24,24,24,30	17,3,21,3	31,35,35,37	1.63e-05	0.00147133	0.04,0.04,0.077,0.063	0.354,0.079,0.375,0.075	-0.166	4	-	T	A	CDS
10	22972248	G	A	-	1032.17	6,0,2,0	12,53,5,0	17,0,7,11	28,34,7,7	0.000412498	0.0187772	0.333,0.0,0.286,NA	0.378,0.0,0.5,0.611	-0.166		-	C	T		rs342431689
13	2642111	G	T	-	579.92	1,0,0,0	17,20,4,1	0,0,0,23	20,14,15,9	0.000115868	0.00720314	0.056,0.0,0.0,0.0	0.0,0.0,0.0,0.719	-0.166	13	-	C	A	Intron	rs321686666
1	236475204	T	C	+	1011.63	2,2,8,0	2,2,0,12	4,7,17,0	2,0,0,4	0.00137623	0.0434842	0.5,0.5,1.0,0.0	0.667,1.0,1.0,0.0	-0.167		+	T	C		rs329955398
2	17161694	T	A	+	168.23	0,0,0,0	10,18,2,0	0,0,0,8	5,11,4,4	0.00163809	0.0486906	0.0,0.0,0.0,NA	0.0,0.0,0.0,0.667	-0.167	2	+	T	A	Intron	rs1110540120
3	42971761	A	G	+	316.84	0,0,0,0	22,17,6,1	0,0,0,14	17,14,10,7	0.000104711	0.0066468	0.0,0.0,0.0,0.0	0.0,0.0,0.0,0.667	-0.167	3	+	A	G	Intron	rs339324685
3	53680299	G	A	-	229.45	0,0,0,0	13,12,1,1	0,0,0,10	6,9,8,5	0.00138844	0.0437406	0.0,0.0,0.0,0.0	0.0,0.0,0.0,0.667	-0.167	3	-	C	T	Intron	rs332236099
4	3029119	G	A	+	734.79	0,0,5,0	24,39,0,0	0,0,11,9	14,20,0,0	5.35e-05	0.00389613	0.0,0.0,1.0,NA	0.0,0.0,1.0,1.0	-0.167		+	G	A
4	3034890	C	A	+	297.66	0,0,1,0	10,13,0,0	0,0,7,3	6,4,0,0	0.000445832	0.0198431	0.0,0.0,1.0,NA	0.0,0.0,1.0,1.0	-0.167		+	C	A
4	89248890	G	A	-	536.56	0,0,0,0	19,17,9,3	0,0,0,20	28,37,23,10	0.000329532	0.0159466	0.0,0.0,0.0,0.0	0.0,0.0,0.0,0.667	-0.167	4	-	C	T	Intron	rs343293309
4	110528147	A	G	-	95.55	0,0,0,0	15,7,6,8	0,0,6,0	6,4,3,4	0.00119897	0.0397303	0.0,0.0,0.0,0.0	0.0,0.0,0.667,0.0	-0.167	4	-	T	C	3UTR	rs336173531
5	33871482	C	T	+	621.76	0,0,0,2	19,4,0,0	0,0,5,15	10,6,0,0	8.54e-05	0.00563598	0.0,0.0,NA,1.0	0.0,0.0,1.0,1.0	-0.167	5	+	C	T	Intron	rs345043801
6	28543485	G	C	-	606.08	0,0,0,0	7,9,12,0	0,0,0,20	12,14,30,10	0.000971138	0.0344433	0.0,0.0,0.0,NA	0.0,0.0,0.0,0.667	-0.167	6	-	C	G	3UTR
7	65099003	G	A	+	325.57	0,0,0,0	22,25,8,2	0,0,0,14	12,13,15,7	2.22e-05	0.00190781	0.0,0.0,0.0,0.0	0.0,0.0,0.0,0.667	-0.167		+	G	A		rs334297058
7	65099120	C	T	+	325.57	0,0,0,0	15,15,7,2	0,0,0,14	20,22,19,7	0.00149259	0.0459342	0.0,0.0,0.0,0.0	0.0,0.0,0.0,0.667	-0.167		+	C	T		rs326245160
8	71617327	T	A	-	239.76	0,0,0,0	16,11,3,2	0,0,0,10	9,5,7,5	0.000450735	0.0199982	0.0,0.0,0.0,0.0	0.0,0.0,0.0,0.667	-0.167	8	-	A	T	Intron	rs330982691
11	78626324	G	A	-	169.31	0,0,0,0	6,6,29,50	8,0,0,0	4,12,23,19	0.000519411	0.0220998	0.0,0.0,0.0,0.0	0.667,0.0,0.0,0.0	-0.167	11	-	C	T	Intron	rs1109092403
12	2044459	A	T	+	1453.21	0,14,3,0	1,3,4,22	1,35,0,0	0,3,1,3	3.58e-06	0.000412457	0.0,0.824,0.429,0.0	1.0,0.921,0.0,0.0	-0.167	12	+	A	T	3UTR	rs320686010
12	50640547	A	G	-	330.58	0,0,0,0	8,22,7,2	0,0,0,14	15,27,15,7	0.00113788	0.0382526	0.0,0.0,0.0,0.0	0.0,0.0,0.0,0.667	-0.167	12	-	T	C	Intron	rs342771964
13	22843280	A	G	+	617.84	0,0,2,0	9,11,0,0	0,0,10,9	8,11,0,0	0.000956604	0.0340838	0.0,0.0,1.0,NA	0.0,0.0,1.0,1.0	-0.167	13	+	A	G	Intron	rs346412467
17	9257183	T	C	+	220.71	0,0,0,0	17,41,9,0	0,0,0,10	19,30,6,5	0.000498514	0.0214535	0.0,0.0,0.0,NA	0.0,0.0,0.0,0.667	-0.167	17	+	T	C	Intron	rs318616150
1	2586976	T	C	+	257.21	0,0,1,0	12,52,1,3	0,0,4,6	16,26,3,4	0.00137407	0.0434336	0.0,0.0,0.5,0.0	0.0,0.0,0.571,0.6	-0.168	1	+	T	C	Intron	rs789817736
1	21441598	T	C	-	276.12	0,0,3,0	32,1,2,23	0,4,7,0	8,3,3,6	0.000228239	0.0120754	0.0,0.0,0.6,0.0	0.0,0.571,0.7,0.0	-0.168		-	A	G		rs1109206357
1	66467067	A	G	+	108.71	0,0,0,0	16,14,10,7	3,4,1,2	9,12,11,21	0.00144819	0.0450282	0.0,0.0,0.0,0.0	0.25,0.25,0.083,0.087	-0.168	1	+	A	G	Intron
1	252224073	T	C	-	2103.43	8,12,2,6	11,10,6,0	7,15,3,29	6,5,2,0	0.000554217	0.0231394	0.421,0.545,0.25,1.0	0.538,0.75,0.6,1.0	-0.168	1	-	A	G	Intron	rs340815941
6	71773085	C	T	+	666.73	2,0,1,1	10,12,6,0	2,5,6,10	10,8,8,0	0.00102066	0.0356454	0.167,0.0,0.143,1.0	0.167,0.385,0.429,1.0	-0.168	6	+	C	T	Intron	rs81388404
AEMK02000452.1	2512529	T	G	+	17356	185,127,2,0	0,0,9,35	149,137,5,2	0,2,2,11	0.000618928	0.025078	1.0,1.0,0.182,0.0	1.0,0.986,0.714,0.154	-0.168	AEMK02000452.1	+	T	G	CDS
7	112035708	C	T	+	500.75	0,0,0,1	11,19,4,1	0,0,7,7	7,14,6,4	0.000567723	0.0235763	0.0,0.0,0.0,0.5	0.0,0.0,0.538,0.636	-0.169	7	+	C	T	Intron	rs336202525
12	59765430	G	C	+	2461.36	2,17,10,4	6,20,0,3	2,29,19,6	3,7,0,2	0.000364569	0.017126	0.25,0.459,1.0,0.571	0.4,0.806,1.0,0.75	-0.169	12	+	G	C	Intron	rs1108937170
13	122223936	A	G	+	637.83	0,0,0,0	8,21,8,1	0,0,0,23	18,19,16,11	4.14e-05	0.0031659	0.0,0.0,0.0,0.0	0.0,0.0,0.0,0.676	-0.169	13	+	A	G	Intron	rs337028717
4	111630351	T	C	+	497.92	1,0,0,1	5,14,1,1	4,0,0,15	2,5,5,7	0.000677496	0.0268005	0.167,0.0,0.0,0.5	0.667,0.0,0.0,0.682	-0.17	4	+	T	C	Intron	rs335190752
12	3218879	C	T	+	1561.47	4,6,4,3	0,6,13,0	9,7,10,11	0,5,2,0	0.000507617	0.0217351	1.0,0.5,0.235,1.0	1.0,0.583,0.833,1.0	-0.17	12	+	C	T	Intron
13	147428650	C	T	+	398.9	0,0,0,0	10,4,2,4	0,0,0,17	4,12,5,8	0.000376206	0.0175213	0.0,0.0,0.0,0.0	0.0,0.0,0.0,0.68	-0.17		+	C	T		rs326227637
9	56863816	A	G	+	914.59	6,0,0,0	8,32,7,1	19,1,0,12	28,12,14,7	0.00131537	0.0422407	0.429,0.0,0.0,0.0	0.404,0.077,0.0,0.632	-0.171	9	+	A	G	Intron	rs344929734
13	162353469	A	C	+	972.81	2,1,2,1	12,12,0,3	1,4,10,8	3,8,0,6	0.000600422	0.0245172	0.143,0.077,1.0,0.25	0.25,0.333,1.0,0.571	-0.171	13	+	A	C	Intron
15	121273821	G	A	-	5505.29	17,18,24,15	36,40,37,26	37,41,34,35	39,35,29,34	0.000154679	0.00899215	0.321,0.31,0.393,0.366	0.487,0.539,0.54,0.507	-0.171		-	C	T		rs321572886
3	4138995	C	G	+	273.76	0,0,0,0	2,7,14,4	11,0,0,0	5,4,13,8	0.0010781	0.0369356	0.0,0.0,0.0,0.0	0.688,0.0,0.0,0.0	-0.172	3	+	C	G	Intron
4	98392053	G	T	+	323.2	0,0,1,0	18,27,1,3	0,0,8,4	16,17,5,3	0.000961258	0.0341711	0.0,0.0,0.5,0.0	0.0,0.0,0.615,0.571	-0.172	4	+	G	T	Intron	rs339783892
6	89556944	A	C	+	137.21	0,0,1,0	12,15,11,12	0,0,8,2	11,11,6,8	0.00163985	0.0487113	0.0,0.0,0.083,0.0	0.0,0.0,0.571,0.2	-0.172	6	+	A	C	Intron	rs332039329
7	20349953	G	A	+	229.98	0,0,0,0	19,15,5,1	0,0,0,11	14,8,5,5	0.000180822	0.0101357	0.0,0.0,0.0,0.0	0.0,0.0,0.0,0.688	-0.172	7	+	G	A	Intron	rs792725336
12	39163328	T	C	-	721.4	4,0,0,1	11,27,4,0	5,0,1,18	6,16,1,0	1.68e-05	0.00150953	0.267,0.0,0.0,1.0	0.455,0.0,0.5,1.0	-0.172	12	-	A	G	Intron	rs342663874
13	24695114	C	A	+	1585.75	17,4,0,0	12,9,83,160	19,23,0,0	7,4,63,103	7.9e-05	0.00532879	0.586,0.308,0.0,0.0	0.731,0.852,0.0,0.0	-0.172	13	+	C	A	5UTR	rs337718571
14	82263357	C	T	+	810.75	3,0,4,0	10,54,7,11	16,0,10,0	10,42,5,19	0.00105318	0.0363552	0.231,0.0,0.364,0.0	0.615,0.0,0.667,0.0	-0.172	14	+	C	T	Intron	rs339032376
17	61676924	C	G	+	279.4	0,0,0,0	5,34,6,4	0,0,0,11	18,16,17,5	0.0008631	0.0316805	0.0,0.0,0.0,0.0	0.0,0.0,0.0,0.688	-0.172	17	+	C	G	Intron
10	57893056	G	A	+	2178.92	16,10,5,2	35,8,1,3	12,15,16,12	14,4,0,10	0.00140601	0.0441192	0.314,0.556,0.833,0.4	0.462,0.789,1.0,0.545	-0.173	10	+	G	A	Intron	rs81426275
11	15862238	G	A	+	3443.75	18,9,6,13	0,12,4,0	16,11,7,35	0,2,1,0	0.000285901	0.014281	1.0,0.429,0.6,1.0	1.0,0.846,0.875,1.0	-0.173		+	G	A		rs322998647
13	162353467	A	T	+	885.14	2,1,2,1	12,13,0,3	1,4,9,8	3,8,0,6	0.000652221	0.0260693	0.143,0.071,1.0,0.25	0.25,0.333,1.0,0.571	-0.173	13	+	A	T	Intron
13	162353468	T	A	+	924.92	2,1,2,1	12,13,0,3	1,4,10,8	3,8,0,6	0.000437332	0.01958	0.143,0.071,1.0,0.25	0.25,0.333,1.0,0.571	-0.173	13	+	T	A	Intron
14	129049318	A	G	-	1004.17	4,1,5,0	3,0,3,6	5,12,8,0	0,0,1,2	0.000912405	0.0329981	0.571,1.0,0.625,0.0	1.0,1.0,0.889,0.0	-0.173	14	-	T	C	Intron	rs332915592
6	10797651	G	C	+	312.17	1,0,0,0	4,10,9,7	7,0,0,6	8,5,6,8	0.0012294	0.0403762	0.2,0.0,0.0,0.0	0.467,0.0,0.0,0.429	-0.174	6	+	G	C	Intron	rs342768355
10	67032436	G	A	-	1383.05	6,0,5,5	6,32,6,0	10,1,11,13	1,17,5,0	0.000226911	0.0120278	0.5,0.0,0.455,1.0	0.909,0.056,0.688,1.0	-0.174	10	-	C	T	Intron
16	73328177	A	G	+	1027.92	0,3,10,0	19,4,12,19	0,7,24,0	8,1,10,9	0.000101219	0.00647017	0.0,0.429,0.455,0.0	0.0,0.875,0.706,0.0	-0.174		+	A	G		rs81462741
1	14481867	A	G	-	1205.69	6,7,2,2	26,21,7,0	8,15,5,8	17,16,4,0	0.00162336	0.0484326	0.188,0.25,0.222,1.0	0.32,0.484,0.556,1.0	-0.175	1	-	T	C	Intron	rs329713517
1	21441537	A	G	-	226.58	0,0,1,0	27,1,1,12	0,3,6,0	5,2,4,3	0.000141986	0.00841034	0.0,0.0,0.5,0.0	0.0,0.6,0.6,0.0	-0.175		-	T	C		rs1114019290
1	272745254	G	A	+	4261.86	17,24,2,7	0,0,10,0	27,33,13,16	0,0,2,0	0.00152526	0.0465691	1.0,1.0,0.167,1.0	1.0,1.0,0.867,1.0	-0.175	1	+	G	A	Intron	rs339486929
3	525881	G	C	+	333.83	0,0,0,0	11,10,8,2	0,0,0,14	16,19,10,6	0.00130388	0.0419765	0.0,0.0,0.0,0.0	0.0,0.0,0.0,0.7	-0.175	3	+	G	C	Intron	rs1113962727
4	1729581	C	T	+	160.29	0,0,0,0	19,23,20,7	0,0,0,7	19,16,9,3	0.00152255	0.0465074	0.0,0.0,0.0,0.0	0.0,0.0,0.0,0.7	-0.175	4	+	C	T	Intron
4	107119691	T	G	-	569.22	6,2,0,0	8,7,4,14	9,0,6,0	3,1,4,3	0.00169067	0.0497254	0.429,0.222,0.0,0.0	0.75,0.0,0.6,0.0	-0.175	4	-	A	C	5UTR	rs336658391
6	93831457	C	T	-	321.83	0,0,0,0	10,23,8,1	0,0,0,14	11,9,14,6	6.77e-05	0.0046924	0.0,0.0,0.0,0.0	0.0,0.0,0.0,0.7	-0.175	6	-	G	A	Intron
7	97752794	C	T	-	3685.33	6,27,12,11	14,0,20,20	11,44,6,12	5,1,13,4	0.0001892	0.0104672	0.3,1.0,0.375,0.355	0.688,0.978,0.316,0.75	-0.175	7	-	G	A	CDS	rs334592668
12	53980224	A	G	-	5654.33	15,30,31,11	25,0,27,27	41,33,24,18	21,0,15,11	0.000469465	0.0205848	0.375,1.0,0.534,0.289	0.661,1.0,0.615,0.621	-0.175	12	-	T	C	3UTR	rs344909082
18	6386427	G	A	-	2280.12	15,0,0,1	0,1,19,0	46,7,0,9	0,3,11,0	0.000107131	0.00677133	1.0,0.0,0.0,1.0	1.0,0.7,0.0,1.0	-0.175	18	-	C	T	Intron
AEMK02000423.1	21298	T	G	+	1064.39	3,6,3,1	7,0,0,0	4,2,10,10	0,0,0,0	0.000790076	0.0298154	0.3,1.0,1.0,1.0	1.0,1.0,1.0,1.0	-0.175		+	T	G
1	272982109	A	G	-	292.57	0,0,0,0	8,24,3,3	0,0,12,0	12,15,5,11	0.000534661	0.0225353	0.0,0.0,0.0,0.0	0.0,0.0,0.706,0.0	-0.176	1	-	T	C	Intron
2	151378600	G	A	+	276.88	0,0,0,0	11,13,5,1	0,0,0,12	8,6,9,5	0.00026995	0.0136673	0.0,0.0,0.0,0.0	0.0,0.0,0.0,0.706	-0.176	2	+	G	A	Intron	rs339605438
16	55428954	A	G	-	281.08	0,0,0,0	7,27,2,0	0,0,0,12	9,7,6,5	7.58e-05	0.00514944	0.0,0.0,0.0,NA	0.0,0.0,0.0,0.706	-0.176	16	-	T	C	Intron
17	52082844	G	A	+	306.79	0,0,0,0	11,24,4,0	0,0,0,12	11,7,8,5	9.33e-05	0.00605578	0.0,0.0,0.0,NA	0.0,0.0,0.0,0.706	-0.176	17	+	G	A	3UTR	rs320769360
17	52213345	T	C	+	1281.17	8,0,4,0	11,42,14,15	27,0,12,1	30,10,5,5	1.43e-06	0.000187785	0.421,0.0,0.222,0.0	0.474,0.0,0.706,0.167	-0.176	17	+	T	C	3UTR	rs336511474
17	62743319	C	T	+	1157.35	5,0,2,4	10,39,13,5	12,0,13,12	10,23,13,9	0.000132601	0.00799336	0.333,0.0,0.133,0.444	0.545,0.0,0.5,0.571	-0.176	17	+	C	T	Intron
2	142375960	C	T	+	347.84	0,0,0,0	11,20,10,1	0,1,0,15	18,17,15,8	0.000193261	0.0106405	0.0,0.0,0.0,0.0	0.0,0.056,0.0,0.652	-0.177	2	+	C	T	CDS	rs320631496
17	58004829	T	C	-	1688.92	4,8,7,0	0,8,1,0	10,7,13,6	0,1,0,0	0.00111391	0.0377332	1.0,0.5,0.875,NA	1.0,0.875,1.0,1.0	-0.177	17	-	A	G	Intron	rs80808754
18	48526788	T	C	+	2493.02	8,12,2,7	15,17,1,0	11,13,12,30	9,9,0,0	7.67e-05	0.00520043	0.348,0.414,0.667,1.0	0.55,0.591,1.0,1.0	-0.178	18	+	T	C	Intron
3	125105175	T	C	-	1192.32	4,7,2,1	10,0,0,0	4,7,8,12	0,0,0,0	3.57e-05	0.00281063	0.286,1.0,1.0,1.0	1.0,1.0,1.0,1.0	-0.179	3	-	A	G	Intron	rs81310451
6	6929378	C	G	-	1069.85	4,0,4,0	10,2,0,13	0,7,20,0	8,0,0,8	0.000841706	0.031133	0.286,0.0,1.0,0.0	0.0,1.0,1.0,0.0	-0.179		-	G	C		rs327256877
6	165861282	A	G	+	1661.29	6,6,7,10	15,12,21,29	23,12,8,19	21,12,17,19	0.00164012	0.0487146	0.286,0.333,0.25,0.256	0.523,0.5,0.32,0.5	-0.179	6	+	A	G	3UTR
11	9522235	A	T	-	1548.84	4,3,4,0	0,11,0,0	10,4,16,9	0,2,0,0	4.57e-05	0.0034329	1.0,0.214,1.0,NA	1.0,0.667,1.0,1.0	-0.179	11	-	T	A	Intron	rs339017346
2	116883486	A	G	+	565.65	0,0,3,0	24,21,2,0	0,0,11,10	17,24,7,1	0.000723586	0.0280434	0.0,0.0,0.6,NA	0.0,0.0,0.611,0.909	-0.18	2	+	A	G	Intron	rs340543865
3	125117212	A	C	-	452.34	0,0,1,0	32,25,4,10	0,0,16,1	13,11,3,12	1.23e-06	0.000164963	0.0,0.0,0.2,0.0	0.0,0.0,0.842,0.077	-0.18	3	-	T	G	Intron	rs327438463
3	73090536	G	T	+	302.07	0,0,1,0	11,26,1,1	0,0,2,10	10,9,1,8	0.000541358	0.0227218	0.0,0.0,0.5,0.0	0.0,0.0,0.667,0.556	-0.181		+	G	T		rs332431698
4	126686607	A	G	-	1415.51	2,5,4,1	7,12,0,0	10,10,15,11	4,9,0,0	0.000294955	0.0146178	0.222,0.294,1.0,1.0	0.714,0.526,1.0,1.0	-0.181	4	-	T	C	Intron	rs322430625
9	122978	T	C	-	158.19	0,0,0,0	17,13,3,0	0,2,0,8	6,11,2,6	0.000324876	0.0157579	0.0,0.0,0.0,NA	0.0,0.154,0.0,0.571	-0.181	9	-	A	G	Intron	rs336213250
6	150223081	T	C	-	1666.06	22,8,2,0	46,3,23,15	11,15,12,1	13,8,6,11	0.000823452	0.0306203	0.324,0.727,0.08,0.0	0.458,0.652,0.667,0.083	-0.182	6	-	A	G	CDS	rs700963210
7	52886157	A	G	+	292.65	1,1,0,0	10,39,6,14	4,9,2,4	17,28,5,28	0.000553256	0.0231086	0.091,0.025,0.0,0.0	0.19,0.243,0.286,0.125	-0.182	7	+	A	G	Intron
13	140662918	T	C	-	117.98	0,0,0,1	13,23,17,19	5,3,2,3	12,12,10,23	0.000284578	0.0142329	0.0,0.0,0.0,0.05	0.294,0.2,0.167,0.115	-0.182	13	-	A	G	Intron
5	33612758	C	A	+	2752.29	17,9,15,17	45,17,11,4	17,2,11,11	11,2,2,3	0.000656093	0.0261701	0.274,0.346,0.577,0.81	0.607,0.5,0.846,0.786	-0.183	5	+	C	A	CDS	rs344255500
6	169115749	A	G	+	302.93	0,0,1,0	22,8,1,0	0,0,9,4	10,8,1,4	0.000460712	0.0203188	0.0,0.0,0.5,NA	0.0,0.0,0.9,0.5	-0.183	6	+	A	G	Intron	rs695188920
8	135145051	C	T	+	270.45	0,0,0,0	7,15,4,5	0,0,0,11	10,11,6,4	0.000618362	0.0250649	0.0,0.0,0.0,0.0	0.0,0.0,0.0,0.733	-0.183	8	+	C	T	Intron	rs338379213
17	52082849	G	A	+	272.82	0,0,0,0	11,25,4,0	0,0,0,11	7,8,7,4	6.5e-05	0.00455331	0.0,0.0,0.0,NA	0.0,0.0,0.0,0.733	-0.183	17	+	G	A	3UTR	rs325413417
AEMK02000452.1	2187623	C	T	+	465.33	0,0,0,1	5,32,0,1	0,0,4,14	8,16,6,0	2.93e-05	0.0024009	0.0,0.0,NA,0.5	0.0,0.0,0.4,1.0	-0.183	AEMK02000452.1	+	C	T	Intron
1	106913969	T	C	-	324.7	0,0,1,0	9,14,3,2	0,0,1,11	7,9,4,3	0.00147125	0.0455078	0.0,0.0,0.25,0.0	0.0,0.0,0.2,0.786	-0.184	1	-	A	G	Intron	rs320872007
2	116883492	T	C	+	529.45	0,0,3,0	22,21,2,0	0,0,10,10	18,24,6,1	0.00152903	0.0466299	0.0,0.0,0.6,NA	0.0,0.0,0.625,0.909	-0.184	2	+	T	C	Intron	rs321574250
6	78834133	A	G	+	1748.12	4,0,4,16	3,24,7,6	14,1,6,24	2,10,5,3	0.000310436	0.0152386	0.571,0.0,0.364,0.727	0.875,0.091,0.545,0.889	-0.184	6	+	A	G	Intron	rs340122131
9	33017647	A	G	+	1983.52	7,10,5,3	15,15,0,3	8,12,20,14	6,3,0,10	0.000361392	0.0170076	0.318,0.4,1.0,0.5	0.571,0.8,1.0,0.583	-0.184	9	+	A	G	Intron	rs336488253
1	272097954	G	A	-	279.58	0,0,1,0	4,19,1,1	0,0,4,8	6,5,2,6	0.00119189	0.0395326	0.0,0.0,0.5,0.0	0.0,0.0,0.667,0.571	-0.185	1	-	C	T	Intron	rs339887275
12	52715766	T	C	+	1798.66	5,5,7,0	0,7,2,0	13,4,13,12	0,2,0,0	0.00124298	0.0406925	1.0,0.417,0.778,NA	1.0,0.667,1.0,1.0	-0.185	12	+	T	C	Intron	rs328756882
7	22868947	A	G	+	3112.84	0,2,9,0	17,8,531,56	1,252,2,0	356,13,386,19	0	0	0.0,0.2,0.017,0.0	0.003,0.951,0.005,0.0	-0.186	7	+	A	G	Intron
17	55119876	C	T	-	1069.87	4,0,2,3	8,14,0,0	3,1,9,17	0,12,0,0	0.000354448	0.0167853	0.333,0.0,1.0,1.0	1.0,0.077,1.0,1.0	-0.186	17	-	G	A	Intron	rs341305451
1	2588073	A	G	+	823.89	0,0,2,3	18,40,4,4	2,0,15,16	16,21,10,4	1.37e-06	0.000181496	0.0,0.0,0.333,0.429	0.111,0.0,0.6,0.8	-0.187	1	+	A	G	Intron	rs342598571
17	32828710	G	A	+	147.44	0,0,0,0	12,12,15,0	1,0,0,7	8,7,13,4	0.0015468	0.046964	0.0,0.0,0.0,NA	0.111,0.0,0.0,0.636	-0.187	17	+	G	A	Intron	rs339756576
17	46740251	C	A	-	1896.9	12,7,11,0	6,9,6,33	9,18,17,0	1,6,3,10	6.76e-05	0.0046871	0.667,0.438,0.647,0.0	0.9,0.75,0.85,0.0	-0.187	17	-	G	T	3UTR	rs325603084
4	76887942	C	T	+	533.71	0,0,0,0	22,28,5,2	0,0,0,21	18,22,7,7	8.44e-07	0.000118094	0.0,0.0,0.0,0.0	0.0,0.0,0.0,0.75	-0.188		+	C	T		rs344301294
12	19278388	G	C	-	1794.86	9,2,9,2	0,0,0,6	8,9,23,2	0,0,0,0	0.00154821	0.0469839	1.0,1.0,1.0,0.25	1.0,1.0,1.0,1.0	-0.188	12	-	C	G	CDS	rs323750031
14	141341435	T	C	-	564.17	1,0,0,1	15,28,13,8	2,0,0,21	15,32,11,5	3e-05	0.00244866	0.063,0.0,0.0,0.111	0.118,0.0,0.0,0.808	-0.188	14	-	A	G	Intron	rs321430920
15	37831533	A	G	+	121.99	0,0,0,0	27,32,0,0	0,0,0,6	6,5,1,2	8.01e-05	0.00538189	0.0,0.0,NA,NA	0.0,0.0,0.0,0.75	-0.188	15	+	A	G	Intron	rs318643542
16	55428933	G	A	-	299.8	0,0,0,0	10,21,4,0	0,0,0,12	11,8,8,4	0.000178794	0.0100566	0.0,0.0,0.0,NA	0.0,0.0,0.0,0.75	-0.188	16	-	C	T	Intron
X	121503315	T	C	-	812.18	0,0,0,5	3,15,18,3	3,0,0,21	2,12,17,6	0.00121835	0.0401812	0.0,0.0,0.0,0.625	0.6,0.0,0.0,0.778	-0.188		-	A	G		rs338772552
2	151454406	T	C	+	811.29	4,1,0,0	0,3,13,0	9,3,0,7	0,4,4,0	0.00150237	0.0460934	1.0,0.25,0.0,NA	1.0,0.429,0.0,1.0	-0.19		+	T	C
6	53068761	C	G	+	2888.05	20,14,2,5	0,34,1,2	22,22,8,11	0,12,0,3	0.000180265	0.0101191	1.0,0.292,0.667,0.714	1.0,0.647,1.0,0.786	-0.19	6	+	C	G	Intron	rs346053873
2	135546747	G	C	-	642.36	3,0,5,0	17,0,9,10	2,5,17,0	5,5,9,4	0.00101076	0.0353898	0.15,NA,0.357,0.0	0.286,0.5,0.654,0.0	-0.191	2	-	C	G	CDS	rs329483289
2	139018808	G	A	-	1553.55	0,1,7,0	7,1,0,9	1,14,34,0	1,3,2,5	1.7e-05	0.0015242	0.0,0.5,1.0,0.0	0.5,0.824,0.944,0.0	-0.192		-	C	T		rs336534759
3	100579702	C	T	+	461.52	0,0,1,0	10,10,1,2	0,0,9,10	11,11,6,5	0.00136683	0.043284	0.0,0.0,0.5,0.0	0.0,0.0,0.6,0.667	-0.192	3	+	C	T	Intron	rs331347932
4	76887781	A	G	+	246.46	0,0,0,0	12,12,4,5	0,0,0,10	9,15,4,3	0.000803338	0.0300979	0.0,0.0,0.0,0.0	0.0,0.0,0.0,0.769	-0.192		+	A	G		rs333148335
8	30053194	G	C	+	263.17	0,0,0,0	10,17,1,2	0,0,0,10	8,15,5,3	0.00126085	0.0410301	0.0,0.0,0.0,0.0	0.0,0.0,0.0,0.769	-0.192	8	+	G	C	Intron	rs321485900
13	17623870	C	A	+	100.6	0,0,0,0	21,13,1,1	0,1,6,0	7,5,4,8	0.00159603	0.0479238	0.0,0.0,0.0,0.0	0.0,0.167,0.6,0.0	-0.192	13	+	C	A	Intron	rs337007929
13	68790762	T	C	-	252.69	0,0,0,0	15,16,11,0	0,0,0,10	17,13,14,3	0.00144789	0.0450234	0.0,0.0,0.0,NA	0.0,0.0,0.0,0.769	-0.192	13	-	A	G	Intron	rs319438823
X	90796269	G	A	-	251.79	0,0,0,0	23,16,4,0	0,0,0,10	10,7,7,3	0.000108349	0.00683008	0.0,0.0,0.0,NA	0.0,0.0,0.0,0.769	-0.192	X	-	C	T	Intron	rs339846082
1	77176289	C	T	+	1324.33	6,10,5,0	8,14,18,19	11,19,5,0	5,5,9,12	0.000992493	0.0349563	0.429,0.417,0.217,0.0	0.688,0.792,0.357,0.0	-0.193		+	C	T		rs713882011
5	77846890	C	A	+	402.45	0,0,0,0	9,21,6,3	0,0,0,17	8,19,18,5	8.54e-05	0.00563408	0.0,0.0,0.0,0.0	0.0,0.0,0.0,0.773	-0.193		+	C	A		rs323230597
8	30496739	G	A	+	3596.33	18,8,36,13	20,11,0,17	6,3,29,12	2,2,0,4	0.000391323	0.0180545	0.474,0.421,1.0,0.433	0.75,0.6,1.0,0.75	-0.193	8	+	G	A	CDS
1	2591419	G	A	+	371.98	1,0,1,1	10,25,3,3	0,0,8,6	10,10,5,2	0.00152573	0.0465707	0.091,0.0,0.25,0.25	0.0,0.0,0.615,0.75	-0.194	1	+	G	A	Intron	rs340771313
6	78834622	G	C	+	213.05	0,0,0,0	8,21,10,9	7,0,0,5	7,10,8,13	7.61e-05	0.00516511	0.0,0.0,0.0,0.0	0.5,0.0,0.0,0.278	-0.194	6	+	G	C	Intron	rs332521283
6	170701677	T	C	-	125.48	0,0,0,0	13,7,6,19	0,0,7,0	7,3,2,11	0.000545798	0.0228576	0.0,0.0,0.0,0.0	0.0,0.0,0.778,0.0	-0.194	6	-	A	G	5UTR	rs339812582
7	29295724	A	G	+	323.02	0,0,0,0	7,10,3,1	0,0,0,14	11,7,6,4	0.000761003	0.0290042	0.0,0.0,0.0,0.0	0.0,0.0,0.0,0.778	-0.194	7	+	A	G	Intron	rs338035838
12	3218849	G	A	+	1320.65	5,4,2,3	0,6,13,0	7,11,7,10	0,7,3,0	0.00163155	0.048567	1.0,0.4,0.133,1.0	1.0,0.611,0.7,1.0	-0.194	12	+	G	A	Intron
12	39188124	T	C	-	566.09	4,0,0,0	8,32,1,6	14,0,4,0	7,18,5,8	0.00158294	0.0477017	0.333,0.0,0.0,0.0	0.667,0.0,0.444,0.0	-0.194	12	-	A	G	Intron	rs340196436
13	192337551	A	G	-	1363.29	16,1,5,4	19,0,0,4	4,0,14,4	1,0,0,0	0.000129588	0.00785452	0.457,1.0,1.0,0.5	0.8,NA,1.0,1.0	-0.194	13	-	T	C	CDS	rs321352482
4	126684936	T	C	-	204.24	0,0,0,0	13,26,2,0	4,3,2,5	13,25,14,11	0.000821324	0.0305705	0.0,0.0,0.0,NA	0.235,0.107,0.125,0.313	-0.195	4	-	A	G	Intron
10	58052667	C	T	+	619.49	0,0,4,0	12,27,5,3	1,0,11,10	19,12,6,9	0.000959624	0.0341482	0.0,0.0,0.444,0.0	0.05,0.0,0.647,0.526	-0.195	10	+	C	T	Intron
5	33615056	T	C	+	3023.12	32,6,20,12	49,21,15,6	14,6,24,15	16,6,2,5	0.000366065	0.0171832	0.395,0.222,0.571,0.667	0.467,0.5,0.923,0.75	-0.196	5	+	T	C	CDS	rs331048178
10	13887775	C	T	-	219.86	0,0,0,0	15,65,1,2	0,0,3,8	21,58,11,6	0.000935104	0.0335715	0.0,0.0,0.0,0.0	0.0,0.0,0.214,0.571	-0.196	10	-	G	A	Intron	rs337267948
10	48167952	C	T	-	261.51	1,0,0,1	11,21,1,0	2,0,0,7	3,9,0,0	0.00105569	0.0364109	0.083,0.0,0.0,1.0	0.4,0.0,NA,1.0	-0.196		-	G	A
9	133169456	A	C	+	821.16	4,0,2,1	3,41,1,1	10,0,5,9	2,19,0,4	8.14e-05	0.00544682	0.571,0.0,0.667,0.5	0.833,0.0,1.0,0.692	-0.197	9	+	A	C	Intron	rs320346133
7	23269837	G	T	-	731.03	5,0,1,3	2,28,2,1	6,0,5,9	1,7,1,1	0.000129242	0.00784273	0.714,0.0,0.333,0.75	0.857,0.0,0.833,0.9	-0.198		-	C	A		rs320906373
12	564935	G	A	-	1436.37	2,0,4,2	4,20,0,3	19,0,17,11	5,8,0,4	1.21e-06	0.000163151	0.333,0.0,1.0,0.4	0.792,0.0,1.0,0.733	-0.198	12	-	C	T	Intron	rs334510938
10	14558622	G	A	+	502.12	0,0,1,1	11,6,8,4	0,0,11,9	10,8,8,8	0.00112358	0.037941	0.0,0.0,0.111,0.2	0.0,0.0,0.579,0.529	-0.199	10	+	G	A	Intron	rs337478509
12	565626	T	C	-	545.52	0,0,3,0	0,16,0,2	6,0,10,4	7,6,0,2	0.00140399	0.044061	NA,0.0,1.0,0.0	0.462,0.0,1.0,0.667	-0.199	12	-	A	G	Intron	rs329389831
12	59743220	T	G	+	991.7	3,7,2,1	10,9,0,2	3,10,11,1	1,4,0,2	0.00109236	0.0372251	0.231,0.438,1.0,0.333	0.75,0.714,1.0,0.333	-0.199	12	+	T	G	Intron	rs1111432867
1	20986070	G	A	-	193.1	0,0,0,0	1,12,8,2	0,0,0,8	1,3,6,2	0.000479307	0.0209284	0.0,0.0,0.0,0.0	0.0,0.0,0.0,0.8	-0.2	1	-	C	T	Intron	rs320306716
2	6791242	C	T	-	288.9	0,0,0,0	7,6,4,3	0,0,0,12	2,9,3,3	0.000309315	0.015198	0.0,0.0,0.0,0.0	0.0,0.0,0.0,0.8	-0.2		-	G	A		rs321918911
5	80173749	G	A	-	193.75	0,0,0,0	14,12,11,0	0,0,0,8	12,6,6,2	0.000889423	0.0323708	0.0,0.0,0.0,NA	0.0,0.0,0.0,0.8	-0.2	5	-	C	T	Intron	rs319233153
7	20349943	C	T	+	284.29	0,0,0,0	20,13,3,1	0,0,0,12	11,7,3,3	3.46e-05	0.00273807	0.0,0.0,0.0,0.0	0.0,0.0,0.0,0.8	-0.2	7	+	C	T	Intron	rs334343108
11	18468542	T	C	-	413.17	2,0,1,0	5,15,17,12	10,0,5,1	5,7,7,16	0.00065542	0.0261501	0.286,0.0,0.056,0.0	0.667,0.0,0.417,0.059	-0.2	11	-	A	G	3UTR	rs702272981
1	2587603	G	T	+	122.84	0,0,0,0	17,51,3,0	0,0,3,4	8,27,10,3	0.00148673	0.0458451	0.0,0.0,0.0,NA	0.0,0.0,0.231,0.571	-0.201	1	+	G	T	Intron	rs321616797
11	3195263	T	G	-	431.65	0,0,0,0	32,77,9,5	0,0,13,5	31,50,16,9	1.62e-06	0.000209514	0.0,0.0,0.0,0.0	0.0,0.0,0.448,0.357	-0.201	11	-	A	C	Intron	rs343121919
14	74742021	C	A	-	188.88	0,0,0,0	21,21,6,3	1,0,0,8	12,17,11,3	0.000785496	0.0296823	0.0,0.0,0.0,0.0	0.077,0.0,0.0,0.727	-0.201	14	-	G	T	Intron	rs319343814
X	123986362	G	A	+	777.92	1,1,4,0	5,1,3,15	5,3,15,2	3,6,5,4	0.00112552	0.0379648	0.167,0.5,0.571,0.0	0.625,0.333,0.75,0.333	-0.201		+	G	A		rs1110213053
1	2588111	G	A	+	645.14	1,0,1,3	21,33,5,3	1,0,10,13	14,24,9,1	0.000124956	0.00763643	0.045,0.0,0.167,0.5	0.067,0.0,0.526,0.929	-0.202	1	+	G	A	Intron	rs341332701
9	91509813	G	A	+	4236.29	2,12,10,4	12,18,19,5	44,20,24,52	32,19,23,44	0.00148213	0.045744	0.143,0.4,0.345,0.444	0.579,0.513,0.511,0.542	-0.203	9	+	G	A	Intron
9	133167364	G	A	+	796.96	1,0,2,1	26,26,3,3	0,0,14,12	28,29,0,12	0.000650603	0.0260209	0.037,0.0,0.4,0.25	0.0,0.0,1.0,0.5	-0.203	9	+	G	A	5UTR	rs344883711
11	9522916	T	C	-	2214.79	4,5,9,0	1,9,0,0	17,11,25,8	0,5,0,0	0.0014211	0.0444849	0.8,0.357,1.0,NA	1.0,0.688,1.0,1.0	-0.203	11	-	A	G	Intron	rs325378607
2	5188603	G	C	-	1754.19	5,12,5,3	4,0,12,0	11,10,6,14	0,0,3,0	0.000313532	0.0153542	0.556,1.0,0.294,1.0	1.0,1.0,0.667,1.0	-0.204	2	-	C	G	Intron	rs342136839
2	7438521	G	A	+	394.84	1,0,0,0	8,2,23,6	16,2,0,0	9,5,12,9	6.54e-05	0.00457307	0.111,0.0,0.0,0.0	0.64,0.286,0.0,0.0	-0.204	2	+	G	A	CDS	rs345244532
7	59330779	C	G	+	543.86	2,0,1,0	5,13,24,5	11,0,10,5	10,22,25,10	0.0009645	0.0342471	0.286,0.0,0.04,0.0	0.524,0.0,0.286,0.333	-0.204	7	+	C	G	Intron	rs1109866361
5	10114565	T	C	-	1477.44	7,7,5,2	13,3,14,2	14,20,9,8	5,5,7,7	0.00154985	0.0469995	0.35,0.7,0.263,0.5	0.737,0.8,0.563,0.533	-0.205		-	A	G		rs344070677
17	62380921	G	C	+	228.44	0,0,0,0	7,13,4,6	0,0,0,9	10,8,5,2	0.000994537	0.035005	0.0,0.0,0.0,0.0	0.0,0.0,0.0,0.818	-0.205	17	+	G	C	Intron
AEMK02000258.1	126764	T	C	+	924.51	9,0,0,0	14,2,40,11	21,12,0,0	20,5,17,7	4.18e-05	0.00318797	0.391,0.0,0.0,0.0	0.512,0.706,0.0,0.0	-0.207	AEMK02000258.1	+	T	C	CDS
10	11433940	C	T	-	245.54	0,0,0,0	9,16,3,4	0,0,0,10	11,7,6,2	0.000450735	0.0199982	0.0,0.0,0.0,0.0	0.0,0.0,0.0,0.833	-0.208	10	-	G	A	Intron	rs336067565
17	55119783	C	T	-	1130.68	6,0,2,3	6,9,1,0	3,0,7,19	0,7,0,0	0.00136111	0.0431736	0.5,0.0,0.667,1.0	1.0,0.0,1.0,1.0	-0.208	17	-	G	A	Intron	rs332896276
4	125832436	C	T	+	880.49	0,0,12,0	50,3,13,39	0,3,21,0	17,1,16,16	0.0001838	0.0102581	0.0,0.0,0.48,0.0	0.0,0.75,0.568,0.0	-0.209	4	+	C	T	CDS
17	19574152	A	T	+	1200.33	9,3,7,0	14,5,12,25	14,4,14,0	5,3,7,14	0.00124807	0.0407924	0.391,0.375,0.368,0.0	0.737,0.571,0.667,0.0	-0.21		+	A	T		rs335715839
7	37201193	C	T	+	528.8	3,0,0,0	6,23,0,4	15,0,5,0	3,7,6,12	0.000476814	0.020851	0.333,0.0,NA,0.0	0.833,0.0,0.455,0.0	-0.211	7	+	C	T	Intron	rs327888931
3	3644885	C	T	-	275.85	0,0,0,0	2,9,8,6	11,0,0,0	2,10,4,3	0.000243452	0.0126681	0.0,0.0,0.0,0.0	0.846,0.0,0.0,0.0	-0.212	3	-	G	A	CDS	rs344161596
3	3644888	C	T	-	266.85	0,0,0,0	2,9,8,6	11,0,0,0	2,10,4,3	0.000243452	0.0126681	0.0,0.0,0.0,0.0	0.846,0.0,0.0,0.0	-0.212	3	-	G	A	CDS	rs325288646
3	53680183	C	A	-	278.96	0,0,0,0	12,7,0,3	0,0,0,11	7,11,4,2	0.00121874	0.0401816	0.0,0.0,NA,0.0	0.0,0.0,0.0,0.846	-0.212	3	-	G	T	Intron	rs345291335
3	93383065	T	G	+	578.12	0,0,1,1	9,7,2,2	0,0,7,14	4,7,2,5	0.000347063	0.0165417	0.0,0.0,0.333,0.333	0.0,0.0,0.778,0.737	-0.212	3	+	T	G	Intron
4	127430814	T	C	+	223.06	0,0,0,0	8,12,5,0	0,0,0,11	2,14,11,2	0.00136626	0.0432705	0.0,0.0,0.0,NA	0.0,0.0,0.0,0.846	-0.212	4	+	T	C	Intron	rs330150683
14	47019774	G	A	+	1799.11	9,9,1,2	12,10,3,0	8,12,2,28	6,3,1,1	9.37e-05	0.00607617	0.429,0.474,0.25,1.0	0.571,0.8,0.667,0.966	-0.213	14	+	G	A	Intron	rs318884190
3	42027978	T	C	-	301.98	0,0,0,0	9,10,5,1	0,0,0,12	13,10,4,2	0.000845363	0.0312217	0.0,0.0,0.0,0.0	0.0,0.0,0.0,0.857	-0.214	3	-	A	G	Intron
6	93831337	G	C	-	283.83	0,0,0,0	12,10,10,1	0,0,0,12	18,11,9,2	0.000800399	0.0300405	0.0,0.0,0.0,0.0	0.0,0.0,0.0,0.857	-0.214	6	-	C	G	Intron
3	126463072	G	A	-	616.05	0,4,0,0	29,3,1,17	0,12,10,0	7,8,2,14	2.74e-05	0.00226992	0.0,0.571,0.0,0.0	0.0,0.6,0.833,0.0	-0.215		-	C	T		rs1112260377
1	267460961	A	G	+	2189.34	15,0,4,9	20,22,13,18	19,0,26,21	14,10,13,13	1.41e-05	0.00130853	0.429,0.0,0.235,0.333	0.576,0.0,0.667,0.618	-0.216		+	A	G		rs1114161146
1	31882160	T	C	-	317	0,0,0,1	9,9,7,4	0,0,0,12	0,5,5,3	7.97e-05	0.00536368	0.0,0.0,0.0,0.2	NA,0.0,0.0,0.8	-0.217	1	-	A	G	CDS	rs325422915
10	11481277	T	A	+	418.83	1,0,0,0	17,24,1,0	0,0,0,16	10,17,4,1	6.1e-05	0.00433252	0.056,0.0,0.0,NA	0.0,0.0,0.0,0.941	-0.217	10	+	T	A	Intron	rs324418957
12	2045070	C	T	+	1366.14	1,18,1,0	3,4,1,30	2,29,1,0	2,2,0,4	7.29e-06	0.000757708	0.25,0.818,0.5,0.0	0.5,0.935,1.0,0.0	-0.217	12	+	C	T	3UTR	rs322715724
5	33615041	C	A	+	3233.06	30,7,19,11	48,17,12,4	17,7,23,9	12,4,2,3	7.63e-05	0.00517966	0.385,0.292,0.613,0.733	0.586,0.636,0.92,0.75	-0.218	5	+	C	A	CDS	rs339544493
15	54758100	A	G	+	408.25	1,1,1,1	6,16,16,12	6,3,2,7	10,15,8,8	0.00161816	0.0483404	0.143,0.059,0.059,0.077	0.375,0.167,0.2,0.467	-0.218		+	A	G
2	7185237	T	C	+	1580.64	8,7,3,2	11,14,6,0	10,12,4,19	3,7,3,0	4.68e-05	0.00349415	0.421,0.333,0.333,1.0	0.769,0.632,0.571,1.0	-0.221	2	+	T	C	Intron	rs340473150
5	17558040	C	T	+	1282.08	6,1,7,0	8,11,0,0	4,2,11,15	4,3,0,0	0.000530697	0.0224322	0.429,0.083,1.0,NA	0.5,0.4,1.0,1.0	-0.221	5	+	C	T	Intron
3	31436787	G	T	+	391.48	0,0,2,0	4,24,4,0	0,0,4,10	8,8,8,0	0.00123085	0.0404122	0.0,0.0,0.333,NA	0.0,0.0,0.333,1.0	-0.222	3	+	G	T	Intron	rs328550948
4	95345961	G	A	-	198.46	0,0,0,0	10,32,1,4	0,0,0,8	8,16,2,1	0.00034827	0.0165763	0.0,0.0,0.0,0.0	0.0,0.0,0.0,0.889	-0.222	4	-	C	T	Intron
8	135422114	T	G	+	206.81	0,0,0,0	10,16,4,2	0,0,0,8	10,5,6,1	0.000906602	0.032838	0.0,0.0,0.0,0.0	0.0,0.0,0.0,0.889	-0.222		+	T	G		rs340598930
11	15905638	G	A	+	810.24	0,7,3,0	11,9,6,10	0,8,14,0	1,3,1,7	0.000117408	0.00728281	0.0,0.438,0.333,0.0	0.0,0.727,0.933,0.0	-0.222	11	+	G	A	CDS	rs80963543
13	99771536	A	G	-	129.67	0,0,0,0	9,52,1,2	0,0,0,6	7,19,0,3	0.000853879	0.03145	0.0,0.0,0.0,0.0	0.0,0.0,NA,0.667	-0.222	13	-	T	C	Intron	rs327631263
17	5259154	C	G	+	190.35	0,0,0,0	12,39,2,2	0,0,0,8	8,20,0,4	0.000343539	0.0164339	0.0,0.0,0.0,0.0	0.0,0.0,NA,0.667	-0.222	17	+	C	G	Intron	rs330010622
3	125779802	A	G	-	934.65	1,5,1,3	9,0,3,3	0,16,6,4	3,1,0,1	0.000751794	0.028745	0.1,1.0,0.25,0.5	0.0,0.941,1.0,0.8	-0.223	3	-	T	C	Intron	rs344936587
6	877328	G	A	+	1993.21	6,17,0,2	15,23,10,3	16,23,1,16	11,8,12,11	0.00148941	0.0459049	0.286,0.425,0.0,0.4	0.593,0.742,0.077,0.593	-0.223	6	+	G	A	Intron	rs337831431
1	251265882	C	T	-	767.65	0,3,0,2	17,7,2,0	0,10,3,11	6,3,4,0	4.4e-05	0.00332832	0.0,0.3,0.0,1.0	0.0,0.769,0.429,1.0	-0.224	1	-	G	A	Intron	rs343385797
12	5819147	A	G	-	1107.79	3,9,3,1	10,6,3,0	8,6,13,4	2,1,0,3	0.000716258	0.0278534	0.231,0.6,0.5,1.0	0.8,0.857,1.0,0.571	-0.224	12	-	T	C	Intron
2	77042864	G	A	-	224.17	0,0,0,0	3,9,5,3	0,0,9,0	2,5,1,5	0.000620632	0.0251241	0.0,0.0,0.0,0.0	0.0,0.0,0.9,0.0	-0.225		-	C	T		rs346160864
7	61028364	G	A	+	3954.63	22,0,9,0	1,28,20,3	40,0,49,25	0,26,28,22	0.00058575	0.0241118	0.957,0.0,0.31,0.0	1.0,0.0,0.636,0.532	-0.225	7	+	G	A	Intron	rs80847563
8	135145017	G	T	+	227.82	0,0,0,0	10,11,4,3	0,0,0,9	7,9,7,1	0.00117075	0.0390234	0.0,0.0,0.0,0.0	0.0,0.0,0.0,0.9	-0.225	8	+	G	T	Intron	rs325360426
9	8401244	T	G	-	1146.9	4,5,4,1	3,7,0,0	3,8,11,8	0,1,0,0	0.000387652	0.0179305	0.571,0.417,1.0,1.0	1.0,0.889,1.0,1.0	-0.225	9	-	A	C	Intron	rs321332298
10	13946491	C	T	+	381.08	0,0,1,0	22,11,2,1	0,0,4,11	15,9,4,4	0.000329758	0.0159523	0.0,0.0,0.333,0.0	0.0,0.0,0.5,0.733	-0.225	10	+	C	T	Intron	rs319593494
12	25369724	G	A	-	2158.61	14,0,13,4	3,0,0,12	18,6,15,4	0,0,0,2	0.000394099	0.0181502	0.824,NA,1.0,0.25	1.0,1.0,1.0,0.667	-0.225	12	-	C	T	CDS	rs322924923
14	105030339	C	T	+	1182.52	9,0,3,0	8,26,1,3	12,0,4,18	8,14,1,5	0.000952823	0.033996	0.529,0.0,0.75,0.0	0.6,0.0,0.8,0.783	-0.226	14	+	C	T	Intron	rs319915820
9	7850748	C	T	+	2026.94	3,5,7,8	9,8,12,0	21,4,7,25	9,1,10,0	0.000713214	0.0277838	0.25,0.385,0.368,1.0	0.7,0.8,0.412,1.0	-0.227		+	C	T		rs343480736
13	68516231	G	A	+	258.29	0,0,0,0	11,13,3,0	0,0,0,10	8,8,4,1	0.000448501	0.0199395	0.0,0.0,0.0,NA	0.0,0.0,0.0,0.909	-0.227	13	+	G	A	Intron	rs318622645
14	47494544	G	A	-	747.07	4,0,1,0	13,28,5,6	17,0,9,0	7,12,6,30	0.000848853	0.0313282	0.235,0.0,0.167,0.0	0.708,0.0,0.6,0.0	-0.227	14	-	C	T	Intron	rs345930823
17	32828689	C	A	+	202.74	0,0,0,0	12,12,17,0	0,0,0,10	8,9,12,1	0.000230819	0.0121704	0.0,0.0,0.0,NA	0.0,0.0,0.0,0.909	-0.227	17	+	C	A	Intron	rs330475342
6	18908848	C	T	+	1560.68	4,10,1,2	10,9,2,0	6,11,8,17	5,2,4,0	0.000786357	0.0297004	0.286,0.526,0.333,1.0	0.545,0.846,0.667,1.0	-0.228	6	+	C	T	Intron	rs1112015175
17	27958966	A	G	+	174.13	0,0,0,0	13,18,7,0	2,0,0,8	16,19,3,2	0.00117507	0.0391213	0.0,0.0,0.0,NA	0.111,0.0,0.0,0.8	-0.228	17	+	A	G	Intron	rs329144416
1	2590823	G	A	+	649.17	0,0,3,4	4,29,1,3	5,0,9,5	2,10,1,3	0.000347281	0.016547	0.0,0.0,0.75,0.571	0.714,0.0,0.9,0.625	-0.229	1	+	G	A	Intron	rs336376263
11	15905659	C	A	+	617.65	0,4,2,0	10,7,9,11	0,6,13,0	2,4,2,6	6.67e-05	0.00463879	0.0,0.364,0.182,0.0	0.0,0.6,0.867,0.0	-0.23	11	+	C	A	CDS	rs80854898
3	17840627	A	G	-	476.77	0,2,2,0	18,5,6,11	0,5,10,0	8,3,2,11	0.00149244	0.0459342	0.0,0.286,0.25,0.0	0.0,0.625,0.833,0.0	-0.231	3	-	T	C	CDS	rs327071885
15	138384807	T	C	-	310.9	0,0,0,0	13,25,7,0	0,0,0,12	10,12,7,1	3.15e-05	0.00254503	0.0,0.0,0.0,NA	0.0,0.0,0.0,0.923	-0.231	15	-	A	G	Intron
4	107705026	C	A	-	350.19	0,0,0,0	11,6,0,18	0,0,13,0	7,19,1,15	0.000446237	0.0198583	0.0,0.0,NA,0.0	0.0,0.0,0.929,0.0	-0.232		-	G	T		rs323932237
14	48943693	G	A	+	324.95	0,0,0,0	84,0,18,0	0,13,0,0	134,1,8,3	0.000996427	0.0350437	0.0,NA,0.0,NA	0.0,0.929,0.0,0.0	-0.232	14	+	G	A	CDS
15	137740936	C	T	-	360.25	1,0,0,0	3,17,6,1	7,0,0,8	2,10,5,12	0.00125086	0.0408171	0.25,0.0,0.0,0.0	0.778,0.0,0.0,0.4	-0.232	15	-	G	A	Intron
3	51525800	A	G	+	656.42	2,2,3,1	8,6,14,12	12,1,11,3	9,11,6,6	0.00129875	0.0418547	0.2,0.25,0.176,0.077	0.571,0.083,0.647,0.333	-0.233	3	+	A	G	3UTR
11	45386336	A	T	+	964.44	0,6,2,0	19,8,1,0	0,8,6,14	8,3,3,0	8.26e-05	0.00550345	0.0,0.429,0.667,NA	0.0,0.727,0.667,1.0	-0.233	11	+	A	T	Intron	rs341878667
17	55119771	C	T	-	991.64	4,0,2,3	6,13,1,0	3,0,5,18	0,9,0,0	0.000586725	0.0241359	0.4,0.0,0.667,1.0	1.0,0.0,1.0,1.0	-0.233	17	-	G	A	Intron	rs328454402
1	106914122	T	C	-	485.22	0,0,0,1	12,12,3,1	0,0,5,13	7,11,3,3	8.83e-05	0.00579406	0.0,0.0,0.0,0.5	0.0,0.0,0.625,0.813	-0.234	1	-	A	G	Intron	rs326506950
2	7185242	G	A	+	1709.64	7,7,3,2	12,18,8,0	10,10,4,19	3,7,4,0	5.84e-06	0.000627193	0.368,0.28,0.273,1.0	0.769,0.588,0.5,1.0	-0.234	2	+	G	A	Intron	rs321892956
13	34104325	A	T	+	1684.38	1,4,0,5	6,3,11,0	6,6,0,15	1,1,5,1	0.000406899	0.0185805	0.143,0.571,0.0,1.0	0.857,0.857,0.0,0.938	-0.234		+	A	T		rs1110429181
1	274044376	G	A	+	986.96	3,6,0,1	5,6,18,1	7,16,0,5	1,6,10,2	0.00121525	0.040099	0.375,0.5,0.0,0.5	0.875,0.727,0.0,0.714	-0.235	1	+	G	A	Intron	rs326987078
7	23274965	A	G	-	818.78	5,0,0,1	1,21,1,0	7,0,9,7	0,8,0,2	0.000110725	0.0069475	0.833,0.0,0.0,1.0	1.0,0.0,1.0,0.778	-0.236		-	T	C		rs332051167
13	68524688	C	T	-	341.4	1,0,0,1	4,9,12,6	2,1,0,13	2,5,10,8	0.00068695	0.0270564	0.2,0.0,0.0,0.143	0.5,0.167,0.0,0.619	-0.236	13	-	G	A	CDS	rs331431657
5	33872037	A	G	+	526.97	1,0,0,1	19,14,2,0	0,0,4,15	18,15,0,0	0.000352036	0.016694	0.05,0.0,0.0,1.0	0.0,0.0,1.0,1.0	-0.237	5	+	A	G	Intron	rs343782381
6	51564248	C	T	+	2010.17	9,10,16,6	0,14,0,6	13,2,21,11	2,0,0,0	8.26e-05	0.00550326	1.0,0.417,1.0,0.5	0.867,1.0,1.0,1.0	-0.237		+	C	T
9	124493373	A	C	+	951.01	1,0,0,3	8,26,3,3	0,0,9,23	7,19,6,1	5.41e-06	0.000586914	0.111,0.0,0.0,0.5	0.0,0.0,0.6,0.958	-0.237	9	+	A	C	Intron	rs81344682
1	2579662	C	T	+	204.66	0,0,1,0	17,25,3,0	0,0,2,6	8,7,5,0	0.000998205	0.0350903	0.0,0.0,0.25,NA	0.0,0.0,0.286,1.0	-0.238	1	+	C	T	Intron	rs81350098
1	2579666	A	G	+	205.68	0,0,1,0	15,24,3,0	0,0,2,6	7,7,5,0	0.00113984	0.0383103	0.0,0.0,0.25,NA	0.0,0.0,0.286,1.0	-0.238	1	+	A	G	Intron	rs334576729
1	83078921	C	T	-	418.58	0,0,6,0	37,5,7,24	0,4,8,0	6,0,11,4	0.000391589	0.0180615	0.0,0.0,0.462,0.0	0.0,1.0,0.421,0.0	-0.24	1	-	G	A	CDS	rs334989140
3	100579710	T	G	+	498.52	0,0,1,0	11,10,2,2	0,0,10,10	16,13,5,6	0.00154529	0.0469322	0.0,0.0,0.333,0.0	0.0,0.0,0.667,0.625	-0.24	3	+	T	G	Intron	rs320032518
14	48943761	G	T	+	593.73	0,0,0,0	127,0,18,2	0,23,0,0	203,1,12,2	1.11e-05	0.00108206	0.0,NA,0.0,0.0	0.0,0.958,0.0,0.0	-0.24	14	+	G	T	CDS
7	1875420	T	C	+	1076.37	7,0,5,1	18,34,10,3	15,0,10,10	6,32,7,9	0.00115856	0.0387336	0.28,0.0,0.333,0.25	0.714,0.0,0.588,0.526	-0.241	7	+	T	C	Intron	rs337960352
7	36345863	G	T	-	1628.29	5,8,4,4	11,28,8,8	13,15,9,8	7,14,10,7	0.000680189	0.026872	0.313,0.222,0.333,0.333	0.65,0.517,0.474,0.533	-0.243	7	-	C	A	Intron
11	5378463	T	G	-	309.46	0,0,0,1	3,5,14,2	8,0,0,4	7,0,1,5	0.000280172	0.0140584	0.0,0.0,0.0,0.333	0.533,NA,0.0,0.444	-0.243	11	-	A	C	CDS	rs81431223
1	169293924	C	T	+	2467.01	15,2,16,11	17,3,0,14	8,5,29,2	3,4,0,0	0.000264969	0.013496	0.469,0.4,1.0,0.44	0.727,0.556,1.0,1.0	-0.244	1	+	C	T	CDS	rs80813760
6	12211572	A	G	+	763.45	4,0,3,0	4,19,0,2	11,1,7,6	4,6,0,4	0.000368926	0.0172809	0.5,0.0,1.0,0.0	0.733,0.143,1.0,0.6	-0.244	6	+	A	G	Intron	rs322593202
8	133910761	T	C	+	223.8	1,0,0,0	7,43,2,24	6,0,4,0	4,16,4,14	0.000196095	0.0107527	0.125,0.0,0.0,0.0	0.6,0.0,0.5,0.0	-0.244	8	+	T	C	Intron	rs339254574
14	134342014	C	T	-	231.94	0,0,1,0	2,21,1,2	3,0,7,0	2,9,1,3	0.00115368	0.038633	0.0,0.0,0.5,0.0	0.6,0.0,0.875,0.0	-0.244	14	-	G	A	Intron	rs338933928
3	80987242	T	A	-	640.14	4,1,1,1	5,14,0,4	6,6,6,3	1,2,2,6	0.000868665	0.0318433	0.444,0.067,1.0,0.2	0.857,0.75,0.75,0.333	-0.245		-	A	T		rs335207617
3	11344109	G	A	+	431.55	1,0,0,0	28,38,9,0	0,1,0,15	33,27,23,0	0.000370683	0.0173328	0.034,0.0,0.0,NA	0.0,0.036,0.0,1.0	-0.247	3	+	G	A	Intron	rs340379597
11	15905620	G	A	+	596.05	0,4,3,0	10,9,5,10	0,7,9,0	2,2,1,8	0.00100612	0.0353003	0.0,0.308,0.375,0.0	0.0,0.778,0.9,0.0	-0.249	11	+	G	A	CDS	rs80838055
18	7421649	T	C	-	1158.04	2,0,5,0	0,1,37,0	17,3,2,14	0,5,16,0	8.56e-07	0.000119644	1.0,0.0,0.119,NA	1.0,0.375,0.111,1.0	-0.249	18	-	A	G	CDS	rs81215903
X	90767682	G	A	-	239.16	1,0,0,0	13,11,3,4	0,1,0,9	5,14,1,0	0.00150043	0.0460627	0.071,0.0,0.0,0.0	0.0,0.067,0.0,1.0	-0.249	X	-	C	T	Intron	rs1113934390
1	15585542	A	G	-	233.05	0,0,0,0	21,9,2,0	0,0,0,9	6,3,2,0	2.48e-05	0.00208998	0.0,0.0,0.0,NA	0.0,0.0,0.0,1.0	-0.25		-	T	C		rs1112290689
2	88680245	G	A	-	259.93	0,0,0,0	14,8,6,0	0,0,0,10	12,4,6,0	0.000448956	0.0199505	0.0,0.0,0.0,NA	0.0,0.0,0.0,1.0	-0.25	2	-	C	T	CDS	rs338384838
3	33804990	T	C	+	237.81	0,0,0,0	16,44,0,0	0,0,0,10	11,15,8,0	5.11e-05	0.00375517	0.0,0.0,NA,NA	0.0,0.0,0.0,1.0	-0.25	3	+	T	C	Intron	rs319660473
3	49443297	G	T	+	270.62	0,0,0,0	15,18,8,0	0,0,0,10	11,10,15,0	0.000523564	0.0222429	0.0,0.0,0.0,NA	0.0,0.0,0.0,1.0	-0.25	3	+	G	T	Intron	rs336738763
3	68885829	T	G	+	360.58	0,0,1,0	12,12,4,1	0,0,7,9	12,12,3,9	0.00154577	0.0469375	0.0,0.0,0.2,0.0	0.0,0.0,0.7,0.5	-0.25	3	+	T	G	Intron	rs338907731
3	72628161	C	T	-	339.69	0,0,0,0	7,13,1,0	0,0,0,12	7,9,5,0	0.000561186	0.0233568	0.0,0.0,0.0,NA	0.0,0.0,0.0,1.0	-0.25	3	-	G	A	Intron	rs328482533
3	94173347	G	C	-	249.9	0,0,0,0	6,17,6,0	0,0,0,9	9,13,4,0	0.00134387	0.0428238	0.0,0.0,0.0,NA	0.0,0.0,0.0,1.0	-0.25	3	-	C	G	Intron	rs329814465
4	2993349	C	T	+	215.28	0,0,0,1	3,29,2,0	0,0,1,7	2,10,0,0	0.000530977	0.0224375	0.0,0.0,0.0,1.0	0.0,0.0,1.0,1.0	-0.25	4	+	C	T	Intron	rs331659454
5	9907361	T	C	-	378.58	0,0,0,0	10,18,14,0	0,0,0,14	16,15,7,0	5.06e-05	0.00373039	0.0,0.0,0.0,NA	0.0,0.0,0.0,1.0	-0.25	5	-	A	G	Intron
5	18874924	A	T	-	283.69	0,0,0,0	9,12,8,0	0,0,0,11	5,11,9,0	0.000348407	0.0165802	0.0,0.0,0.0,NA	0.0,0.0,0.0,1.0	-0.25	5	-	T	A	Intron
6	7106841	T	C	-	469.1	0,0,0,0	13,7,4,0	0,0,0,18	12,15,3,0	9.29e-05	0.00603493	0.0,0.0,0.0,NA	0.0,0.0,0.0,1.0	-0.25		-	A	G
6	53527970	A	G	-	645.4	0,4,0,0	14,2,6,4	0,10,0,10	10,2,3,2	0.000471053	0.0206456	0.0,0.667,0.0,0.0	0.0,0.833,0.0,0.833	-0.25	6	-	T	C	Intron	rs320460715
8	3951093	T	G	-	196.89	0,0,0,0	11,13,5,0	0,0,0,8	9,6,7,0	0.00139443	0.0438669	0.0,0.0,0.0,NA	0.0,0.0,0.0,1.0	-0.25	8	-	A	C	Intron	rs335552863
8	133927607	C	A	+	842.25	0,0,0,5	14,19,1,0	0,0,5,18	12,17,0,0	0.00108746	0.0371275	0.0,0.0,0.0,1.0	0.0,0.0,1.0,1.0	-0.25	8	+	C	A	Intron	rs325181635
11	78381225	C	T	+	605.27	0,0,0,3	11,11,2,0	0,0,5,14	12,6,0,0	0.000645016	0.0258614	0.0,0.0,0.0,1.0	0.0,0.0,1.0,1.0	-0.25	11	+	C	T	Intron
13	17664255	T	C	-	197.63	0,0,0,0	12,14,4,0	0,0,0,8	7,6,2,0	0.000294727	0.0146109	0.0,0.0,0.0,NA	0.0,0.0,0.0,1.0	-0.25	13	-	A	G	Intron	rs319065136
13	205129912	G	A	-	176.91	0,0,0,0	3,16,4,0	0,0,0,7	5,5,3,0	0.00132724	0.0425104	0.0,0.0,0.0,NA	0.0,0.0,0.0,1.0	-0.25	13	-	C	T	Intron	rs345455947
13	205135498	T	C	-	324.18	0,0,0,0	5,19,2,0	0,0,0,13	11,12,6,0	0.000425044	0.0191878	0.0,0.0,0.0,NA	0.0,0.0,0.0,1.0	-0.25	13	-	A	G	Intron	rs333631435
16	55420393	C	T	-	571.74	0,0,0,0	10,7,4,0	0,0,0,20	9,8,1,0	6.69e-06	0.000703611	0.0,0.0,0.0,NA	0.0,0.0,0.0,1.0	-0.25		-	G	A
17	32828719	T	C	+	245.94	0,0,0,0	8,8,14,0	0,0,0,10	6,6,10,0	0.000312288	0.0153053	0.0,0.0,0.0,NA	0.0,0.0,0.0,1.0	-0.25	17	+	T	C	Intron	rs321812652
17	46236144	G	A	+	499.69	0,0,0,0	8,19,4,0	0,0,0,18	16,16,16,0	0.000204798	0.0110965	0.0,0.0,0.0,NA	0.0,0.0,0.0,1.0	-0.25	17	+	G	A	Intron	rs323154013
17	46237006	G	C	+	422.84	0,0,0,0	7,14,3,0	0,0,0,15	9,9,15,0	0.000497518	0.021431	0.0,0.0,0.0,NA	0.0,0.0,0.0,1.0	-0.25	17	+	G	C	Intron	rs330762246
17	46237750	A	T	+	460.65	0,0,0,0	9,22,8,0	0,0,0,16	11,18,12,0	4.33e-05	0.00327936	0.0,0.0,0.0,NA	0.0,0.0,0.0,1.0	-0.25	17	+	A	T	Intron	rs345990263
18	7420609	G	C	-	2656.46	27,1,0,0	0,0,12,1	53,3,0,2	0,0,3,0	0.00032425	0.0157349	1.0,1.0,0.0,0.0	1.0,1.0,0.0,1.0	-0.25	18	-	C	G	Intron	rs690183920
6	71409308	G	A	-	1211.34	6,2,11,0	15,11,22,30	7,10,17,0	6,3,19,17	0.000805375	0.030136	0.286,0.154,0.333,0.0	0.538,0.769,0.472,0.0	-0.252	6	-	C	T	CDS	rs324098313
14	48943611	C	T	+	375.08	0,0,0,0	86,0,24,2	1,13,0,0	126,0,12,2	0.000290093	0.0144459	0.0,NA,0.0,0.0	0.008,1.0,0.0,0.0	-0.252	14	+	C	T	CDS
16	75361546	A	G	+	373.01	0,0,0,0	14,29,2,6	0,0,2,14	17,39,3,9	0.000141112	0.00837616	0.0,0.0,0.0,0.0	0.0,0.0,0.4,0.609	-0.252	16	+	A	G	Intron	rs337541208
4	109514208	A	G	+	502.85	1,0,1,0	17,7,2,2	1,1,11,9	16,6,13,3	0.00134932	0.0429343	0.056,0.0,0.333,0.0	0.059,0.143,0.458,0.75	-0.255		+	A	G		rs334957939
1	2582530	G	T	+	184.7	0,0,0,0	15,28,4,0	0,0,4,5	11,22,6,3	0.00102425	0.0357357	0.0,0.0,0.0,NA	0.0,0.0,0.4,0.625	-0.256	1	+	G	T	Intron	rs322959144
1	2586972	G	C	+	150.63	0,0,0,0	12,51,1,3	0,0,2,5	15,25,3,3	0.00156238	0.0472844	0.0,0.0,0.0,0.0	0.0,0.0,0.4,0.625	-0.256	1	+	G	C	Intron	rs790986963
8	18795123	T	C	-	2266.91	18,5,1,21	52,20,3,37	9,10,19,20	12,27,1,25	0.00153954	0.0468033	0.257,0.2,0.25,0.362	0.429,0.27,0.95,0.444	-0.256		-	A	G		rs343686705
4	83250865	A	G	-	511.61	0,0,3,0	6,14,3,0	0,0,7,9	4,6,3,0	0.000615207	0.0249839	0.0,0.0,0.5,NA	0.0,0.0,0.7,1.0	-0.258	4	-	T	C	Intron	rs344887235
5	3407543	A	G	-	141.45	0,0,0,0	8,19,4,1	0,0,0,7	5,9,0,2	0.000642222	0.0257627	0.0,0.0,0.0,0.0	0.0,0.0,NA,0.778	-0.259	5	-	T	C	Intron
10	48652859	C	T	+	2334.96	9,7,8,1	9,0,0,3	11,17,20,8	3,0,0,0	0.000449452	0.0199613	0.5,1.0,1.0,0.25	0.786,1.0,1.0,1.0	-0.259		+	C	T		rs326336478
14	30495727	T	C	+	665.3	2,0,6,0	6,22,15,21	9,0,10,1	1,14,6,18	0.00166886	0.0492979	0.25,0.0,0.286,0.0	0.9,0.0,0.625,0.053	-0.26	14	+	T	C	3UTR	rs1111660746
18	24862196	C	G	+	196.62	0,1,0,0	35,9,1,2	0,5,3,0	7,2,4,6	0.0006458	0.025877	0.0,0.1,0.0,0.0	0.0,0.714,0.429,0.0	-0.261	18	+	C	G	Intron	rs331430990
2	7808824	G	A	-	1333.04	1,6,4,0	11,1,0,0	10,4,13,9	2,1,0,0	0.000121131	0.00746302	0.083,0.857,1.0,NA	0.833,0.8,1.0,1.0	-0.262	2	-	C	T	Intron	rs344803462
8	2680027	G	A	-	2742.29	5,9,12,6	19,29,16,21	11,17,29,20	12,15,24,14	1.19e-05	0.00114057	0.208,0.237,0.429,0.222	0.478,0.531,0.547,0.588	-0.262		-	C	T
15	120698601	C	G	-	2221.3	11,7,14,13	17,14,18,15	16,11,16,8	9,9,7,2	0.00116805	0.0389651	0.393,0.333,0.438,0.464	0.64,0.55,0.696,0.8	-0.264	15	-	G	C	CDS	rs336689080
3	71561776	T	C	-	203.35	1,1,0,1	9,2,20,15	3,0,4,1	3,0,4,5	0.00124403	0.0407097	0.1,0.333,0.0,0.063	0.5,NA,0.5,0.167	-0.265	3	-	A	G	CDS	rs326779814
6	50679670	A	G	+	95.38	0,0,0,0	6,7,12,7	1,0,5,1	2,2,3,9	0.000642222	0.0257627	0.0,0.0,0.0,0.0	0.333,0.0,0.625,0.1	-0.265		+	A	G
3	1890112	A	G	-	1258.7	4,5,6,0	0,6,8,8	12,9,7,3	0,2,3,4	0.00101645	0.0355422	1.0,0.455,0.429,0.0	1.0,0.818,0.7,0.429	-0.266	3	-	T	C	Intron	rs345849375
3	22795447	A	G	+	208.55	0,1,0,0	20,1,2,4	1,2,7,2	3,5,1,11	0.000963947	0.0342411	0.0,0.5,0.0,0.0	0.25,0.286,0.875,0.154	-0.266	3	+	A	G	Intron
6	1382297	C	T	+	1230.91	6,5,10,0	9,3,9,6	8,8,10,0	3,1,0,3	0.00162531	0.0484604	0.4,0.625,0.526,0.0	0.727,0.889,1.0,0.0	-0.266		+	C	T		rs786702115
9	7850752	C	T	+	2079.18	4,4,7,6	8,5,9,0	21,5,7,26	4,0,9,0	0.000252509	0.0130045	0.333,0.444,0.438,1.0	0.84,1.0,0.438,1.0	-0.266		+	C	T		rs327362662
3	125781232	A	G	-	686.51	2,3,3,1	10,0,0,4	1,10,5,3	0,0,1,2	0.00111186	0.0376802	0.167,1.0,1.0,0.2	1.0,1.0,0.833,0.6	-0.267	3	-	T	C	Intron	rs337783018
6	19204186	G	T	+	324.25	2,0,0,0	7,12,5,7	5,0,6,0	3,2,3,2	0.000142326	0.00842569	0.222,0.0,0.0,0.0	0.625,0.0,0.667,0.0	-0.267	6	+	G	T	3UTR	rs341057328
7	49654367	A	C	+	536.06	0,0,2,0	0,17,3,0	8,0,2,9	7,8,4,0	0.000956604	0.0340838	NA,0.0,0.4,NA	0.533,0.0,0.333,1.0	-0.267	7	+	A	C	Intron	rs324857545
8	2066403	G	A	+	986.48	3,3,4,1	2,5,4,0	2,6,7,10	1,0,1,0	0.000844612	0.0312051	0.6,0.375,0.5,1.0	0.667,1.0,0.875,1.0	-0.267	8	+	G	A	Intron	rs342975985
3	122241713	C	T	+	329.01	0,0,0,0	11,11,4,0	1,0,0,12	13,13,4,0	0.000494227	0.0213356	0.0,0.0,0.0,NA	0.071,0.0,0.0,1.0	-0.268	3	+	C	T	Intron
6	108359017	G	C	+	542.21	0,0,0,3	11,22,1,0	0,1,4,14	8,12,0,0	6.85e-05	0.00473731	0.0,0.0,0.0,1.0	0.0,0.077,1.0,1.0	-0.269	6	+	G	C	Intron	rs326633312
12	5126781	T	C	+	272.73	0,0,2,0	4,7,7,4	0,0,7,6	3,4,3,4	0.00161925	0.0483543	0.0,0.0,0.222,0.0	0.0,0.0,0.7,0.6	-0.269		+	T	C		rs342716996
10	67038129	C	G	-	809.47	5,0,0,1	4,7,4,0	13,1,3,7	3,4,1,1	0.00168622	0.0496156	0.556,0.0,0.0,1.0	0.813,0.2,0.75,0.875	-0.27	10	-	G	C	Intron
3	1884034	C	T	-	1266.09	3,6,6,1	15,11,6,14	7,14,11,6	6,10,6,9	0.000678634	0.0268277	0.167,0.353,0.5,0.067	0.538,0.583,0.647,0.4	-0.271	3	-	G	A	Intron
8	105192958	G	C	-	1193.58	8,3,1,3	12,5,1,0	7,8,8,9	4,3,0,0	0.00127409	0.0413044	0.4,0.375,0.5,1.0	0.636,0.727,1.0,1.0	-0.272		-	C	G		rs327862722
6	78842774	G	A	+	858.67	4,0,0,0	13,42,3,0	11,0,0,18	16,30,13,0	5.25e-05	0.00384116	0.235,0.0,0.0,NA	0.407,0.0,0.0,1.0	-0.273	6	+	G	A	Intron	rs332146216
7	15565864	G	A	-	682.44	1,2,4,0	23,7,14,66	2,7,14,0	8,0,23,18	3.19e-06	0.000372807	0.042,0.222,0.222,0.0	0.2,1.0,0.378,0.0	-0.273	7	-	C	T	CDS	rs329120170
7	22871243	T	A	+	1383.75	2,26,6,10	157,112,265,160	6,24,6,16	189,6,7,182	0.000424136	0.019158	0.013,0.188,0.022,0.059	0.031,0.8,0.462,0.081	-0.273	7	+	T	A	Intron	rs702651081
13	207040211	T	C	-	167.95	0,0,0,0	6,4,6,4	0,0,0,9	0,5,5,2	0.000468484	0.0205505	0.0,0.0,0.0,0.0	NA,0.0,0.0,0.818	-0.273		-	A	G		rs344966500
2	151431831	G	A	-	528.53	1,1,0,0	9,25,10,9	8,3,2,11	18,10,14,8	1.72e-05	0.00154464	0.1,0.038,0.0,0.0	0.308,0.231,0.125,0.579	-0.276	2	-	C	T	Intron
1	29048010	A	G	+	917.99	7,0,0,0	8,18,1,0	11,0,0,16	4,7,7,0	0.000435177	0.0195074	0.467,0.0,0.0,NA	0.733,0.0,0.0,1.0	-0.278	1	+	A	G	Intron	rs330508027
17	33521084	A	G	+	3320.29	7,5,6,2	13,12,5,8	47,23,22,15	29,8,10,18	0.000262419	0.0133925	0.35,0.294,0.545,0.2	0.618,0.742,0.688,0.455	-0.278	17	+	A	G	3UTR	rs692696664
13	124391235	T	C	+	1349.78	6,3,6,7	9,11,1,4	10,8,16,10	0,5,1,5	0.000505264	0.0216635	0.4,0.214,0.857,0.636	1.0,0.615,0.941,0.667	-0.279	13	+	T	C	Intron
17	55119877	A	G	-	1520.21	5,4,2,3	7,9,0,0	3,11,9,17	0,2,0,0	2.39e-06	0.000292836	0.417,0.308,1.0,1.0	1.0,0.846,1.0,1.0	-0.28	17	-	T	C	Intron	rs318741746
1	2586950	G	A	+	202.63	0,0,0,0	12,39,1,3	0,0,4,5	12,28,4,3	0.000819284	0.0305239	0.0,0.0,0.0,0.0	0.0,0.0,0.5,0.625	-0.281	1	+	G	A	Intron	rs330172548
3	57229425	T	A	+	310.84	2,0,0,1	72,5,8,10	3,8,0,7	63,4,0,25	0.000970458	0.0344271	0.027,0.0,0.0,0.091	0.045,0.667,NA,0.219	-0.281	3	+	T	A	CDS
13	12513018	C	T	-	956.86	10,0,0,1	8,18,4,3	8,0,12,7	3,3,6,6	0.000876054	0.0320158	0.556,0.0,0.0,0.25	0.727,0.0,0.667,0.538	-0.282	13	-	G	A	Intron	rs337055324
8	10816428	G	A	+	1915.03	8,3,12,3	13,2,0,8	6,8,20,7	2,0,0,4	0.000235746	0.0123692	0.381,0.6,1.0,0.273	0.75,1.0,1.0,0.636	-0.283	8	+	G	A	CDS	rs81316899
14	109365838	T	C	-	445.93	1,0,1,5	6,51,1,10	4,0,6,1	0,10,1,3	0.000321816	0.0156511	0.143,0.0,0.5,0.333	1.0,0.0,0.857,0.25	-0.283	14	-	A	G	Intron
8	133927876	G	A	+	187.59	0,0,0,0	10,23,1,0	0,0,1,7	8,10,1,4	0.000815609	0.0304271	0.0,0.0,0.0,NA	0.0,0.0,0.5,0.636	-0.284	8	+	G	A	Intron	rs336909208
18	48589978	G	A	+	595.83	4,1,0,0	5,5,9,4	9,11,0,0	1,2,6,4	0.000701131	0.0274537	0.444,0.167,0.0,0.0	0.9,0.846,0.0,0.0	-0.284	18	+	G	A	3UTR	rs1113173795
18	20709232	A	G	+	166.06	0,0,0,0	16,7,2,6	0,4,4,0	7,3,3,11	0.00142592	0.0445793	0.0,0.0,0.0,0.0	0.0,0.571,0.571,0.0	-0.286		+	A	G		rs341560701
4	110527433	A	G	-	931.32	8,3,1,3	14,10,4,10	5,7,0,11	2,2,4,5	0.000968782	0.0343755	0.364,0.231,0.2,0.231	0.714,0.778,0.0,0.688	-0.289		-	T	C		rs334225730
8	130311515	A	G	+	619.59	2,0,0,1	5,22,2,7	12,0,5,5	3,17,10,6	0.000518639	0.022076	0.286,0.0,0.0,0.125	0.8,0.0,0.333,0.455	-0.294	8	+	A	G	Intron	rs81404788
15	54758099	A	G	+	1464.29	2,7,5,5	5,10,12,8	10,13,4,10	4,5,6,4	0.00125366	0.0408947	0.286,0.412,0.294,0.385	0.714,0.722,0.4,0.714	-0.294		+	A	G
6	116040754	A	G	+	611.67	0,8,0,0	54,25,0,7	0,19,2,1	23,28,0,9	0.00126897	0.0411915	0.0,0.242,NA,0.0	0.0,0.404,1.0,0.1	-0.295	6	+	A	G	Intron	rs332744898
7	5221916	A	G	-	299.8	0,0,0,0	17,48,4,0	0,0,2,10	33,30,9,0	0.000293207	0.0145598	0.0,0.0,0.0,NA	0.0,0.0,0.182,1.0	-0.295	7	-	T	C	Intron
4	110527432	A	T	-	875.31	8,3,1,3	14,11,4,10	5,7,0,12	2,2,4,5	0.000496036	0.0213929	0.364,0.214,0.2,0.231	0.714,0.778,0.0,0.706	-0.297		-	T	A		rs322694782
1	112369117	A	G	+	841.89	4,3,0,1	8,11,11,9	5,7,5,12	4,9,8,14	0.0015897	0.0477985	0.333,0.214,0.0,0.1	0.556,0.438,0.385,0.462	-0.298	1	+	A	G	3UTR
2	6792356	C	T	+	3585.29	4,2,4,3	12,10,12,7	4,3,18,9	10,8,5,2	0.00029645	0.0146799	0.25,0.167,0.25,0.3	0.286,0.273,0.783,0.818	-0.298		+	C	T		rs342938135
2	139018988	A	G	-	727.98	0,0,3,0	10,0,0,9	0,6,18,0	0,0,2,5	3.52e-06	0.000406068	0.0,NA,1.0,0.0	NA,1.0,0.9,0.0	-0.3		-	T	C		rs320761770
14	114322033	A	C	-	654.53	2,0,1,1	7,21,3,2	6,0,11,6	1,21,5,7	0.0014853	0.0458115	0.222,0.0,0.25,0.333	0.857,0.0,0.688,0.462	-0.3	14	-	T	G	3UTR	rs1108795362
1	222610818	G	C	+	1106.53	1,2,0,1	11,9,0,0	4,8,9,15	5,10,0,0	1.1e-05	0.00106812	0.083,0.182,NA,1.0	0.444,0.444,1.0,1.0	-0.301	1	+	G	C	Intron	rs788191710
6	80848619	T	C	+	844.01	3,8,1,0	7,5,10,34	10,16,1,0	1,4,1,21	0.000155009	0.0090046	0.3,0.615,0.091,0.0	0.909,0.8,0.5,0.0	-0.301		+	T	C		rs338252730
8	131539208	A	C	+	487.68	4,0,0,0	7,12,2,3	8,0,9,0	4,8,1,2	0.00158789	0.0477906	0.364,0.0,0.0,0.0	0.667,0.0,0.9,0.0	-0.301	8	+	A	C	Intron	rs345181903
7	23268746	G	A	-	1495.41	6,0,1,1	6,22,1,3	12,0,8,13	1,17,1,7	0.000325115	0.015767	0.5,0.0,0.5,0.25	0.923,0.0,0.889,0.65	-0.303		-	C	T		rs322083379
9	20274634	T	C	-	1118.66	2,3,0,6	10,17,4,0	6,3,9,15	7,4,5,0	8.83e-05	0.00579117	0.167,0.15,0.0,1.0	0.462,0.429,0.643,1.0	-0.304		-	A	G		rs692324620
13	192337770	T	C	-	1082.01	8,3,5,7	14,3,2,10	3,6,9,3	2,1,0,1	0.000786715	0.0297103	0.364,0.5,0.714,0.412	0.6,0.857,1.0,0.75	-0.304	13	-	A	G	CDS	rs339956372
12	20173580	T	A	-	953.56	3,2,0,2	5,6,6,0	6,4,7,12	2,6,3,0	0.000826437	0.0307129	0.375,0.25,0.0,1.0	0.75,0.4,0.7,1.0	-0.306	12	-	A	T	Intron	rs323514371
14	109120179	C	T	-	559.8	0,0,0,1	1,8,6,9	7,0,2,12	9,9,5,8	0.000368277	0.0172567	0.0,0.0,0.0,0.1	0.438,0.0,0.286,0.6	-0.306	14	-	G	A	3UTR	rs345755228
4	97652316	T	C	-	177.04	0,0,0,0	4,18,0,0	0,0,1,8	5,9,1,3	0.0012428	0.0406925	0.0,0.0,NA,NA	0.0,0.0,0.5,0.727	-0.307	4	-	A	G	Intron	rs320032396
5	19174721	T	G	-	181.65	0,0,0,0	2,2,4,12	8,1,0,0	3,1,7,6	0.00156506	0.0473298	0.0,0.0,0.0,0.0	0.727,0.5,0.0,0.0	-0.307		-	A	C
7	32674458	C	T	+	340.17	0,0,0,0	17,0,7,2	0,3,0,12	15,4,5,3	0.000116181	0.00721973	0.0,NA,0.0,0.0	0.0,0.429,0.0,0.8	-0.307	7	+	C	T	3UTR	rs324711170
AEMK02000452.1	2072427	A	G	-	1908.96	4,5,2,12	2,11,9,0	12,8,10,12	0,2,7,0	0.0011573	0.0387151	0.667,0.313,0.182,1.0	1.0,0.8,0.588,1.0	-0.307	AEMK02000452.1	-	T	C	Intron
7	54881412	A	G	+	1526.33	5,0,4,9	24,18,9,18	8,0,18,16	5,17,5,8	6.87e-06	0.000719674	0.172,0.0,0.308,0.333	0.615,0.0,0.783,0.667	-0.313	7	+	A	G	CDS	rs342356675
18	54654436	A	G	-	172.93	0,0,0,0	5,3,8,7	3,6,0,0	3,2,5,10	0.00147233	0.0455322	0.0,0.0,0.0,0.0	0.5,0.75,0.0,0.0	-0.313	18	-	T	C	Intron	rs336766930
7	23274976	G	A	-	592.36	4,0,0,0	1,19,0,0	6,0,5,6	0,5,0,1	7.79e-05	0.00526435	0.8,0.0,NA,NA	1.0,0.0,1.0,0.857	-0.314		-	C	T		rs344970458
12	20254308	C	A	-	399.06	0,0,2,0	9,9,2,2	0,0,9,6	8,4,1,1	0.000597492	0.024433	0.0,0.0,0.5,0.0	0.0,0.0,0.9,0.857	-0.314	12	-	G	T	Intron	rs331515668
9	20621692	G	C	+	702.94	2,0,2,0	4,13,5,1	7,0,11,7	6,9,2,7	0.00153741	0.0467748	0.333,0.0,0.286,0.0	0.538,0.0,0.846,0.5	-0.316	9	+	G	C	Intron	rs328625120
9	36857098	T	C	-	2127.29	16,4,6,2	15,15,7,11	13,13,18,9	9,11,5,4	0.000492905	0.0212949	0.516,0.211,0.462,0.154	0.591,0.542,0.783,0.692	-0.316	9	-	A	G	3UTR
1	222610817	T	C	+	1099.69	1,2,0,1	12,11,0,0	4,8,9,15	5,9,0,0	1.16e-06	0.000156254	0.077,0.154,NA,1.0	0.444,0.471,1.0,1.0	-0.319	1	+	T	C	Intron
5	79474570	C	A	-	188.78	1,0,1,0	38,1,2,7	0,1,7,0	4,0,4,5	0.000470816	0.0206382	0.026,0.0,0.333,0.0	0.0,1.0,0.636,0.0	-0.319	5	-	G	T	5UTR	rs324346513
6	116041443	G	A	+	448.44	0,5,0,0	13,8,0,2	0,12,1,0	2,3,0,2	0.00108035	0.0369764	0.0,0.385,NA,0.0	0.0,0.8,1.0,0.0	-0.322	6	+	G	A	Intron	rs334374374
4	98392085	C	T	+	276.86	0,0,0,0	12,19,2,1	0,0,9,3	11,14,4,2	0.000211711	0.0113875	0.0,0.0,0.0,0.0	0.0,0.0,0.692,0.6	-0.323	4	+	C	T	Intron	rs323685155
AEMK02000525.1	167409	A	T	-	2666.57	33,0,5,4	17,0,2,11	45,4,2,3	10,0,1,0	0.00151304	0.0463018	0.66,NA,0.714,0.267	0.818,1.0,0.667,1.0	-0.324	AEMK02000525.1	-	T	A	CDS
10	67028163	C	T	-	621.91	2,0,2,0	6,17,2,0	4,0,8,10	4,4,2,0	1.15e-05	0.00110993	0.25,0.0,0.5,NA	0.5,0.0,0.8,1.0	-0.325	10	-	G	A	Intron	rs339506410
11	77461482	T	C	+	162.71	0,0,0,0	2,15,4,2	5,0,0,4	5,9,4,1	0.00122881	0.0403687	0.0,0.0,0.0,0.0	0.5,0.0,0.0,0.8	-0.325	11	+	T	C	Intron	rs344675021
13	167793982	A	G	-	224.96	0,0,0,0	10,3,8,1	0,0,8,1	7,4,2,1	0.00050638	0.0216942	0.0,0.0,0.0,0.0	0.0,0.0,0.8,0.5	-0.325	13	-	T	C	3UTR
3	41027689	G	A	-	1583.39	39,0,0,0	78,5,5,180	10,10,5,5	20,19,10,3	2.84e-06	0.00033778	0.333,0.0,0.0,0.0	0.333,0.345,0.333,0.625	-0.326	3	-	C	T	CDS	rs712856386
8	18794644	A	G	-	284.41	0,0,0,1	22,7,1,1	0,0,1,9	8,6,0,2	0.000574527	0.0237798	0.0,0.0,0.0,0.5	0.0,0.0,1.0,0.818	-0.33		-	T	C		rs335379921
3	31442202	C	G	+	640.2	2,0,0,0	5,12,3,0	0,0,5,16	6,11,2,0	0.0004647	0.0204307	0.286,0.0,0.0,NA	0.0,0.0,0.714,1.0	-0.333	3	+	C	G	Intron	rs342799945
14	57274492	A	C	-	2505.98	4,54,0,0	2,0,3,4	2,19,1,0	0,0,0,18	0.000388451	0.0179568	0.667,1.0,0.0,0.0	1.0,1.0,1.0,0.0	-0.333	14	-	T	G	Intron	rs707223711
2	10637728	C	T	+	633.07	3,0,1,0	2,14,4,0	9,1,5,7	3,5,5,0	0.000407598	0.0186006	0.6,0.0,0.2,NA	0.75,0.167,0.5,1.0	-0.337	2	+	C	T	5UTR	rs330320142
5	85141827	G	A	-	810.51	0,0,3,0	16,4,2,1	0,11,5,13	16,6,2,9	0.00115114	0.0385771	0.0,0.0,0.6,0.0	0.0,0.647,0.714,0.591	-0.338		-	C	T		rs324337695
9	20390578	G	A	+	257.49	0,0,0,0	14,11,2,1	7,1,0,3	21,9,2,0	0.00116946	0.038993	0.0,0.0,0.0,0.0	0.25,0.1,0.0,1.0	-0.338		+	G	A		rs336091584
11	10164905	T	A	+	1074.31	6,5,2,2	5,7,0,3	5,6,4,6	0,1,0,1	0.00112477	0.0379475	0.545,0.417,1.0,0.4	1.0,0.857,1.0,0.857	-0.338	11	+	T	A	Intron
14	137266950	G	A	-	453.11	1,0,0,0	2,0,21,7	5,5,1,1	3,0,8,12	0.000994168	0.034996	0.333,NA,0.0,0.0	0.625,1.0,0.111,0.077	-0.342	14	-	C	T	3UTR	rs339515759
2	70206308	C	T	+	9372.75	1,1,0,0	9,12,14,19	8,9,0,0	2,3,10,23	7.65e-05	0.00519187	0.1,0.077,0.0,0.0	0.8,0.75,0.0,0.0	-0.343		+	C	T
7	2232935	C	A	-	498.73	0,0,1,0	2,16,7,1	7,0,9,4	8,17,8,4	0.000793451	0.0298737	0.0,0.0,0.125,0.0	0.467,0.0,0.529,0.5	-0.343	7	-	G	T	Intron	rs704633990
4	77071172	C	G	-	236.04	0,0,0,0	2,14,5,1	4,0,0,7	4,5,6,1	0.000243965	0.0126824	0.0,0.0,0.0,0.0	0.5,0.0,0.0,0.875	-0.344	4	-	G	C	Intron	rs318724010
7	1875342	G	T	+	952.89	4,0,2,0	10,27,8,1	13,0,14,7	3,32,10,8	0.000335662	0.0161497	0.286,0.0,0.2,0.0	0.813,0.0,0.583,0.467	-0.344	7	+	G	T	Intron	rs334389243
12	51519754	A	G	+	449.74	0,0,1,0	3,17,3,0	9,0,5,5	6,18,4,4	0.00117059	0.0390225	0.0,0.0,0.25,NA	0.6,0.0,0.556,0.556	-0.344	12	+	A	G	Intron
14	109120143	A	G	-	1107.11	0,5,0,2	2,7,4,16	8,7,3,18	11,8,4,12	0.00157752	0.0475892	0.0,0.417,0.0,0.111	0.421,0.467,0.429,0.6	-0.347	14	-	T	C	3UTR	rs333756403
4	83249703	G	A	-	399.17	0,0,1,0	14,16,4,0	0,0,10,6	4,13,5,0	3.19e-05	0.00256707	0.0,0.0,0.2,NA	0.0,0.0,0.667,1.0	-0.35	4	-	C	T	Intron	rs323140096
2	3043272	C	G	-	1023.4	3,5,4,0	2,17,3,3	8,10,6,4	2,2,4,3	0.000625512	0.0252552	0.6,0.227,0.571,0.0	0.8,0.833,0.6,0.571	-0.352	2	-	G	C	Intron	rs344244834
2	142895192	C	G	+	250.36	0,1,0,0	2,0,5,13	3,3,5,0	0,0,7,3	0.000521297	0.0221587	0.0,1.0,0.0,0.0	1.0,1.0,0.417,0.0	-0.354	2	+	C	G	CDS	rs81274193
13	145986362	G	A	-	379.94	0,0,0,2	16,5,2,7	0,0,6,8	6,1,2,1	1.91e-05	0.00167777	0.0,0.0,0.0,0.222	0.0,0.0,0.75,0.889	-0.354	13	-	C	T	3UTR	rs323723009
13	204900482	A	G	-	1148.11	0,5,1,6	10,10,2,0	4,13,5,10	1,2,7,0	0.000359348	0.0169371	0.0,0.333,0.333,1.0	0.8,0.867,0.417,1.0	-0.354	13	-	T	C	Intron	rs342749099
4	98572958	T	C	+	858.55	0,0,0,1	6,35,0,4	0,0,6,25	14,32,0,11	2.22e-06	0.000274822	0.0,0.0,NA,0.2	0.0,0.0,1.0,0.694	-0.357		+	T	C		rs337454541
6	64038865	A	G	-	428.34	0,0,3,1	5,6,6,7	4,0,2,8	4,3,1,3	0.00149471	0.0459858	0.0,0.0,0.333,0.125	0.5,0.0,0.667,0.727	-0.359		-	T	C		rs345866490
13	12513513	T	C	-	669.8	5,0,0,0	12,12,3,1	8,0,8,8	7,6,7,4	0.0011154	0.0377536	0.294,0.0,0.0,0.0	0.533,0.0,0.533,0.667	-0.36	13	-	A	G	Intron	rs331631515
12	25324395	T	G	-	287.67	0,0,1,0	2,0,0,59	7,2,4,0	2,0,0,40	0.000141227	0.00837982	0.0,NA,1.0,0.0	0.778,1.0,1.0,0.0	-0.361	12	-	A	C	Intron
14	109120171	G	A	-	853.64	0,3,0,1	2,4,5,13	8,5,3,14	9,4,6,10	0.000816729	0.0304524	0.0,0.429,0.0,0.071	0.471,0.556,0.333,0.583	-0.361	14	-	C	T	3UTR	rs710163859
3	117596324	A	T	+	1347.77	3,0,7,0	9,6,0,1	2,8,21,7	3,7,0,2	0.0016622	0.0491588	0.25,0.0,1.0,0.0	0.4,0.533,1.0,0.778	-0.365		+	A	T		rs343839889
4	2988296	G	A	+	313.94	1,0,0,0	6,25,0,1	0,0,9,2	3,9,0,1	8.61e-05	0.00567648	0.143,0.0,NA,0.0	0.0,0.0,1.0,0.667	-0.369	4	+	G	A	Intron	rs792579254
11	7904174	A	G	+	579.51	1,0,1,0	11,22,4,1	9,0,6,7	4,10,5,6	5.47e-06	0.000592575	0.083,0.0,0.2,0.0	0.692,0.0,0.545,0.538	-0.373	11	+	A	G	Intron	rs322746627
2	7172139	A	G	-	525.19	0,4,3,2	4,16,14,0	2,4,3,5	0,5,4,0	0.00158679	0.0477759	0.0,0.2,0.176,1.0	1.0,0.444,0.429,1.0	-0.374		-	T	C		rs81358929
5	2862596	T	C	+	337.31	0,0,0,0	7,12,1,0	0,0,9,6	4,5,1,4	2.76e-05	0.00228472	0.0,0.0,0.0,NA	0.0,0.0,0.9,0.6	-0.375	5	+	T	C	Intron
5	21386109	A	G	+	414.96	0,0,0,0	10,10,1,0	0,0,7,9	19,10,7,0	0.0010534	0.0363572	0.0,0.0,0.0,NA	0.0,0.0,0.5,1.0	-0.375	5	+	A	G	Intron	rs324455321
7	55790159	C	T	+	653.68	2,0,0,0	4,13,2,2	7,0,7,10	7,4,3,5	0.000107632	0.00679326	0.333,0.0,0.0,0.0	0.5,0.0,0.7,0.667	-0.383	7	+	C	T	Intron
10	63615515	A	G	+	693.54	0,2,1,2	3,13,2,0	3,2,8,8	6,0,4,0	0.000855044	0.0314855	0.0,0.133,0.333,1.0	0.333,1.0,0.667,1.0	-0.383	10	+	A	G	Intron
1	239435221	T	C	+	811.41	5,0,0,0	8,25,2,0	7,0,8,15	5,13,9,0	3.27e-05	0.00261801	0.385,0.0,0.0,NA	0.583,0.0,0.471,1.0	-0.385	1	+	T	C	Intron	rs338641251
7	32626822	G	A	-	369.03	1,0,1,0	4,11,3,8	6,0,7,0	0,6,0,4	0.000114767	0.00715187	0.2,0.0,0.25,0.0	1.0,0.0,1.0,0.0	-0.388	7	-	C	T	Intron	rs334327150
9	129244304	G	T	+	176.91	0,0,0,0	0,5,9,13	6,1,1,0	1,1,4,9	0.00049119	0.0212518	NA,0.0,0.0,0.0	0.857,0.5,0.2,0.0	-0.389		+	G	T		rs1113476025
8	54949944	G	C	-	1439.42	2,2,6,8	6,3,3,0	4,3,7,16	0,0,1,0	0.000310391	0.0152386	0.25,0.4,0.667,1.0	1.0,1.0,0.875,1.0	-0.39		-	C	G		rs323204981
6	71773091	T	C	+	617	2,0,1,0	10,14,7,0	3,3,7,10	11,8,8,0	0.000180521	0.0101262	0.167,0.0,0.125,NA	0.214,0.273,0.467,1.0	-0.391	6	+	T	C	Intron	rs81388405
7	23269540	C	T	-	249.07	0,0,0,0	3,18,1,1	3,0,4,3	3,9,3,3	0.000554916	0.0231592	0.0,0.0,0.0,0.0	0.5,0.0,0.571,0.5	-0.393		-	G	A		rs325994643
2	7172145	C	T	-	497.24	0,3,2,2	4,15,14,0	2,4,3,7	0,5,4,0	0.00017735	0.00999891	0.0,0.167,0.125,1.0	1.0,0.444,0.429,1.0	-0.395		-	G	A		rs81358930
10	23405064	G	C	+	272.86	1,0,1,0	5,8,3,4	7,0,4,0	0,5,0,4	0.00137775	0.04351	0.167,0.0,0.25,0.0	1.0,0.0,1.0,0.0	-0.396	10	+	G	C	Intron
9	124491204	C	G	+	255.68	1,0,0,0	10,16,0,0	0,0,3,7	3,11,0,2	0.00149898	0.0460549	0.091,0.0,NA,NA	0.0,0.0,1.0,0.778	-0.399	9	+	C	G	Intron	rs691600411
6	7107206	T	G	-	1240.85	3,6,0,6	5,0,2,0	6,7,4,12	0,0,0,0	0.000790895	0.02982	0.375,1.0,0.0,1.0	1.0,1.0,1.0,1.0	-0.406		-	A	C
2	7082409	C	T	-	925.89	0,0,3,5	6,5,12,0	9,6,5,8	3,2,9,0	0.00057531	0.023794	0.0,0.0,0.2,1.0	0.75,0.75,0.357,1.0	-0.414	2	-	G	A	Intron	rs330093061
8	54949960	C	T	-	1890.32	1,4,9,12	5,5,6,0	5,4,7,23	0,0,1,0	2.95e-05	0.00241042	0.167,0.444,0.6,1.0	1.0,1.0,0.875,1.0	-0.416		-	G	A		rs339891540
2	16188353	T	C	-	1014.61	7,0,0,0	1,30,1,3	10,0,6,13	0,19,0,11	0.000665936	0.0264505	0.875,0.0,0.0,0.0	1.0,0.0,1.0,0.542	-0.417	2	-	A	G	Intron	rs322711487
10	63617001	G	A	+	627.28	2,1,0,0	13,6,1,0	6,2,2,13	8,4,4,0	0.000311279	0.0152703	0.133,0.143,0.0,NA	0.429,0.333,0.333,1.0	-0.432	10	+	G	A	Intron
18	5912439	T	C	-	382.49	1,1,0,0	7,9,5,0	7,3,3,2	0,4,5,6	0.00112477	0.0379475	0.125,0.1,0.0,NA	1.0,0.429,0.375,0.25	-0.438	18	-	A	G	Intron
8	102411924	A	G	+	709.27	1,5,2,0	5,8,0,1	9,2,6,4	0,1,0,2	0.000342995	0.0164199	0.167,0.385,1.0,0.0	1.0,0.667,1.0,0.667	-0.446	8	+	A	G	Intron	rs786620869
4	15095605	G	C	+	209.61	0,0,0,0	9,15,2,0	0,0,4,4	10,7,1,0	0.00111404	0.0377337	0.0,0.0,0.0,NA	0.0,0.0,0.8,1.0	-0.45	4	+	G	C	Intron	rs327581925
2	3189764	A	G	-	731.95	1,2,0,5	3,3,6,6	5,6,6,7	2,2,3,2	0.00146648	0.0454171	0.25,0.4,0.0,0.455	0.714,0.75,0.667,0.778	-0.451	2	-	T	C	Intron	rs695156923
3	94177893	A	G	-	271.51	0,1,0,0	14,4,2,0	0,2,4,5	8,2,3,0	0.00146323	0.0453593	0.0,0.2,0.0,NA	0.0,0.5,0.571,1.0	-0.451	3	-	T	C	Intron	rs338896304
5	61760227	G	A	-	396.5	0,0,0,0	5,29,1,0	0,2,6,9	10,10,3,0	1.53e-06	0.000199367	0.0,0.0,0.0,NA	0.0,0.167,0.667,1.0	-0.458	5	-	C	T	Intron
17	63045429	G	A	+	564.8	4,0,1,0	8,13,1,3	8,0,5,4	1,3,1,0	1.23e-05	0.00117364	0.333,0.0,0.5,0.0	0.889,0.0,0.833,1.0	-0.472	17	+	G	A	Intron
2	3189768	G	A	-	816.02	1,2,0,5	3,3,6,6	5,6,6,7	2,1,3,2	0.000836357	0.0309933	0.25,0.4,0.0,0.455	0.714,0.857,0.667,0.778	-0.478	2	-	C	T	Intron	rs709286484
12	39723702	A	G	-	717.45	0,2,0,4	1,9,7,2	9,5,0,7	2,3,0,3	0.000409512	0.0186687	0.0,0.182,0.0,0.667	0.818,0.625,NA,0.7	-0.502	12	-	T	C	Intron
AEMK02000452.1	1144955	C	T	-	636.38	3,2,1,0	6,3,6,0	6,6,5,3	1,2,1,1	0.00050939	0.021784	0.333,0.4,0.143,NA	0.857,0.75,0.833,0.75	-0.506	AEMK02000452.1	-	G	A	Intron
2	3189749	G	A	-	801.21	1,0,0,5	4,3,6,3	5,6,7,8	2,2,3,2	0.000573002	0.0237351	0.2,0.0,0.0,0.625	0.714,0.75,0.7,0.8	-0.535	2	-	C	T	Intron	rs702030495
12	7714484	T	G	-	520.35	0,0,0,0	7,14,0,0	4,0,6,10	2,12,0,10	3.38e-05	0.00269024	0.0,0.0,NA,NA	0.667,0.0,1.0,0.5	-0.542	12	-	A	C	Intron	rs322615042
1	51366762	C	G	-	826.82	6,6,0,0	9,9,1,0	2,4,2,11	1,3,0,0	0.00122572	0.0403055	0.4,0.4,0.0,NA	0.667,0.571,1.0,1.0	-0.543		-	G	C		rs344179837
17	32828186	T	C	+	2868.09	0,0,0,0	5,0,4,49	33,66,3,0	4,3,4,4	0	0	0.0,NA,0.0,0.0	0.892,0.957,0.429,0.0	-0.569	17	+	T	C	Intron
