# Supplementary material for: Apelin-13 modulates the endometrial transcriptome of the domestic pig during implantation
Source: BMC Genomics. 2024 May 21;25:501. doi: 10.1186/s12864-024-10417-9 (PMC11106924; doi:10.1186/s12864-024-10417-9)
Supplement: Supplementary file 6 — Supplementary Material 6 [file 12864_2024_10417_MOESM6_ESM.xlsx]

## Sheet: gProfiler_sscrofa
Supplementary Table 3. Gene onthology (GO) analysis generated from up-regulated and down regulated DE-genes
source	term_name	GO term	adjusted p value	Number of genes annotated in GO database	Intersected DEGs
BP	integral component of membrane	GO:0016021	0.358370887221	10	ENSSSCG00000002783|ENSSSCG00000003832|ENSSSCG00000016218|ENSSSCG00000000510|ENSSSCG00000010746|ENSSSCG00000007145|ENSSSCG00000001440|ENSSSCG00000014389|ENSSSCG00000016052|ENSSSCG00000008646
BP	cytoplasm	GO:0005737	0.202116973147	9	ENSSSCG00000025028|ENSSSCG00000008190|ENSSSCG00000021204|ENSSSCG00000014088|ENSSSCG00000004507|ENSSSCG00000023873|ENSSSCG00000012463|ENSSSCG00000017389|ENSSSCG00000008646
BP	nucleus	GO:0005634	0.341047196432	8	ENSSSCG00000003832|ENSSSCG00000025028|ENSSSCG00000008190|ENSSSCG00000021204|ENSSSCG00000007362|ENSSSCG00000016218|ENSSSCG00000023873|ENSSSCG00000012463
BP	plasma membrane	GO:0005886	0.441588917974	6	ENSSSCG00000002783|ENSSSCG00000000275|ENSSSCG00000010746|ENSSSCG00000005322|ENSSSCG00000016052|ENSSSCG00000017389
BP	cytosol	GO:0005829	0.628710324431	5	ENSSSCG00000012463|ENSSSCG00000000275|ENSSSCG00000008309|ENSSSCG00000004507|ENSSSCG00000016578
CC	nucleoplasm	GO:0005654	0.574830613737	4	ENSSSCG00000008309|ENSSSCG00000011415|ENSSSCG00000004507|ENSSSCG00000010746
KEGG	Vascular smooth muscle contraction	KEGG:04270	0.010673403954	4	ENSSSCG00000005322|ENSSSCG00000017389|ENSSSCG00000026512|ENSSSCG00000013387
BP	adenylate cyclase-activating G protein-coupled receptor signaling pathway	GO:0007189	0.101514300243	3	ENSSSCG00000017389|ENSSSCG00000013015|ENSSSCG00000013387
BP	proteolysis	GO:0006508	0.130024617679	3	ENSSSCG00000026994|ENSSSCG00000010746|ENSSSCG00000007145
BP	positive regulation of transcription by RNA polymerase II	GO:0045944	0.341047196432	3	ENSSSCG00000016218|ENSSSCG00000021204|ENSSSCG00000004507
CC	cell surface	GO:0009986	0.124082333977	3	ENSSSCG00000001440|ENSSSCG00000017389|ENSSSCG00000014088
CC	extracellular space	GO:0005615	0.372392741415	3	ENSSSCG00000003832|ENSSSCG00000013015|ENSSSCG00000013387
MF	metalloendopeptidase activity	GO:0004222	0.106963901844	3	ENSSSCG00000026994|ENSSSCG00000010746|ENSSSCG00000007145
MF	GTPase activator activity	GO:0005096	0.115713772638	3	ENSSSCG00000012463|ENSSSCG00000013829|ENSSSCG00000014088
MF	ATP binding	GO:0005524	0.627304956592	3	ENSSSCG00000005322|ENSSSCG00000000275|ENSSSCG00000011415
KEGG	MAPK signaling pathway	KEGG:04010	0.342174981857	3	ENSSSCG00000016578|ENSSSCG00000011415|ENSSSCG00000000275
BP	adherens junction assembly	GO:0034333	0.0545939680854	2	ENSSSCG00000017389|ENSSSCG00000004507
BP	positive regulation of proteasomal ubiquitin-dependent protein catabolic process	GO:0032436	0.115713772638	2	ENSSSCG00000004507|ENSSSCG00000008646
BP	positive regulation of angiogenesis	GO:0045766	0.115713772638	2	ENSSSCG00000017389|ENSSSCG00000010746
BP	positive regulation of GTPase activity	GO:0043547	0.1658729779	2	ENSSSCG00000012463|ENSSSCG00000013829
BP	cell differentiation	GO:0030154	0.183113965348	2	ENSSSCG00000001440|ENSSSCG00000004507
BP	intracellular signal transduction	GO:0035556	0.223550137341	2	ENSSSCG00000005322|ENSSSCG00000017508
BP	signal transduction	GO:0007165	0.34708531864	2	ENSSSCG00000005322|ENSSSCG00000013829
BP	oxidation-reduction process	GO:0055114	0.351040909009	2	ENSSSCG00000008309|ENSSSCG00000014247
BP	membrane	GO:0016020	0.364624844382	2	ENSSSCG00000016052|ENSSSCG00000000510
CC	lamellipodium	GO:0030027	0.115713772638	2	ENSSSCG00000029571|ENSSSCG00000014088
CC	transcription regulator complex	GO:0005667	0.131243369816	2	ENSSSCG00000021204|ENSSSCG00000004507
CC	integral component of plasma membrane	GO:0005887	0.510430019061	2	ENSSSCG00000010960|ENSSSCG00000005322
MF	Arp2/3 complex binding	GO:0071933	0.0545939680854	2	ENSSSCG00000029571|ENSSSCG00000014088
MF	positive regulation of protein ubiquitination	GO:0031398	0.106963901844	2	ENSSSCG00000025028|ENSSSCG00000004507
MF	collagen binding	GO:0005518	0.115713772638	2	ENSSSCG00000004507|ENSSSCG00000014389
MF	hormone activity	GO:0005179	0.115713772638	2	ENSSSCG00000013015|ENSSSCG00000013387
MF	transcription factor binding	GO:0008134	0.135600075222	2	ENSSSCG00000016218|ENSSSCG00000004507
MF	ubiquitin protein ligase activity	GO:0061630	0.1658729779	2	ENSSSCG00000025028|ENSSSCG00000008646
MF	DNA-binding transcription activator activity, RNA polymerase II-specific	GO:0001228	0.251442831404	2	ENSSSCG00000021204|ENSSSCG00000004507
MF	RNA polymerase II cis-regulatory region sequence-specific DNA binding	GO:0000978	0.364624844382	2	ENSSSCG00000021204|ENSSSCG00000004507
MF	metal ion binding	GO:0046872	0.651848520971	2	ENSSSCG00000017508|ENSSSCG00000008646
BP	negative regulation of T-helper 17 cell differentiation	GO:2000320	0.115713772638	1	ENSSSCG00000004507
BP	negative regulation of ruffle assembly	GO:1900028	0.115713772638	1	ENSSSCG00000003832
BP	putrescine biosynthetic process from ornithine	GO:0033387	0.115713772638	1	ENSSSCG00000023873
BP	cellular protein-containing complex localization	GO:0034629	0.115713772638	1	ENSSSCG00000004507
BP	regulation of epithelial to mesenchymal transition	GO:0010717	0.115713772638	1	ENSSSCG00000004507
BP	vascular associated smooth muscle cell development	GO:0097084	0.115713772638	1	ENSSSCG00000017389
BP	response to reactive oxygen species	GO:0000302	0.115713772638	1	ENSSSCG00000016218
BP	negative regulation of oocyte maturation	GO:1900194	0.115713772638	1	ENSSSCG00000005322
BP	negative regulation of transcription by competitive promoter binding	GO:0010944	0.115713772638	1	ENSSSCG00000004507
BP	tetrahydrobiopterin biosynthetic process	GO:0006729	0.115713772638	1	ENSSSCG00000008309
BP	histone phosphorylation	GO:0016572	0.115713772638	1	ENSSSCG00000000275
BP	nucleoside transmembrane transport	GO:1901642	0.115713772638	1	ENSSSCG00000010960
BP	negative regulation of peptidyl-threonine phosphorylation	GO:0010801	0.115713772638	1	ENSSSCG00000004507
BP	thrombin-activated receptor signaling pathway	GO:0070493	0.115713772638	1	ENSSSCG00000014088
BP	negative regulation of pathway-restricted SMAD protein phosphorylation	GO:0060394	0.115713772638	1	ENSSSCG00000004507
BP	activation of JNKK activity	GO:0007256	0.115713772638	1	ENSSSCG00000000275
BP	mammary gland development	GO:0030879	0.115713772638	1	ENSSSCG00000001440
BP	Golgi to lysosome transport	GO:0090160	0.115713772638	1	ENSSSCG00000024232
BP	cellular response to hormone stimulus	GO:0032870	0.115713772638	1	ENSSSCG00000017389
BP	negative regulation of vascular permeability	GO:0043116	0.115713772638	1	ENSSSCG00000017389
BP	negative regulation of cell motility	GO:2000146	0.115713772638	1	ENSSSCG00000003832
BP	positive regulation of vasculogenesis	GO:2001214	0.115713772638	1	ENSSSCG00000017389
BP	phosphatidylinositol-3-phosphate biosynthetic process	GO:0036092	0.115713772638	1	ENSSSCG00000008190
BP	regulation of epithelial cell proliferation	GO:0050678	0.115713772638	1	ENSSSCG00000003832
BP	negative regulation of epithelial cell migration	GO:0010633	0.115713772638	1	ENSSSCG00000003832
BP	regulation of cardiac muscle contraction	GO:0055117	0.115713772638	1	ENSSSCG00000004507
BP	skeletal muscle contraction	GO:0003009	0.115713772638	1	ENSSSCG00000017508
BP	Rab protein signal transduction	GO:0032482	0.115713772638	1	ENSSSCG00000000510
BP	negative regulation of ossification	GO:0030279	0.115713772638	1	ENSSSCG00000004507
BP	sodium ion import across plasma membrane	GO:0098719	0.115713772638	1	ENSSSCG00000002783
BP	receptor guanylyl cyclase signaling pathway	GO:0007168	0.115713772638	1	ENSSSCG00000005322
BP	positive regulation of cell-cell adhesion	GO:0022409	0.115713772638	1	ENSSSCG00000004507
BP	cellular response to vascular endothelial growth factor stimulus	GO:0035924	0.115713772638	1	ENSSSCG00000017389
BP	Golgi vesicle transport	GO:0048193	0.115713772638	1	ENSSSCG00000024232
BP	cGMP biosynthetic process	GO:0006182	0.115713772638	1	ENSSSCG00000005322
BP	ventricular cardiac muscle tissue morphogenesis	GO:0055010	0.115713772638	1	ENSSSCG00000004507
BP	uterus development	GO:0060065	0.115713772638	1	ENSSSCG00000021204
BP	regulation of cytoskeleton organization	GO:0051493	0.115713772638	1	ENSSSCG00000013829
BP	alternative mRNA splicing, via spliceosome	GO:0000380	0.117176090202	1	ENSSSCG00000007362
BP	negative regulation of substrate adhesion-dependent cell spreading	GO:1900025	0.117176090202	1	ENSSSCG00000003832
BP	pathway-restricted SMAD protein phosphorylation	GO:0060389	0.117176090202	1	ENSSSCG00000004507
BP	artery morphogenesis	GO:0048844	0.121620787329	1	ENSSSCG00000004507
BP	mRNA splice site selection	GO:0006376	0.121620787329	1	ENSSSCG00000007362
BP	muscle fiber development	GO:0048747	0.121620787329	1	ENSSSCG00000016578
BP	negative regulation of stress fiber assembly	GO:0051497	0.124082333977	1	ENSSSCG00000003832
BP	positive regulation of lamellipodium assembly	GO:0010592	0.124082333977	1	ENSSSCG00000029571
BP	positive regulation of p38MAPK cascade	GO:1900745	0.126279990674	1	ENSSSCG00000014389
BP	proximal/distal pattern formation	GO:0009954	0.126279990674	1	ENSSSCG00000021204
BP	regulation of G protein-coupled receptor signaling pathway	GO:0008277	0.126279990674	1	ENSSSCG00000017389
BP	negative regulation of peptidyl-serine phosphorylation	GO:0033137	0.129759473762	1	ENSSSCG00000004507
BP	receptor internalization	GO:0031623	0.129759473762	1	ENSSSCG00000017389
BP	regulation of intracellular pH	GO:0051453	0.129759473762	1	ENSSSCG00000002783
BP	insulin secretion	GO:0030073	0.130024617679	1	ENSSSCG00000016218
BP	Arp2/3 complex-mediated actin nucleation	GO:0034314	0.130024617679	1	ENSSSCG00000014088
BP	sprouting angiogenesis	GO:0002040	0.130024617679	1	ENSSSCG00000017389
BP	ureteric bud development	GO:0001657	0.131243369816	1	ENSSSCG00000004507
BP	mRNA cis splicing, via spliceosome	GO:0045292	0.131243369816	1	ENSSSCG00000007362
BP	activation of JUN kinase activity	GO:0007257	0.131243369816	1	ENSSSCG00000000275
BP	negative regulation of protein catabolic process	GO:0042177	0.131243369816	1	ENSSSCG00000023873
BP	anion transmembrane transport	GO:0098656	0.135600075222	1	ENSSSCG00000002783
BP	mitotic spindle assembly	GO:0090307	0.135600075222	1	ENSSSCG00000025028
BP	regulation of cytosolic calcium ion concentration	GO:0051480	0.135600075222	1	ENSSSCG00000013387
BP	negative regulation of endothelial cell apoptotic process	GO:2000352	0.135600075222	1	ENSSSCG00000017389
BP	calcium ion transport	GO:0006816	0.135600075222	1	ENSSSCG00000017389
BP	embryonic limb morphogenesis	GO:0030326	0.135600075222	1	ENSSSCG00000021204
BP	ventricular septum morphogenesis	GO:0060412	0.135600075222	1	ENSSSCG00000004507
BP	positive regulation of cell-substrate adhesion	GO:0010811	0.135600075222	1	ENSSSCG00000014389
BP	regulation of blood pressure	GO:0008217	0.144016790547	1	ENSSSCG00000017389
BP	bone development	GO:0060348	0.148700831843	1	ENSSSCG00000005322
BP	anatomical structure morphogenesis	GO:0009653	0.153283424236	1	ENSSSCG00000004507
BP	positive regulation of inflammatory response	GO:0050729	0.160732809069	1	ENSSSCG00000001439
BP	actin cytoskeleton reorganization	GO:0031532	0.1658729779	1	ENSSSCG00000013829
BP	protein targeting to membrane	GO:0006612	0.1658729779	1	ENSSSCG00000012463
BP	positive regulation of protein localization to plasma membrane	GO:1903078	0.1658729779	1	ENSSSCG00000017508
BP	negative regulation of transforming growth factor beta receptor signaling pathway	GO:0030512	0.1658729779	1	ENSSSCG00000004507
BP	single fertilization	GO:0007338	0.1658729779	1	ENSSSCG00000021204
BP	bicellular tight junction assembly	GO:0070830	0.1658729779	1	ENSSSCG00000017389
BP	negative regulation of BMP signaling pathway	GO:0030514	0.1658729779	1	ENSSSCG00000004507
BP	negative regulation of cysteine-type endopeptidase activity involved in apoptotic process	GO:0043154	0.1658729779	1	ENSSSCG00000025028
BP	vasculogenesis	GO:0001570	0.1658729779	1	ENSSSCG00000017389
BP	regulation of actin cytoskeleton organization	GO:0032956	0.176580488112	1	ENSSSCG00000014088
BP	regulation of inflammatory response	GO:0050727	0.177368384311	1	ENSSSCG00000001439
BP	peptidyl-threonine phosphorylation	GO:0018107	0.177368384311	1	ENSSSCG00000000275
BP	regulation of GTPase activity	GO:0043087	0.177368384311	1	ENSSSCG00000014088
BP	positive regulation of catalytic activity	GO:0043085	0.179399750579	1	ENSSSCG00000023873
BP	SMAD protein signal transduction	GO:0060395	0.185079392934	1	ENSSSCG00000004507
BP	negative regulation of DNA-binding transcription factor activity	GO:0043433	0.185079392934	1	ENSSSCG00000004507
BP	positive regulation of neuron projection development	GO:0010976	0.185079392934	1	ENSSSCG00000029571
BP	skeletal system development	GO:0001501	0.195406940041	1	ENSSSCG00000021204
BP	regulation of catalytic activity	GO:0050790	0.195406940041	1	ENSSSCG00000001439
BP	male gonad development	GO:0008584	0.196971697816	1	ENSSSCG00000021204
BP	BMP signaling pathway	GO:0030509	0.19848279967	1	ENSSSCG00000004507
BP	transforming growth factor beta receptor signaling pathway	GO:0007179	0.199942396641	1	ENSSSCG00000004507
BP	response to lipopolysaccharide	GO:0032496	0.204022967628	1	ENSSSCG00000011415
BP	regulation of alternative mRNA splicing, via spliceosome	GO:0000381	0.205331600714	1	ENSSSCG00000007362
BP	anterior/posterior pattern specification	GO:0009952	0.223279753676	1	ENSSSCG00000021204
BP	Notch signaling pathway	GO:0007219	0.22890104047	1	ENSSSCG00000001440
BP	sodium ion transmembrane transport	GO:0035725	0.22890104047	1	ENSSSCG00000010960
BP	positive regulation of canonical Wnt signaling pathway	GO:0090263	0.234821143732	1	ENSSSCG00000025028
BP	small GTPase mediated signal transduction	GO:0007264	0.257774768148	1	ENSSSCG00000012463
BP	potassium ion transmembrane transport	GO:0071805	0.259665149389	1	ENSSSCG00000002783
BP	proton transmembrane transport	GO:1902600	0.260003180985	1	ENSSSCG00000002783
BP	cellular response to leukemia inhibitory factor	GO:1990830	0.260003180985	1	ENSSSCG00000004507
BP	protein localization to plasma membrane	GO:0072659	0.270194535603	1	ENSSSCG00000017389
BP	heart development	GO:0007507	0.270194535603	1	ENSSSCG00000017389
BP	cell surface receptor signaling pathway	GO:0007166	0.276798533253	1	ENSSSCG00000013015
BP	protein transport	GO:0015031	0.276858643554	1	ENSSSCG00000017389
BP	protein autophosphorylation	GO:0046777	0.276858643554	1	ENSSSCG00000000275
BP	protein stabilization	GO:0050821	0.293645109884	1	ENSSSCG00000004507
BP	protein polyubiquitination	GO:0000209	0.294812475974	1	ENSSSCG00000008646
BP	angiogenesis	GO:0001525	0.296159249374	1	ENSSSCG00000017389
BP	peptidyl-serine phosphorylation	GO:0018105	0.306131360003	1	ENSSSCG00000000275
BP	cilium assembly	GO:0060271	0.311392104899	1	ENSSSCG00000029571
BP	extracellular matrix organization	GO:0030198	0.311392104899	1	ENSSSCG00000026994
BP	vesicle-mediated transport	GO:0016192	0.335611298815	1	ENSSSCG00000012463
BP	positive regulation of ERK1 and ERK2 cascade	GO:0070374	0.335611298815	1	ENSSSCG00000000275
BP	in utero embryonic development	GO:0001701	0.345374178941	1	ENSSSCG00000017298
BP	spermatogenesis	GO:0007283	0.362328358794	1	ENSSSCG00000021204
BP	cell migration	GO:0016477	0.372392741415	1	ENSSSCG00000013829
BP	positive regulation of gene expression	GO:0010628	0.384311738111	1	ENSSSCG00000017389
BP	ubiquitin-dependent protein catabolic process	GO:0006511	0.422406727043	1	ENSSSCG00000008646
BP	intracellular protein transport	GO:0006886	0.467703760131	1	ENSSSCG00000017389
BP	positive regulation of transcription, DNA-templated	GO:0045893	0.467703760131	1	ENSSSCG00000000275
BP	protein ubiquitination	GO:0016567	0.520197617903	1	ENSSSCG00000008646
BP	protein phosphorylation	GO:0006468	0.558274392802	1	ENSSSCG00000005322
BP	regulation of transcription, DNA-templated	GO:0006355	0.619407414404	1	ENSSSCG00000001440
BP	negative regulation of transcription by RNA polymerase II	GO:0000122	0.741687013713	1	ENSSSCG00000004507
BP	G protein-coupled receptor signaling pathway	GO:0007186	0.820630595475	1	ENSSSCG00000017389
CC	heteromeric SMAD protein complex	GO:0071144	0.115713772638	1	ENSSSCG00000004507
CC	spindle microtubule	GO:0005876	0.135600075222	1	ENSSSCG00000025028
CC	catenin complex	GO:0016342	0.135600075222	1	ENSSSCG00000004507
CC	basal plasma membrane	GO:0009925	0.139228433068	1	ENSSSCG00000003832
CC	filopodium	GO:0030175	0.1658729779	1	ENSSSCG00000014088
CC	lateral plasma membrane	GO:0016328	0.1658729779	1	ENSSSCG00000003832
CC	growth cone	GO:0030426	0.1658729779	1	ENSSSCG00000000275
CC	intracellular anatomical structure	GO:0005622	0.174400567863	1	ENSSSCG00000005994
CC	secretory granule	GO:0030141	0.176580488112	1	ENSSSCG00000016218
CC	extrinsic component of cytoplasmic side of plasma membrane	GO:0031234	0.184551961883	1	ENSSSCG00000017508
CC	sarcolemma	GO:0042383	0.184551961883	1	ENSSSCG00000016578
CC	microvillus	GO:0005902	0.196971697816	1	ENSSSCG00000014088
CC	ubiquitin ligase complex	GO:0000151	0.19848279967	1	ENSSSCG00000008646
CC	basement membrane	GO:0005604	0.204022967628	1	ENSSSCG00000014389
CC	actin filament	GO:0005884	0.205331600714	1	ENSSSCG00000029571
CC	dendritic spine	GO:0043197	0.228015277164	1	ENSSSCG00000017298
CC	adherens junction	GO:0005912	0.244230544886	1	ENSSSCG00000004507
CC	fibrillar center	GO:0001650	0.276798533253	1	ENSSSCG00000004507
CC	focal adhesion	GO:0005925	0.293645109884	1	ENSSSCG00000029571
CC	trans-Golgi network	GO:0005802	0.294812475974	1	ENSSSCG00000024232
CC	receptor complex	GO:0043235	0.345374178941	1	ENSSSCG00000017389
CC	extracellular matrix	GO:0031012	0.350320601466	1	ENSSSCG00000026994
CC	synapse	GO:0045202	0.462661706254	1	ENSSSCG00000005994
CC	nuclear speck	GO:0016607	0.467703760131	1	ENSSSCG00000007362
CC	centrosome	GO:0005813	0.619407414404	1	ENSSSCG00000004507
CC	Golgi apparatus	GO:0005794	0.756243566416	1	ENSSSCG00000008646
MF	ornithine decarboxylase activity	GO:0004586	0.115713772638	1	ENSSSCG00000023873
MF	natriuretic peptide receptor activity	GO:0016941	0.115713772638	1	ENSSSCG00000005322
MF	JUN kinase kinase kinase activity	GO:0004706	0.115713772638	1	ENSSSCG00000000275
MF	GTPase regulator activity	GO:0030695	0.115713772638	1	ENSSSCG00000001439
MF	peptide receptor activity	GO:0001653	0.115713772638	1	ENSSSCG00000005322
MF	oxidoreductase activity, acting on the aldehyde or oxo group of donors, NAD or NADP as acceptor	GO:0016620	0.115713772638	1	ENSSSCG00000014247
MF	nucleoside transmembrane transporter activity	GO:0005337	0.115713772638	1	ENSSSCG00000010960
MF	type I transforming growth factor beta receptor binding	GO:0034713	0.115713772638	1	ENSSSCG00000004507
MF	Ras GTPase binding	GO:0017016	0.115713772638	1	ENSSSCG00000014088
MF	potassium:proton antiporter activity	GO:0015386	0.115713772638	1	ENSSSCG00000002783
MF	ankyrin binding	GO:0030506	0.115713772638	1	ENSSSCG00000016578
MF	guanylate cyclase activity	GO:0004383	0.115713772638	1	ENSSSCG00000005322
MF	sodium:proton antiporter activity	GO:0015385	0.115713772638	1	ENSSSCG00000002783
MF	I-SMAD binding	GO:0070411	0.115713772638	1	ENSSSCG00000004507
MF	activin binding	GO:0048185	0.115713772638	1	ENSSSCG00000004507
MF	ubiquitin-like protein ligase binding	GO:0044389	0.115713772638	1	ENSSSCG00000016218
MF	spectrin binding	GO:0030507	0.117176090202	1	ENSSSCG00000016218
MF	Notch binding	GO:0005112	0.117176090202	1	ENSSSCG00000001440
MF	cysteine-type endopeptidase inhibitor activity involved in apoptotic process	GO:0043027	0.124082333977	1	ENSSSCG00000025028
MF	coreceptor activity	GO:0015026	0.126279990674	1	ENSSSCG00000017389
MF	ubiquitin conjugating enzyme binding	GO:0031624	0.130024617679	1	ENSSSCG00000008646
MF	phosphatidylinositol-3,4,5-trisphosphate binding	GO:0005547	0.139228433068	1	ENSSSCG00000014088
MF	symporter activity	GO:0015293	0.157767332473	1	ENSSSCG00000010960
MF	transferase activity	GO:0016740	0.160732809069	1	ENSSSCG00000012463
MF	Rac GTPase binding	GO:0048365	0.165002281363	1	ENSSSCG00000014088
MF	peptide hormone binding	GO:0017046	0.1658729779	1	ENSSSCG00000005322
MF	SH3 domain binding	GO:0017124	0.179399750579	1	ENSSSCG00000010746
MF	beta-catenin binding	GO:0008013	0.199942396641	1	ENSSSCG00000004507
MF	hydrolase activity	GO:0016787	0.246321546735	1	ENSSSCG00000016218
MF	histone deacetylase binding	GO:0042826	0.253896013777	1	ENSSSCG00000021204
MF	calmodulin binding	GO:0005516	0.257774768148	1	ENSSSCG00000014088
MF	structural molecule activity	GO:0005198	0.278455358374	1	ENSSSCG00000005994
MF	signaling receptor activity	GO:0038023	0.283133279536	1	ENSSSCG00000001440
MF	Rab GTPase binding	GO:0017137	0.287723877356	1	ENSSSCG00000012463
MF	ubiquitin-protein transferase activity	GO:0004842	0.294812475974	1	ENSSSCG00000008646
MF	protein kinase activity	GO:0004672	0.341047196432	1	ENSSSCG00000005322
MF	actin binding	GO:0003779	0.349547557264	1	ENSSSCG00000016578
MF	mRNA binding	GO:0003729	0.379297010461	1	ENSSSCG00000007362
MF	actin filament binding	GO:0051015	0.389219874261	1	ENSSSCG00000014088
MF	ubiquitin protein ligase binding	GO:0031625	0.394023429279	1	ENSSSCG00000004507
MF	protein heterodimerization activity	GO:0046982	0.398724371539	1	ENSSSCG00000013015
MF	DNA-binding transcription factor activity	GO:0003700	0.487695945171	1	ENSSSCG00000004507
MF	GTPase activity	GO:0003924	0.490866838786	1	ENSSSCG00000000510
MF	protein kinase binding	GO:0019901	0.520197617903	1	ENSSSCG00000000275
MF	GTP binding	GO:0005525	0.558274392802	1	ENSSSCG00000000510
MF	protein homodimerization activity	GO:0042803	0.647027222431	1	ENSSSCG00000000275
MF	DNA binding	GO:0003677	0.651848520971	1	ENSSSCG00000004507
MF	RNA binding	GO:0003723	0.668922610938	1	ENSSSCG00000007362
MF	calcium ion binding	GO:0005509	0.741687013713	1	ENSSSCG00000001440
MF	zinc ion binding	GO:0008270	0.78434234463	1	ENSSSCG00000007362
MF	identical protein binding	GO:0042802	0.821628940913	1	ENSSSCG00000005322
Reactome	Cell-extracellular matrix interactions	R-SSC-446353	0.135537588263	1	ENSSSCG00000016578
Reactome	Regulation of necroptotic cell death	R-SSC-5675482	0.135537588263	1	ENSSSCG00000025028
Reactome	RIPK1-mediated regulated necrosis	R-SSC-5213460	0.135537588263	1	ENSSSCG00000025028
Reactome	Regulated Necrosis	R-SSC-5218859	0.135537588263	1	ENSSSCG00000025028
Reactome	Metabolism of polyamines	R-SSC-351202	0.135537588263	1	ENSSSCG00000023873
Reactome	MAP kinase activation	R-SSC-450294	0.135537588263	1	ENSSSCG00000011415
Reactome	TNFR1-induced NFkappaB signaling pathway	R-SSC-5357956	0.135537588263	1	ENSSSCG00000025028
Reactome	Interleukin-17 signaling	R-SSC-448424	0.135537588263	1	ENSSSCG00000011415
Reactome	Signaling by NTRK1 (TRKA)	R-SSC-187037	0.135537588263	1	ENSSSCG00000011415
Reactome	Regulation of TNFR1 signaling	R-SSC-5357905	0.135537588263	1	ENSSSCG00000025028
Reactome	Intrinsic Pathway for Apoptosis	R-SSC-109606	0.135537588263	1	ENSSSCG00000025028
Reactome	Deactivation of the beta-catenin transactivating complex	R-SSC-3769402	0.135537588263	1	ENSSSCG00000025028
Reactome	Regulation of PTEN stability and activity	R-SSC-8948751	0.135537588263	1	ENSSSCG00000025028
Reactome	TNF signaling	R-SSC-75893	0.135537588263	1	ENSSSCG00000025028
Reactome	Signaling by NTRKs	R-SSC-166520	0.135537588263	1	ENSSSCG00000011415
Reactome	Rho GTPase cycle	R-SSC-194840	0.135537588263	1	ENSSSCG00000013829
Reactome	Cell junction organization	R-SSC-446728	0.135537588263	1	ENSSSCG00000016578
