# Supplementary material for: Apelin-13 modulates the endometrial transcriptome of the domestic pig during implantation
Source: BMC Genomics. 2024 May 21;25:501. doi: 10.1186/s12864-024-10417-9 (PMC11106924; doi:10.1186/s12864-024-10417-9)
Supplement: Supplementary file 8 — Supplementary Material 8 [file 12864_2024_10417_MOESM8_ESM.xlsx]

## Sheet: SE
Supplementary Table 4 – Results obtained during the analysis of differentially expressed AS events. Legend: SE -skipping exon; A5SS - alternative 5′ splice site; A3SS - alternative 3′ splice site, MXE - mutually exclusive exons, RI - retention intron, FDR - false discovery rate (<0.05); IncLevelDifference (Δpsi) - inclusion level difference (>|0.1|) .
	GeneID	ID	geneSymbol	chr	strand	exonStart_0base	exonEnd	upstreamES	upstreamEE	downstreamES	downstreamEE	IJC_SAMPLE_1	SJC_SAMPLE_1	IJC_SAMPLE_2	SJC_SAMPLE_2	IncFormLen	SkipFormLen	PValue	FDR	IncLevel1	IncLevel2	IncLevelDifference
1	GID.10333	52547	THUMPD2	3	+	100589636	100589803	100581175	100581290	100590705	100590814	15,15,5,8	29,20,22,21	21,14,18,43	17,13,9,24	256	89	6.59736606545e-06	0.00902204788241	0.152,0.207,0.073,0.117	0.3,0.272,0.41,0.384	-0.204
2	GID.11179	39947	ADAM15	4	-	94737446	94737987	94737057	94737182	94738631	94738701	283,312,261,196	143,94,206,124	654,416,427,484	182,114,127,129	630	89	1.18036192309e-06	0.0032196587461	0.218,0.319,0.152,0.183	0.337,0.34,0.322,0.346	-0.118
3	GID.1197	25145	NA	1	+	236341792	236341930	236341178	236341684	236342607	236342754	8,9,2,7	0,2,2,7	5,6,1,6	0,1,0,0	178	89	1.62626529998e-06	0.00464480015011	1.0,0.692,0.333,0.333	1.0,0.75,1.0,1.0	-0.348
4	GID.12111	19164	NA	5	-	46568285	46568361	46521063	46521211	46574607	46574695	93,24,44,78	3,0,0,0	36,16,44,59	8,0,5,3	165	89	4.44894397378e-06	0.00689123974699	0.944,1.0,1.0,1.0	0.708,1.0,0.826,0.914	0.124
5	GID.12111	19164	NA	5	-	46568285	46568361	46521063	46521211	46574607	46574695	93,24,44,78	3,0,0,0	36,16,44,59	8,0,5,3	164	89	4.48508084072e-06	0.00841198269205	0.944,1.0,1.0,1.0	0.709,1.0,0.827,0.914	0.123
6	GID.12460	63178	NR2C1	5	+	88257447	88257613	88256079	88256264	88263303	88263425	108,55,96,76	7,5,3,6	59,49,59,47	18,10,8,13	178	89	3.11642342465e-06	0.00681916728972	0.885,0.846,0.941,0.864	0.621,0.71,0.787,0.644	0.193
7	GID.12592	44502	SDR42E1	6	+	6390877	6391050	6387350	6387422	6395705	6395796	5,1,2,13	0,1,5,6	8,8,7,8	1,1,0,0	262	89	3.59479940426e-06	0.00599966778349	1.0,0.254,0.12,0.424	0.731,0.731,1.0,1.0	-0.416
8	GID.12845	68319	NA	6	-	37191019	37191034	37166427	37166517	37193483	37193598	0,0,2,2	1,2,4,4	4,1,3,1	0,1,1,1	104	89	3.11057218605e-06	0.00558467888594	0.0,0.0,0.3,0.3	1.0,0.461,0.72,0.461	-0.51
9	GID.12845	68319	NA	6	-	37191019	37191034	37166427	37166517	37193483	37193598	0,0,2,2	1,2,4,4	4,1,3,1	0,1,1,1	103	89	3.03178415695e-06	0.00681916728972	0.0,0.0,0.302,0.302	1.0,0.464,0.722,0.464	-0.511
10	GID.14250	37263	NA	6	-	152850048	152850143	152761963	152762025	152857952	152858073	14,23,37,42	4,2,6,12	24,33,35,37	2,0,0,1	184	89	7.88612688485e-08	0.000389362728452	0.629,0.848,0.749,0.629	0.853,1.0,1.0,0.947	-0.236
11	GID.14250	37263	NA	6	-	152850048	152850143	152761963	152762025	152857952	152858073	14,22,35,42	4,2,6,12	24,32,35,35	2,0,0,1	178	89	7.0093329696e-08	0.000788780265735	0.636,0.846,0.745,0.636	0.857,1.0,1.0,0.946	-0.235
12	GID.14412	23965	NA	6	-	168743567	168743664	168742002	168742202	168750572	168750613	14,16,9,2	0,0,0,1	13,12,16,20	3,2,7,2	186	89	3.31587502012e-06	0.00579533914919	1.0,1.0,1.0,0.489	0.675,0.742,0.522,0.827	0.181
13	GID.14412	23965	NA	6	-	168743567	168743664	168742002	168742202	168750572	168750613	11,9,8,1	0,0,0,1	10,7,11,15	3,2,7,2	178	89	3.92264575499e-06	0.00810427839558	1.0,1.0,1.0,0.333	0.625,0.636,0.44,0.789	0.211
14	GID.14984	35572	NA	7	-	47939306	47939551	47936797	47936924	47945092	47945237	8,7,10,3	0,0,0,1	9,4,9,1	4,2,1,3	178	89	2.78487212513e-07	0.00199429756284	1.0,1.0,1.0,0.6	0.529,0.5,0.818,0.143	0.403
15	GID.15901	7416	NA	8	+	65475662	65475884	65469271	65469367	65476866	65477002	23,18,5,14	4,0,1,5	26,27,20,27	0,0,0,2	311	89	6.87337526395e-06	0.00904960042877	0.622,1.0,0.589,0.445	1.0,1.0,1.0,0.794	-0.285
16	GID.16823	76626	AKAP9	9	+	71977955	71978096	71976655	71976880	71978562	71978663	6,1,3,13	7,0,2,3	1,1,8,2	0,0,0,1	230	89	2.08609441898e-06	0.0041198800204	0.249,1.0,0.367,0.626	1.0,1.0,1.0,0.436	-0.298
17	GID.16900	46665	FAM126A	9	-	91777087	91777166	91770640	91770742	91821412	91821608	30,4,8,11	10,0,4,0	23,5,24,18	1,0,0,0	168	89	6.73824100994e-06	0.00902204788241	0.614,1.0,0.514,1.0	0.924,1.0,1.0,1.0	-0.199
18	GID.2828	19397	NA	12	-	25147519	25147624	25145019	25145161	25152278	25152329	42,44,100,69	1,0,0,0	35,55,69,69	1,5,8,2	178	89	9.92750499917e-07	0.00434455195166	0.955,1.0,1.0,1.0	0.946,0.846,0.812,0.945	0.102
19	GID.2896	50333	NA	12	+	33213461	33214277	33212347	33212828	33214583	33214735	56,74,55,50	3,5,7,3	63,124,27,95	2,0,0,1	178	89	1.3120347383e-06	0.00464442644812	0.903,0.881,0.797,0.893	0.94,1.0,1.0,0.979	-0.111
20	GID.2896	50334	NA	12	+	33214058	33214277	33212347	33212828	33214583	33214735	58,74,58,52	3,5,7,3	68,123,28,97	2,0,0,1	178	89	1.62495298128e-06	0.00464480015011	0.906,0.881,0.806,0.897	0.944,1.0,1.0,0.98	-0.108
21	GID.3437	79702	LRRFIP2	13	+	21778793	21778895	21771690	21771783	21779178	21779311	7,4,4,4	4,0,4,1	7,5,4,4	0,0,0,0	178	89	4.70749510484e-07	0.00264873937067	0.467,1.0,0.333,0.667	1.0,1.0,1.0,1.0	-0.383
22	GID.3437	79702	LRRFIP2	13	+	21778793	21778895	21771690	21771783	21779178	21779311	13,5,4,6	4,0,4,1	8,6,4,7	0,0,0,0	191	89	2.03943260579e-06	0.0041198800204	0.602,1.0,0.318,0.737	1.0,1.0,1.0,1.0	-0.336
23	GID.37	16831	NA	1	+	3039635	3040002	2827818	2828404	3073442	3073577	17,20,55,11	0,0,0,0	12,22,67,30	0,0,7,5	456	89	9.36295759812e-07	0.00284479062069	1.0,1.0,1.0,1.0	1.0,1.0,0.651,0.539	0.203
24	GID.3759	36487	NA	13	-	65376637	65376965	65372435	65372849	65378984	65379134	10,5,8,9	0,0,0,0	5,4,2,7	1,2,3,0	417	89	7.32125157932e-06	0.00948126083625	1.0,1.0,1.0,1.0	0.516,0.299,0.125,1.0	0.515
25	GID.4034	48356	TMEM212	13	+	110423375	110423699	110422338	110422398	110434048	110434350	58,44,60,89	2,0,5,17	26,37,34,90	0,0,0,0	178	89	4.20719497018e-08	0.000662826738772	0.935,1.0,0.857,0.724	1.0,1.0,1.0,1.0	-0.121
26	GID.4719	39668	SLC15A4	14	+	26131616	26131738	26130730	26131026	26137146	26137315	13,21,25,13	2,1,0,0	15,19,9,26	8,6,1,5	211	89	2.33086754808e-06	0.00438408437371	0.733,0.899,1.0,1.0	0.442,0.572,0.792,0.687	0.285
27	GID.4847	14305	RPL6	14	+	39306742	39306815	39305672	39305816	39309048	39309239	2,1,2,0	0,0,0,1	1,1,0,1	0,2,1,2	162	89	1.33194866325e-06	0.0032196587461	1.0,1.0,1.0,0.0	1.0,0.215,0.0,0.215	0.392
28	GID.4847	14305	RPL6	14	+	39306742	39306815	39305672	39305816	39309048	39309239	2,1,2,0	0,0,0,1	1,1,0,1	0,2,1,2	161	89	1.39453835124e-06	0.00464442644812	1.0,1.0,1.0,0.0	1.0,0.217,0.0,0.217	0.391
29	GID.4966	61424	SMTN	14	+	47898169	47898321	47897122	47897295	47902395	47902699	8,11,9,10	0,0,0,0	7,7,12,10	1,3,1,5	178	89	5.82217771772e-08	0.00076438400893	1.0,1.0,1.0,1.0	0.778,0.538,0.857,0.5	0.332
30	GID.5865	76863	NA	15	+	54095493	54096369	54095035	54095196	54133010	54133880	156,81,128,221	6,0,6,1	129,77,134,139	0,1,0,0	965	89	4.88640046492e-06	0.00728322599108	0.706,1.0,0.663,0.953	1.0,0.877,1.0,1.0	-0.139
31	GID.6064	75205	NA	15	-	95129404	95129670	95124122	95124354	95140209	95140545	30,21,23,20	0,1,0,0	28,26,22,27	4,0,5,2	355	89	1.2234798753e-06	0.0032196587461	1.0,0.84,1.0,1.0	0.637,1.0,0.525,0.772	0.226
32	GID.6064	75204	NA	15	-	95129404	95129520	95124122	95124354	95140209	95140887	27,18,21,18	0,1,0,0	24,23,17,19	4,0,5,2	205	89	2.74136620648e-06	0.00503627223752	1.0,0.887,1.0,1.0	0.723,1.0,0.596,0.805	0.191
33	GID.6064	75204	NA	15	-	95129404	95129520	95124122	95124354	95140209	95140887	21,15,17,13	0,1,0,0	21,17,13,13	4,0,5,2	178	89	2.22620571977e-06	0.00548015322386	1.0,0.882,1.0,1.0	0.724,1.0,0.565,0.765	0.207
34	GID.6064	75205	NA	15	-	95129404	95129670	95124122	95124354	95140209	95140545	18,16,16,11	0,1,0,0	17,17,12,11	4,0,5,2	178	89	2.29735598611e-06	0.00548392797254	1.0,0.889,1.0,1.0	0.68,1.0,0.545,0.733	0.233
35	GID.663	72743	NA	1	+	128646827	128646948	128646323	128646529	128649430	128649518	37,31,36,39	0,0,0,0	37,24,42,28	2,2,6,5	210	89	1.60757607226e-08	0.000105828072484	1.0,1.0,1.0,1.0	0.887,0.836,0.748,0.704	0.206
36	GID.683	7594	NA	1	-	130053113	130054441	130036030	130037614	130065492	130065641	1,6,2,6	1,4,0,4	0,2,0,0	7,2,5,2	178	89	4.20066301099e-06	0.00827247068412	0.333,0.429,1.0,0.429	0.0,0.333,0.0,0.0	0.464
37	GID.7657	68348	NA	18	+	49019259	49019297	49006798	49006910	49039944	49039983	13,5,3,10	3,3,1,3	6,14,4,4	0,1,0,0	127	89	1.45179483169e-06	0.00337315989174	0.752,0.539,0.678,0.7	1.0,0.908,1.0,1.0	-0.31
38	GID.7657	68348	NA	18	+	49019259	49019297	49006798	49006910	49039944	49039983	13,5,3,10	3,3,1,3	6,14,4,4	0,1,0,0	126	89	1.4739905958e-06	0.00464442644812	0.754,0.541,0.679,0.702	1.0,0.908,1.0,1.0	-0.308
39	GID.7689	49564	NA	18	+	51288174	51288422	51220961	51221446	51300670	51300770	24,30,53,56	0,0,0,2	36,21,37,35	5,0,5,2	337	89	7.80927824928e-06	0.00979221514061	1.0,1.0,1.0,0.881	0.655,1.0,0.662,0.822	0.185
40	GID.7710	45805	NA	18	-	55683721	55683788	55681056	55681356	55684435	55684747	7,13,8,15	27,31,41,37	26,12,25,25	16,11,29,18	156	89	9.0231403127e-08	0.000396000564046	0.129,0.193,0.1,0.188	0.481,0.384,0.33,0.442	-0.257
41	GID.7710	45805	NA	18	-	55683721	55683788	55681056	55681356	55684435	55684747	7,13,8,15	27,31,41,37	26,12,25,25	16,11,29,18	155	89	9.12066291381e-08	0.000898077474637	0.13,0.194,0.101,0.189	0.483,0.385,0.331,0.444	-0.257
42	GID.7714	25039	ZNF862	18	+	55850195	55850326	55849367	55849479	55851215	55851320	3,4,15,7	0,2,3,4	11,16,23,9	0,1,1,0	220	89	3.99921966276e-06	0.00644124416043	1.0,0.447,0.669,0.415	1.0,0.866,0.903,1.0	-0.309
43	GID.7714	25039	ZNF862	18	+	55850195	55850326	55849367	55849479	55851215	55851320	2,1,9,6	0,2,3,4	5,11,16,2	0,1,1,0	178	89	5.07225105595e-06	0.00908082800978	1.0,0.2,0.6,0.429	1.0,0.846,0.889,1.0	-0.377
44	GID.7787	48419	SLC22A18	2	+	2049336	2049437	2048600	2048708	2052676	2052778	28,4,13,30	1,0,1,0	8,12,21,2	2,4,3,1	190	89	1.26085808128e-06	0.0032196587461	0.929,1.0,0.859,1.0	0.652,0.584,0.766,0.484	0.326
45	GID.7787	48419	SLC22A18	2	+	2049336	2049437	2048600	2048708	2052676	2052778	26,4,13,27	1,0,1,0	8,11,19,2	2,4,3,1	178	89	1.31883664256e-06	0.00464442644812	0.929,1.0,0.867,1.0	0.667,0.579,0.76,0.5	0.323
46	GID.8325	35174	TM6SF2	2	+	58625004	58625099	58624791	58624911	58626058	58626559	0,0,0,0	1,2,6,6	0,2,9,3	3,9,7,2	178	89	2.75534476579e-06	0.00638372862458	0.0,0.0,0.0,0.0	0.0,0.1,0.391,0.429	-0.23
47	GID.8624	56098	SAFB2	2	+	73345114	73345625	73344164	73344195	73346054	73346104	306,203,275,325	8,4,4,2	237,165,282,241	11,9,17,16	600	89	8.52124323103e-07	0.00269261060609	0.85,0.883,0.911,0.96	0.762,0.731,0.711,0.691	0.177
48	GID.8624	56098	SAFB2	2	+	73345114	73345625	73344164	73344195	73346054	73346104	141,109,138,162	8,4,4,2	125,78,146,123	11,9,17,16	178	89	1.46971151327e-06	0.00464442644812	0.898,0.932,0.945,0.976	0.85,0.813,0.811,0.794	0.121
49	GID.8686	6337	NA	2	-	75849391	75850004	75845342	75845413	75851313	75851576	19,19,8,7	1,1,2,3	15,18,27,20	2,0,0,0	702	89	2.17787632872e-06	0.00419623649609	0.707,0.707,0.336,0.228	0.487,1.0,1.0,1.0	-0.377
50	GID.9260	15720	SLC6A7	2	+	151235126	151235238	151234395	151234520	151235442	151235574	13,6,7,19	0,0,1,0	21,6,7,41	3,3,4,3	201	89	1.00552250293e-06	0.0029419726357	1.0,1.0,0.756,1.0	0.756,0.47,0.437,0.858	0.309
51	GID.9260	15720	SLC6A7	2	+	151235126	151235238	151234395	151234520	151235442	151235574	13,6,7,19	0,0,1,0	21,6,7,41	3,3,4,3	178	89	1.33107573097e-06	0.00464442644812	1.0,1.0,0.778,1.0	0.778,0.5,0.467,0.872	0.29

## Sheet: A5SS
Supplementary Table 4 – Results obtained during the analysis of differentially expressed AS events. Legend: SE -skipping exon; A5SS - alternative 5′ splice site; A3SS - alternative 3′ splice site, MXE - mutually exclusive exons, RI - retention intron, FDR - false discovery rate (<0.05); IncLevelDifference (Δpsi) - inclusion level difference (>|0.1|) .
	GeneID	ID	geneSymbol	chr	strand	longExonStart_0base	longExonEnd	shortES	shortEE	flankingES	flankingEE	IJC_SAMPLE_1	SJC_SAMPLE_1	IJC_SAMPLE_2	SJC_SAMPLE_2	IncFormLen	SkipFormLen	PValue	FDR	IncLevel1	IncLevel2	IncLevelDifference
1	GID.10376	3569	LTBP1	3	-	106333723	106333856	106333727	106333856	106332908	106333043	2,1,1,3	0,0,0,0	0,1,1,1	1,1,0,5	93	89	8.81859195223e-06	0.000637203565164	1.0,1.0,1.0,1.0	0.0,0.489,1.0,0.161	0.588
2	GID.10376	3569	LTBP1	3	-	106333723	106333856	106333727	106333856	106332908	106333043	2,1,1,3	0,0,0,0	0,1,1,1	1,1,0,5	93	89	8.81859195223e-06	0.000637203565164	1.0,1.0,1.0,1.0	0.0,0.489,1.0,0.161	0.588
3	GID.10543	494	ITGB1BP1	3	+	126905818	126907576	126905818	126906170	126912046	126912150	51,74,74,14	1,0,0,0	38,70,74,47	1,2,2,1	1495	89	3.42528081931e-05	0.00179317372968	0.752,1.0,1.0,1.0	0.693,0.676,0.688,0.737	0.239
4	GID.10543	494	ITGB1BP1	3	+	126905818	126907576	126905818	126906170	126912046	126912150	51,74,74,14	1,0,0,0	38,70,74,47	1,2,2,1	1495	89	3.42528081931e-05	0.00179317372968	0.752,1.0,1.0,1.0	0.693,0.676,0.688,0.737	0.239
5	GID.10881	5115	NA	4	-	61595008	61595201	61595153	61595201	61586023	61586197	8,4,18,6	2,1,0,0	1,7,17,4	1,2,4,3	234	89	0.000270470616896	0.00870839197499	0.603,0.603,1.0,1.0	0.276,0.571,0.618,0.336	0.351
6	GID.10881	5115	NA	4	-	61595008	61595201	61595153	61595201	61586023	61586197	8,4,18,6	2,1,0,0	1,7,17,4	1,2,4,3	234	89	0.000270470616896	0.00870839197499	0.603,0.603,1.0,1.0	0.276,0.571,0.618,0.336	0.351
7	GID.11	6254	PHF10	1	+	575257	575621	575257	575446	576520	578329	76,112,29,31	73,79,107,103	144,137,76,129	81,88,75,115	264	89	0.000218955451398	0.00739702702309	0.26,0.323,0.084,0.092	0.375,0.344,0.255,0.274	-0.122
8	GID.11	6254	PHF10	1	+	575257	575621	575257	575446	576520	578329	76,112,29,31	73,79,107,103	144,137,76,129	81,88,75,115	264	89	0.000218955451398	0.00739702702309	0.26,0.323,0.084,0.092	0.375,0.344,0.255,0.274	-0.122
9	GID.11179	3695	ADAM15	4	-	94737446	94737987	94737912	94737987	94737057	94737182	225,272,219,128	11,12,16,22	590,367,397,434	10,16,9,12	555	89	0.000209009643489	0.00714125732851	0.766,0.784,0.687,0.483	0.904,0.786,0.876,0.853	-0.175
10	GID.11179	3695	ADAM15	4	-	94737446	94737987	94737912	94737987	94737057	94737182	225,272,219,128	11,12,16,22	590,367,397,434	10,16,9,12	555	89	0.000209009643489	0.00714125732851	0.766,0.784,0.687,0.483	0.904,0.786,0.876,0.853	-0.175
11	GID.11186	288	NA	4	+	95182742	95183236	95182742	95182891	95183472	95183617	83,135,92,27	71,52,96,76	166,136,172,88	55,69,69,35	434	89	2.08864278648e-05	0.00122426600254	0.193,0.347,0.164,0.068	0.382,0.288,0.338,0.34	-0.144
12	GID.11186	288	NA	4	+	95182742	95183236	95182742	95182891	95183472	95183617	83,135,92,27	71,52,96,76	166,136,172,88	55,69,69,35	434	89	2.08864278648e-05	0.00122426600254	0.193,0.347,0.164,0.068	0.382,0.288,0.338,0.34	-0.144
13	GID.12253	4089	NA	5	+	64013163	64013679	64013163	64013401	64013885	64014221	200,165,171,134	67,65,84,83	249,190,279,262	55,59,73,62	367	89	4.11074101285e-05	0.00199221418396	0.42,0.381,0.331,0.281	0.523,0.439,0.481,0.506	-0.134
14	GID.12253	4089	NA	5	+	64013163	64013679	64013163	64013401	64013885	64014221	200,165,171,134	67,65,84,83	249,190,279,262	55,59,73,62	367	89	4.11074101285e-05	0.00199221418396	0.42,0.381,0.331,0.281	0.523,0.439,0.481,0.506	-0.134
15	GID.12970	764	NA	6	-	46785138	46785683	46785612	46785683	46781566	46781591	84,38,28,45	6,1,7,1	39,45,41,79	1,0,0,1	563	89	3.49466768124e-06	0.000303372543771	0.689,0.857,0.387,0.877	0.86,1.0,1.0,0.926	-0.244
16	GID.12970	764	NA	6	-	46785138	46785683	46785612	46785683	46781566	46781591	84,38,28,45	6,1,7,1	39,45,41,79	1,0,0,1	563	89	3.49466768124e-06	0.000303372543771	0.689,0.857,0.387,0.877	0.86,1.0,1.0,0.926	-0.244
17	GID.12981	2451	SPRED3	6	+	47303944	47304706	47303944	47304125	47305273	47305442	286,224,165,156	31,17,31,28	363,300,355,378	22,10,26,17	670	89	8.58129923424e-05	0.00358844817978	0.551,0.636,0.414,0.425	0.687,0.799,0.645,0.747	-0.213
18	GID.12981	2451	SPRED3	6	+	47303944	47304706	47303944	47304125	47305273	47305442	286,224,165,156	31,17,31,28	363,300,355,378	22,10,26,17	670	89	8.58129923424e-05	0.00358844817978	0.551,0.636,0.414,0.425	0.687,0.799,0.645,0.747	-0.213
19	GID.1305	2338	PALM2	1	+	251154613	251157447	251154613	251157032	251174133	251174312	9,10,5,3	1,0,0,1	13,3,13,9	2,0,4,4	504	89	0.000110363159062	0.00440041014446	0.614,1.0,1.0,0.346	0.534,1.0,0.365,0.284	0.194
20	GID.1305	2338	PALM2	1	+	251154613	251157447	251154613	251157032	251174133	251174312	9,10,5,3	1,0,0,1	13,3,13,9	2,0,4,4	504	89	0.000110363159062	0.00440041014446	0.614,1.0,1.0,0.346	0.534,1.0,0.365,0.284	0.194
21	GID.13803	7317	NA	6	-	83446496	83447249	83446708	83447249	83427872	83427964	1,0,3,9	0,1,1,0	2,0,1,2	1,1,4,1	301	89	0.000233168143797	0.00777919646078	1.0,0.0,0.47,1.0	0.372,0.0,0.069,0.372	0.414
22	GID.13803	7317	NA	6	-	83446496	83447249	83446708	83447249	83427872	83427964	1,0,3,9	0,1,1,0	2,0,1,2	1,1,4,1	301	89	0.000233168143797	0.00777919646078	1.0,0.0,0.47,1.0	0.372,0.0,0.069,0.372	0.414
23	GID.13906	1883	NA	6	-	88710026	88710776	88710549	88710776	88709016	88709178	64,75,156,42	48,33,175,63	143,115,338,166	58,48,178,64	612	89	4.28376506845e-06	0.000349738819517	0.162,0.248,0.115,0.088	0.264,0.258,0.216,0.274	-0.1
24	GID.13906	1883	NA	6	-	88710026	88710776	88710549	88710776	88709016	88709178	64,75,156,42	48,33,175,63	143,115,338,166	58,48,178,64	612	89	4.28376506845e-06	0.000349738819517	0.162,0.248,0.115,0.088	0.264,0.258,0.216,0.274	-0.1
25	GID.14310	4200	OSBPL9	6	-	160395357	160395461	160395397	160395461	160395138	160395279	16,5,9,11	367,95,0,0	6,1,3,4	181,99,132,160	129	89	1.23756555762e-05	0.000838284514236	0.029,0.035,1.0,1.0	0.022,0.007,0.015,0.017	0.501
26	GID.14310	4200	OSBPL9	6	-	160395357	160395461	160395397	160395461	160395138	160395279	16,5,9,11	367,95,0,0	6,1,3,4	181,99,132,160	129	89	1.23756555762e-05	0.000838284514236	0.029,0.035,1.0,1.0	0.022,0.007,0.015,0.017	0.501
27	GID.15017	998	NA	7	-	52138320	52138494	52138337	52138494	52124474	52124625	35,46,56,62	3,3,0,3	43,45,79,26	10,11,7,5	106	89	3.84926266217e-05	0.00192687907571	0.907,0.928,1.0,0.946	0.783,0.775,0.905,0.814	0.126
28	GID.15017	998	NA	7	-	52138320	52138494	52138337	52138494	52124474	52124625	35,46,56,62	3,3,0,3	43,45,79,26	10,11,7,5	106	89	3.84926266217e-05	0.00192687907571	0.907,0.928,1.0,0.946	0.783,0.775,0.905,0.814	0.126
29	GID.15044	7176	NA	7	+	53926865	53929162	53926865	53926992	53929234	53929386	465,548,359,237	3,4,4,2	555,481,725,1519	1,0,2,2	2259	89	0.000182831173242	0.00645212439045	0.859,0.844,0.78,0.824	0.956,1.0,0.935,0.968	-0.138
30	GID.15044	7176	NA	7	+	53926865	53929162	53926865	53926992	53929234	53929386	465,548,359,237	3,4,4,2	555,481,725,1519	1,0,2,2	2259	89	0.000182831173242	0.00645212439045	0.859,0.844,0.78,0.824	0.956,1.0,0.935,0.968	-0.138
31	GID.15845	5180	NA	8	-	43756136	43756394	43756196	43756394	43755728	43755830	10,5,5,9	142,0,86,0	4,5,0,5	85,76,96,118	149	89	0.000161765553679	0.00586977866207	0.04,1.0,0.034,1.0	0.027,0.038,0.0,0.025	0.496
32	GID.15845	5180	NA	8	-	43756136	43756394	43756196	43756394	43755728	43755830	10,5,5,9	142,0,86,0	4,5,0,5	85,76,96,118	149	89	0.000161765553679	0.00586977866207	0.04,1.0,0.034,1.0	0.027,0.038,0.0,0.025	0.496
33	GID.16134	3076	CYP2U1	8	-	114019653	114021020	114020852	114021020	114019373	114019498	16,12,10,3	1,1,3,2	15,19,19,29	0,0,1,1	1288	89	1.72658742958e-06	0.000169156237029	0.525,0.453,0.187,0.094	1.0,1.0,0.568,0.667	-0.494
34	GID.16134	3076	CYP2U1	8	-	114019653	114021020	114020852	114021020	114019373	114019498	16,12,10,3	1,1,3,2	15,19,19,29	0,0,1,1	1288	89	1.72658742958e-06	0.000169156237029	0.525,0.453,0.187,0.094	1.0,1.0,0.568,0.667	-0.494
35	GID.16204	5099	NA	8	-	132051021	132051134	132051030	132051134	132048659	132048808	2,0,0,0	0,77,116,131	2,1,3,2	0,0,0,0	98	89	0	0	1.0,0.0,0.0,0.0	1.0,1.0,1.0,1.0	-0.75
36	GID.16204	5099	NA	8	-	132051021	132051134	132051030	132051134	132048659	132048808	2,0,0,0	0,77,116,131	2,1,3,2	0,0,0,0	98	89	0	0	1.0,0.0,0.0,0.0	1.0,1.0,1.0,1.0	-0.75
37	GID.1730	3249	NA	10	+	25574687	25574832	25574687	25574821	25580853	25580970	2,2,4,4	4,1,1,3	1,2,2,1	1,0,0,0	100	89	1.03080870304e-05	0.000736383967234	0.308,0.64,0.781,0.543	0.471,1.0,1.0,1.0	-0.3
38	GID.1730	3249	NA	10	+	25574687	25574832	25574687	25574821	25580853	25580970	2,2,4,4	4,1,1,3	1,2,2,1	1,0,0,0	100	89	1.03080870304e-05	0.000736383967234	0.308,0.64,0.781,0.543	0.471,1.0,1.0,1.0	-0.3
39	GID.17528	6097	NA	AEMK02000682.1	+	836623	837641	836623	836735	839304	839451	249,438,280,273	77,64,56,133	573,463,404,488	77,63,56,73	995	89	0.000209301942699	0.00714125732851	0.224,0.38,0.309,0.155	0.4,0.397,0.392,0.374	-0.124
40	GID.17528	6097	NA	AEMK02000682.1	+	836623	837641	836623	836735	839304	839451	249,438,280,273	77,64,56,133	573,463,404,488	77,63,56,73	995	89	0.000209301942699	0.00714125732851	0.224,0.38,0.309,0.155	0.4,0.397,0.392,0.374	-0.124
41	GID.18134	5958	NA	X	+	110890256	110890693	110890256	110890610	110892902	110893430	30,17,21,33	88,42,67,84	36,23,47,33	44,39,56,49	172	89	3.77777068603e-05	0.0019191075085	0.15,0.173,0.14,0.169	0.297,0.234,0.303,0.258	-0.115
42	GID.18134	5958	NA	X	+	110890256	110890693	110890256	110890610	110892902	110893430	30,17,21,33	88,42,67,84	36,23,47,33	44,39,56,49	172	89	3.77777068603e-05	0.0019191075085	0.15,0.173,0.14,0.169	0.297,0.234,0.303,0.258	-0.115
43	GID.1902	2094	NA	10	+	50657247	50657536	50657247	50657532	50660985	50661050	3,7,0,5	0,143,80,0	2,4,0,2	150,121,106,85	93	89	0.000252758424394	0.00824628324966	1.0,0.045,0.0,1.0	0.013,0.031,0.0,0.022	0.495
44	GID.1902	2094	NA	10	+	50657247	50657536	50657247	50657532	50660985	50661050	3,7,0,5	0,143,80,0	2,4,0,2	150,121,106,85	93	89	0.000252758424394	0.00824628324966	1.0,0.045,0.0,1.0	0.013,0.031,0.0,0.022	0.495
45	GID.1958	2393	FBH1	10	-	65108214	65108376	65108240	65108376	65093697	65094296	9,2,4,6	8,8,17,9	1,0,2,3	11,6,22,17	115	89	0.000293478024103	0.00936126646185	0.465,0.162,0.154,0.34	0.066,0.0,0.066,0.12	0.217
46	GID.1958	2393	FBH1	10	-	65108214	65108376	65108240	65108376	65093697	65094296	9,2,4,6	8,8,17,9	1,0,2,3	11,6,22,17	115	89	0.000293478024103	0.00936126646185	0.465,0.162,0.154,0.34	0.066,0.0,0.066,0.12	0.217
47	GID.2105	7163	NA	11	-	14150723	14151417	14151272	14151417	14146101	14146236	50,68,55,26	0,0,0,1	124,86,87,102	3,3,3,2	638	89	5.85648771675e-05	0.0026775861841	1.0,1.0,1.0,0.784	0.852,0.8,0.802,0.877	0.113
48	GID.2105	7163	NA	11	-	14150723	14151417	14151272	14151417	14146101	14146236	50,68,55,26	0,0,0,1	124,86,87,102	3,3,3,2	638	89	5.85648771675e-05	0.0026775861841	1.0,1.0,1.0,0.784	0.852,0.8,0.802,0.877	0.113
49	GID.2795	4021	NA	12	+	23371582	23371695	23371582	23371691	23371845	23371900	2,2,4,2	0,0,0,0	3,0,5,3	263,307,370,159	93	89	0	0	1.0,1.0,1.0,1.0	0.011,0.0,0.013,0.018	0.99
50	GID.2795	4021	NA	12	+	23371582	23371695	23371582	23371691	23371845	23371900	2,2,4,2	0,0,0,0	3,0,5,3	263,307,370,159	93	89	0	0	1.0,1.0,1.0,1.0	0.011,0.0,0.013,0.018	0.99
51	GID.2904	6169	VEZF1	12	-	34260014	34260908	34260782	34260908	34257387	34258082	80,35,35,58	3,1,1,2	43,43,67,51	0,0,1,0	857	89	6.22119778588e-05	0.00282549499441	0.735,0.784,0.784,0.751	1.0,1.0,0.874,1.0	-0.205
52	GID.2904	6169	VEZF1	12	-	34260014	34260908	34260782	34260908	34257387	34258082	80,35,35,58	3,1,1,2	43,43,67,51	0,0,1,0	857	89	6.22119778588e-05	0.00282549499441	0.735,0.784,0.784,0.751	1.0,1.0,0.874,1.0	-0.205
53	GID.3124	821	SGSM2	12	+	48417302	48418064	48417302	48417489	48421077	48421153	29,28,40,47	0,2,1,5	30,22,33,30	0,0,0,2	664	89	8.39188335209e-05	0.003574629567	1.0,0.652,0.843,0.558	1.0,1.0,1.0,0.668	-0.154
54	GID.3124	821	SGSM2	12	+	48417302	48418064	48417302	48417489	48421077	48421153	29,28,40,47	0,2,1,5	30,22,33,30	0,0,0,2	664	89	8.39188335209e-05	0.003574629567	1.0,0.652,0.843,0.558	1.0,1.0,1.0,0.668	-0.154
55	GID.3312	6674	NA	12	+	59384813	59387691	59384813	59384917	59387779	59387830	1287,1875,856,435	34,36,32,19	1781,1756,1796,1574	28,22,28,20	2863	89	0.000145566442563	0.00545516209343	0.541,0.618,0.454,0.416	0.664,0.713,0.666,0.71	-0.181
56	GID.3312	6674	NA	12	+	59384813	59387691	59384813	59384917	59387779	59387830	1287,1875,856,435	34,36,32,19	1781,1756,1796,1574	28,22,28,20	2863	89	0.000145566442563	0.00545516209343	0.541,0.618,0.454,0.416	0.664,0.713,0.666,0.71	-0.181
57	GID.3383	6699	NA	13	-	5395699	5397526	5395710	5397526	5392773	5393008	1,1,4,4	14,7,5,24	0,1,0,0	5,8,15,8	100	89	0.000233670818157	0.00777919646078	0.06,0.113,0.416,0.129	0.0,0.1,0.0,0.0	0.154
58	GID.3383	6699	NA	13	-	5395699	5397526	5395710	5397526	5392773	5393008	1,1,4,4	14,7,5,24	0,1,0,0	5,8,15,8	100	89	0.000233670818157	0.00777919646078	0.06,0.113,0.416,0.129	0.0,0.1,0.0,0.0	0.154
59	GID.3605	3659	RASSF1	13	-	32831456	32831723	32831605	32831723	32831198	32831341	61,62,59,28	55,31,68,59	91,148,88,125	49,44,27,43	238	89	4.08091331816e-06	0.000341303701658	0.293,0.428,0.245,0.151	0.41,0.557,0.549,0.521	-0.23
60	GID.3605	3659	RASSF1	13	-	32831456	32831723	32831605	32831723	32831198	32831341	61,62,59,28	55,31,68,59	91,148,88,125	49,44,27,43	238	89	4.08091331816e-06	0.000341303701658	0.293,0.428,0.245,0.151	0.41,0.557,0.549,0.521	-0.23
61	GID.3774	5571	NA	13	+	66179083	66179530	66179083	66179399	66179922	66180075	0,2,0,1	7,3,2,5	3,7,2,4	1,4,5,2	220	89	1.32266645222e-05	0.00086389014565	0.0,0.212,0.0,0.075	0.548,0.415,0.139,0.447	-0.316
62	GID.3774	5571	NA	13	+	66179083	66179530	66179083	66179399	66179922	66180075	0,2,0,1	7,3,2,5	3,7,2,4	1,4,5,2	220	89	1.32266645222e-05	0.00086389014565	0.0,0.212,0.0,0.075	0.548,0.415,0.139,0.447	-0.316
63	GID.387	1290	TRAF3IP2	1	-	77502332	77502786	77502697	77502786	77497346	77497415	696,593,141,242	261,230,375,512	512,668,455,739	173,286,254,288	454	89	0.00031140454873	0.0097963871339	0.343,0.336,0.069,0.085	0.367,0.314,0.26,0.335	-0.111
64	GID.387	1290	TRAF3IP2	1	-	77502332	77502786	77502697	77502786	77497346	77497415	696,593,141,242	261,230,375,512	512,668,455,739	173,286,254,288	454	89	0.00031140454873	0.0097963871339	0.343,0.336,0.069,0.085	0.367,0.314,0.26,0.335	-0.111
65	GID.5048	2379	THAP7	14	-	50593308	50593619	50593560	50593619	50592831	50592987	118,104,201,183	0,0,6,0	124,117,150,146	7,2,8,7	341	89	1.95185679641e-05	0.001174195957	1.0,1.0,0.897,1.0	0.822,0.939,0.83,0.845	0.115
66	GID.5048	2379	THAP7	14	-	50593308	50593619	50593560	50593619	50592831	50592987	118,104,201,183	0,0,6,0	124,117,150,146	7,2,8,7	341	89	1.95185679641e-05	0.001174195957	1.0,1.0,0.897,1.0	0.822,0.939,0.83,0.845	0.115
67	GID.5142	4536	NA	14	-	60675709	60677731	60677320	60677731	60667107	60670328	62,104,74,87	3,2,2,1	56,83,63,88	0,1,0,0	1700	89	1.44627618475e-05	0.000918385377316	0.52,0.731,0.66,0.82	1.0,0.813,1.0,1.0	-0.27
68	GID.5142	4536	NA	14	-	60675709	60677731	60677320	60677731	60667107	60670328	62,104,74,87	3,2,2,1	56,83,63,88	0,1,0,0	1700	89	1.44627618475e-05	0.000918385377316	0.52,0.731,0.66,0.82	1.0,0.813,1.0,1.0	-0.27
69	GID.5439	4967	ZFYVE27	14	+	109088767	109088979	109088767	109088975	109095264	109095335	9,19,21,11	0,0,1,0	18,14,7,17	1,3,4,2	93	89	7.32478095985e-05	0.00322008639889	1.0,1.0,0.953,1.0	0.945,0.817,0.626,0.891	0.168
70	GID.5439	4967	ZFYVE27	14	+	109088767	109088979	109088767	109088975	109095264	109095335	9,19,21,11	0,0,1,0	18,14,7,17	1,3,4,2	93	89	7.32478095985e-05	0.00322008639889	1.0,1.0,0.953,1.0	0.945,0.817,0.626,0.891	0.168
71	GID.6109	4038	NA	15	+	104583776	104585245	104583776	104583808	104585358	104585833	206,224,145,124	39,27,32,36	296,253,264,383	17,22,36,23	1526	89	3.56332702337e-05	0.0018373907313	0.236,0.326,0.209,0.167	0.504,0.401,0.3,0.493	-0.19
72	GID.6109	4038	NA	15	+	104583776	104585245	104583776	104583808	104585358	104585833	206,224,145,124	39,27,32,36	296,253,264,383	17,22,36,23	1526	89	3.56332702337e-05	0.0018373907313	0.236,0.326,0.209,0.167	0.504,0.401,0.3,0.493	-0.19
73	GID.6869	5945	ZNF133	17	+	26597232	26597410	26597232	26597377	26613197	26613324	2,0,2,2	7,1,5,15	5,3,7,6	4,1,7,4	122	89	8.12408934504e-05	0.00350408834769	0.172,0.0,0.226,0.089	0.477,0.686,0.422,0.523	-0.405
74	GID.6869	5945	ZNF133	17	+	26597232	26597410	26597232	26597377	26613197	26613324	2,0,2,2	7,1,5,15	5,3,7,6	4,1,7,4	122	89	8.12408934504e-05	0.00350408834769	0.172,0.0,0.226,0.089	0.477,0.686,0.422,0.523	-0.405
75	GID.7234	7346	NELFCD	17	+	59133728	59134533	59133728	59133838	59134658	59134768	390,547,289,175	163,157,253,258	519,664,458,496	134,171,192,158	784	89	6.60287499332e-06	0.000492201268524	0.214,0.283,0.115,0.071	0.305,0.306,0.213,0.263	-0.101
76	GID.7234	7346	NELFCD	17	+	59133728	59134533	59133728	59133838	59134658	59134768	390,547,289,175	163,157,253,258	519,664,458,496	134,171,192,158	784	89	6.60287499332e-06	0.000492201268524	0.214,0.283,0.115,0.071	0.305,0.306,0.213,0.263	-0.101
77	GID.8046	6342	NA	2	-	10816947	10817738	10817535	10817738	10816563	10816840	75,136,206,87	43,37,80,68	191,188,240,171	35,54,55,46	677	89	9.78373780001e-05	0.00397022922086	0.187,0.326,0.253,0.144	0.418,0.314,0.365,0.328	-0.129
78	GID.8046	6342	NA	2	-	10816947	10817738	10817535	10817738	10816563	10816840	75,136,206,87	43,37,80,68	191,188,240,171	35,54,55,46	677	89	9.78373780001e-05	0.00397022922086	0.187,0.326,0.253,0.144	0.418,0.314,0.365,0.328	-0.129
79	GID.8107	5970	PACSIN3	2	+	15381932	15385285	15381932	15381991	15386321	15386557	231,265,178,146	4,4,2,1	213,284,241,305	0,1,2,0	3383	89	6.44737327752e-05	0.00285265070563	0.603,0.635,0.701,0.793	1.0,0.882,0.76,1.0	-0.228
80	GID.8107	5970	PACSIN3	2	+	15381932	15385285	15381932	15381991	15386321	15386557	231,265,178,146	4,4,2,1	213,284,241,305	0,1,2,0	3383	89	6.44737327752e-05	0.00285265070563	0.603,0.635,0.701,0.793	1.0,0.882,0.76,1.0	-0.228
81	GID.8306	3023	SH3BP5L	2	+	52330090	52330159	52330090	52330153	52330241	52330451	1,1,3,5	3,9,3,2	1,0,1,0	2,6,4,1	95	89	4.73434738782e-05	0.00223918306108	0.238,0.094,0.484,0.701	0.319,0.0,0.19,0.0	0.252
82	GID.8306	3023	SH3BP5L	2	+	52330090	52330159	52330090	52330153	52330241	52330451	1,1,3,5	3,9,3,2	1,0,1,0	2,6,4,1	95	89	4.73434738782e-05	0.00223918306108	0.238,0.094,0.484,0.701	0.319,0.0,0.19,0.0	0.252
83	GID.8626	3438	NA	2	-	73776863	73777286	73777089	73777286	73769651	73769753	15,19,16,8	32,17,40,24	20,35,21,32	16,13,29,12	315	89	0.000154156408959	0.00568389598194	0.117,0.24,0.102,0.086	0.261,0.432,0.17,0.43	-0.187
84	GID.8626	3438	NA	2	-	73776863	73777286	73777089	73777286	73769651	73769753	15,19,16,8	32,17,40,24	20,35,21,32	16,13,29,12	315	89	0.000154156408959	0.00568389598194	0.117,0.24,0.102,0.086	0.261,0.432,0.17,0.43	-0.187
85	GID.8698	5112	DOT1L	2	+	76392878	76393090	76392878	76393084	76395619	76395684	3,0,2,1	124,139,136,97	3,0,2,2	0,130,0,0	95	89	6.54061569461e-06	0.000492201268524	0.022,0.0,0.014,0.01	1.0,0.0,1.0,1.0	-0.739
86	GID.8698	5112	DOT1L	2	+	76392878	76393090	76392878	76393084	76395619	76395684	3,0,2,1	124,139,136,97	3,0,2,2	0,130,0,0	95	89	6.54061569461e-06	0.000492201268524	0.022,0.0,0.014,0.01	1.0,0.0,1.0,1.0	-0.739
87	GID.9325	6661	NA	3	+	4756848	4757107	4756848	4757075	4757366	4757530	20,9,34,20	0,1,0,2	19,13,34,24	6,2,7,5	121	89	2.45905198282e-06	0.000224855713309	1.0,0.869,1.0,0.88	0.7,0.827,0.781,0.779	0.165
88	GID.9325	6661	NA	3	+	4756848	4757107	4756848	4757075	4757366	4757530	20,9,34,20	0,1,0,2	19,13,34,24	6,2,7,5	121	89	2.45905198282e-06	0.000224855713309	1.0,0.869,1.0,0.88	0.7,0.827,0.781,0.779	0.165

## Sheet: A3SS
Supplementary Table 4 – Results obtained during the analysis of differentially expressed AS events. Legend: SE -skipping exon; A5SS - alternative 5′ splice site; A3SS - alternative 3′ splice site, MXE - mutually exclusive exons, RI - retention intron, FDR - false discovery rate (<0.05); IncLevelDifference (Δpsi) - inclusion level difference (>|0.1|) .
	GeneID	ID	geneSymbol	chr	strand	longExonStart_0base	longExonEnd	shortES	shortEE	flankingES	flankingEE	IJC_SAMPLE_1	SJC_SAMPLE_1	IJC_SAMPLE_2	SJC_SAMPLE_2	IncFormLen	SkipFormLen	PValue	FDR	IncLevel1	IncLevel2	IncLevelDifference
1	GID.10432	9184	SLC5A6	3	+	111928266	111928630	111928543	111928630	111927101	111927190	429,1841,171,332	14,29,10,37	452,1477,245,488	0,28,7,10	366	89	0.000175195581024	0.00413078917057	0.882,0.939,0.806,0.686	1.0,0.928,0.895,0.922	-0.108
2	GID.10432	9184	SLC5A6	3	+	111928266	111928630	111928543	111928630	111927101	111927190	429,1841,171,332	14,29,10,37	452,1477,245,488	0,28,7,10	366	89	0.000175195581024	0.00413078917057	0.882,0.939,0.806,0.686	1.0,0.928,0.895,0.922	-0.108
3	GID.10691	1302	NA	4	-	12457289	12458057	12457289	12458054	12458268	12458527	18,13,18,5	0,1,0,0	9,8,13,15	4,3,2,1	92	89	2.90389134568e-05	0.00094599844992	1.0,0.926,1.0,1.0	0.685,0.721,0.863,0.936	0.18
4	GID.10691	1302	NA	4	-	12457289	12458057	12457289	12458054	12458268	12458527	18,13,18,5	0,1,0,0	9,8,13,15	4,3,2,1	92	89	2.90389134568e-05	0.00094599844992	1.0,0.926,1.0,1.0	0.685,0.721,0.863,0.936	0.18
5	GID.11121	5534	NA	4	-	93163784	93164166	93163784	93164049	93167324	93167418	10,12,11,2	0,1,0,1	12,5,17,31	1,1,4,7	206	89	8.81419509078e-05	0.00231630315381	1.0,0.838,1.0,0.464	0.838,0.684,0.647,0.657	0.119
6	GID.11121	5534	NA	4	-	93163784	93164166	93163784	93164049	93167324	93167418	10,12,11,2	0,1,0,1	12,5,17,31	1,1,4,7	206	89	8.81419509078e-05	0.00231630315381	1.0,0.838,1.0,0.464	0.838,0.684,0.647,0.657	0.119
7	GID.11179	5726	ADAM15	4	-	94737057	94737987	94737057	94737182	94738631	94738701	467,457,366,219	143,94,206,124	959,623,610,675	182,114,127,129	894	89	2.84395239936e-06	0.000132689660463	0.245,0.326,0.15,0.15	0.344,0.352,0.323,0.343	-0.123
8	GID.11179	5726	ADAM15	4	-	94737057	94737987	94737057	94737182	94738631	94738701	467,457,366,219	143,94,206,124	959,623,610,675	182,114,127,129	894	89	2.84395239936e-06	0.000132689660463	0.245,0.326,0.15,0.15	0.344,0.352,0.323,0.343	-0.123
9	GID.11346	1656	NA	4	+	101545502	101545786	101545505	101545786	101521382	101521910	18,9,9,19	7,2,2,1	17,8,26,7	2,1,0,0	92	89	0.000304826601829	0.00644231422791	0.713,0.813,0.813,0.948	0.892,0.886,1.0,1.0	-0.123
10	GID.11346	1656	NA	4	+	101545502	101545786	101545505	101545786	101521382	101521910	18,9,9,19	7,2,2,1	17,8,26,7	2,1,0,0	92	89	0.000304826601829	0.00644231422791	0.713,0.813,0.813,0.948	0.892,0.886,1.0,1.0	-0.123
11	GID.11724	5556	DDX17	5	+	9499277	9500808	9500571	9500808	9496578	9496638	2409,1747,849,488	463,253,406,403	2024,1759,1842,2211	338,203,456,292	1383	89	9.87669427521e-05	0.00253399959561	0.251,0.308,0.119,0.072	0.278,0.358,0.206,0.328	-0.105
12	GID.11724	5556	DDX17	5	+	9499277	9500808	9500571	9500808	9496578	9496638	2409,1747,849,488	463,253,406,403	2024,1759,1842,2211	338,203,456,292	1383	89	9.87669427521e-05	0.00253399959561	0.251,0.308,0.119,0.072	0.278,0.358,0.206,0.328	-0.105
13	GID.11975	940	NA	5	+	22793285	22793476	22793339	22793476	22793095	22793168	15,12,3,8	1,0,1,0	7,2,15,16	5,2,1,3	143	89	2.75592886834e-05	0.000905836799083	0.903,1.0,0.651,1.0	0.466,0.384,0.903,0.768	0.258
14	GID.11975	940	NA	5	+	22793285	22793476	22793339	22793476	22793095	22793168	15,12,3,8	1,0,1,0	7,2,15,16	5,2,1,3	143	89	2.75592886834e-05	0.000905836799083	0.903,1.0,0.651,1.0	0.466,0.384,0.903,0.768	0.258
15	GID.12262	8718	CHD4	5	+	64122068	64122823	64122665	64122823	64121672	64121813	25,32,68,29	17,7,25,9	81,93,102,65	14,10,21,7	686	89	0.000508369844532	0.00995184255789	0.16,0.372,0.261,0.295	0.429,0.547,0.387,0.546	-0.205
16	GID.12262	8718	CHD4	5	+	64122068	64122823	64122665	64122823	64121672	64121813	25,32,68,29	17,7,25,9	81,93,102,65	14,10,21,7	686	89	0.000508369844532	0.00995184255789	0.16,0.372,0.261,0.295	0.429,0.547,0.387,0.546	-0.205
17	GID.12568	7561	FAM92B	6	+	3710618	3712907	3712672	3712907	3710188	3710330	88,165,176,171	9,10,43,47	180,125,308,432	10,12,20,17	2143	89	0.000335177048482	0.00698772790663	0.289,0.407,0.145,0.131	0.428,0.302,0.39,0.513	-0.165
18	GID.12568	7561	FAM92B	6	+	3710618	3712907	3712672	3712907	3710188	3710330	88,165,176,171	9,10,43,47	180,125,308,432	10,12,20,17	2143	89	0.000335177048482	0.00698772790663	0.289,0.407,0.145,0.131	0.428,0.302,0.39,0.513	-0.165
19	GID.13350	543	NA	6	-	57371789	57371907	57371789	57371874	57378148	57378199	1,1,0,0	1,1,2,2	5,2,5,1	3,1,4,2	122	89	3.46909192763e-05	0.00109137632043	0.422,0.422,0.0,0.0	0.549,0.593,0.477,0.267	-0.26
20	GID.13350	543	NA	6	-	57371789	57371907	57371789	57371874	57378148	57378199	1,1,0,0	1,1,2,2	5,2,5,1	3,1,4,2	122	89	3.46909192763e-05	0.00109137632043	0.422,0.422,0.0,0.0	0.549,0.593,0.477,0.267	-0.26
21	GID.13426	3386	NA	6	-	59537924	59538028	59537924	59537965	59538104	59538169	13,19,11,4	1,1,0,0	30,24,35,16	2,0,4,6	152	89	0.00026537803954	0.0057634666536	0.884,0.918,1.0,1.0	0.898,1.0,0.837,0.61	0.114
22	GID.13426	3386	NA	6	-	59537924	59538028	59537924	59537965	59538104	59538169	13,19,11,4	1,1,0,0	30,24,35,16	2,0,4,6	152	89	0.00026537803954	0.0057634666536	0.884,0.918,1.0,1.0	0.898,1.0,0.837,0.61	0.114
23	GID.13562	10539	NA	6	-	63808938	63809372	63808938	63809034	63809448	63809571	140,285,84,100	146,93,183,150	294,330,217,224	127,128,129,117	427	89	0.000260879016645	0.00571919774551	0.167,0.39,0.087,0.122	0.325,0.35,0.26,0.285	-0.113
24	GID.13562	10539	NA	6	-	63808938	63809372	63808938	63809034	63809448	63809571	140,285,84,100	146,93,183,150	294,330,217,224	127,128,129,117	427	89	0.000260879016645	0.00571919774551	0.167,0.39,0.087,0.122	0.325,0.35,0.26,0.285	-0.113
25	GID.13564	4886	NADK	6	-	63856564	63856813	63856564	63856786	63863747	63863803	1,4,2,4	1,6,1,8	3,4,1,3	1,1,0,1	116	89	5.17654586518e-05	0.00150392998737	0.434,0.338,0.605,0.277	0.697,0.754,1.0,0.697	-0.374
26	GID.13564	4886	NADK	6	-	63856564	63856813	63856564	63856786	63863747	63863803	1,4,2,4	1,6,1,8	3,4,1,3	1,1,0,1	116	89	5.17654586518e-05	0.00150392998737	0.434,0.338,0.605,0.277	0.697,0.754,1.0,0.697	-0.374
27	GID.13609	8335	NA	6	-	67420621	67425296	67420621	67423815	67429773	67430179	147,461,219,159	0,9,3,12	185,249,327,178	1,0,0,2	1570	89	8.26509856078e-06	0.000323868328302	1.0,0.744,0.805,0.429	0.913,1.0,1.0,0.835	-0.193
28	GID.13609	8335	NA	6	-	67420621	67425296	67420621	67423815	67429773	67430179	147,461,219,159	0,9,3,12	185,249,327,178	1,0,0,2	1570	89	8.26509856078e-06	0.000323868328302	1.0,0.744,0.805,0.429	0.913,1.0,1.0,0.835	-0.193
29	GID.14671	5618	DHX16	7	-	23200260	23201005	23200260	23200515	23204848	23204905	71,166,40,10	48,34,57,65	117,118,117,120	33,42,50,40	579	89	0.000237955611973	0.00529417116604	0.185,0.429,0.097,0.023	0.353,0.302,0.265,0.316	-0.126
30	GID.14671	5618	DHX16	7	-	23200260	23201005	23200260	23200515	23204848	23204905	71,166,40,10	48,34,57,65	117,118,117,120	33,42,50,40	579	89	0.000237955611973	0.00529417116604	0.185,0.429,0.097,0.023	0.353,0.302,0.265,0.316	-0.126
31	GID.14891	3543	UBR2	7	+	37769435	37769696	37769605	37769696	37768700	37768836	8,4,2,1	52,16,31,19	5,11,12,14	35,11,28,18	259	89	4.44598897427e-05	0.00132310228637	0.05,0.079,0.022,0.018	0.047,0.256,0.128,0.211	-0.118
32	GID.14891	3543	UBR2	7	+	37769435	37769696	37769605	37769696	37768700	37768836	8,4,2,1	52,16,31,19	5,11,12,14	35,11,28,18	259	89	4.44598897427e-05	0.00132310228637	0.05,0.079,0.022,0.018	0.047,0.256,0.128,0.211	-0.118
33	GID.15421	7884	SIPA1L1	7	+	95122011	95122631	95122512	95122631	95119570	95119695	189,204,67,15	86,52,95,113	141,212,130,150	44,40,67,59	590	89	9.90680495069e-05	0.00253399959561	0.249,0.372,0.096,0.02	0.326,0.444,0.226,0.277	-0.134
34	GID.15421	7884	SIPA1L1	7	+	95122011	95122631	95122512	95122631	95119570	95119695	189,204,67,15	86,52,95,113	141,212,130,150	44,40,67,59	590	89	9.90680495069e-05	0.00253399959561	0.249,0.372,0.096,0.02	0.326,0.444,0.226,0.277	-0.134
35	GID.15759	2659	NA	8	+	30381792	30382269	30381795	30382269	30378608	30378681	24,13,26,7	1,0,0,0	15,17,21,9	1,6,4,1	92	89	5.57035685922e-06	0.000235000763896	0.959,1.0,1.0,1.0	0.936,0.733,0.835,0.897	0.14
36	GID.15759	2659	NA	8	+	30381792	30382269	30381795	30382269	30378608	30378681	24,13,26,7	1,0,0,0	15,17,21,9	1,6,4,1	92	89	5.57035685922e-06	0.000235000763896	0.959,1.0,1.0,1.0	0.936,0.733,0.835,0.897	0.14
37	GID.15863	11327	NA	8	+	48275430	48277454	48275433	48277454	48274041	48274326	6,2,4,1	25,19,14,15	13,7,10,7	15,15,13,5	92	89	4.80011157774e-05	0.00141320932039	0.188,0.092,0.217,0.061	0.456,0.311,0.427,0.575	-0.303
38	GID.15863	11327	NA	8	+	48275430	48277454	48275433	48277454	48274041	48274326	6,2,4,1	25,19,14,15	13,7,10,7	15,15,13,5	92	89	4.80011157774e-05	0.00141320932039	0.188,0.092,0.217,0.061	0.456,0.311,0.427,0.575	-0.303
39	GID.16137	10005	NA	8	-	113557172	113557800	113557172	113557797	113559447	113559613	16,9,7,5	1,0,0,2	5,10,3,17	2,3,2,4	92	89	0.000447216436419	0.00892758208085	0.939,1.0,1.0,0.707	0.707,0.763,0.592,0.804	0.195
40	GID.16137	10005	NA	8	-	113557172	113557800	113557172	113557797	113559447	113559613	16,9,7,5	1,0,0,2	5,10,3,17	2,3,2,4	92	89	0.000447216436419	0.00892758208085	0.939,1.0,1.0,0.707	0.707,0.763,0.592,0.804	0.195
41	GID.16393	497	GDPD5	9	-	9657105	9659905	9657105	9657218	9660884	9661032	45,83,55,34	0,0,0,1	110,98,66,77	2,1,0,5	2776	89	1.22293572662e-05	0.000451870647175	1.0,1.0,1.0,0.522	0.638,0.759,1.0,0.331	0.199
42	GID.16393	497	GDPD5	9	-	9657105	9659905	9657105	9657218	9660884	9661032	45,83,55,34	0,0,0,1	110,98,66,77	2,1,0,5	2776	89	1.22293572662e-05	0.000451870647175	1.0,1.0,1.0,0.522	0.638,0.759,1.0,0.331	0.199
43	GID.17413	4736	ARHGAP17	AEMK02000510.1	+	463767	465587	464685	465587	458045	458095	101,110,55,29	27,34,38,47	124,141,114,159	24,36,27,30	1007	89	4.93685028535e-06	0.000212289028265	0.248,0.222,0.113,0.052	0.313,0.257,0.272,0.319	-0.132
44	GID.17413	4736	ARHGAP17	AEMK02000510.1	+	463767	465587	464685	465587	458045	458095	101,110,55,29	27,34,38,47	124,141,114,159	24,36,27,30	1007	89	4.93685028535e-06	0.000212289028265	0.248,0.222,0.113,0.052	0.313,0.257,0.272,0.319	-0.132
45	GID.17556	2431	SEC16A	AEMK02000682.1	+	1290221	1291062	1290984	1291062	1288944	1289039	495,968,402,286	91,127,133,173	835,1027,669,861	114,120,87,109	852	89	0.00023555648226	0.00527177322391	0.362,0.443,0.24,0.147	0.433,0.472,0.445,0.452	-0.153
46	GID.17556	2431	SEC16A	AEMK02000682.1	+	1290221	1291062	1290984	1291062	1288944	1289039	495,968,402,286	91,127,133,173	835,1027,669,861	114,120,87,109	852	89	0.00023555648226	0.00527177322391	0.362,0.443,0.24,0.147	0.433,0.472,0.445,0.452	-0.153
47	GID.2096	6437	SUPT20H	11	-	12836238	12837264	12836238	12836308	12838254	12838413	1171,547,489,512	70,28,28,42	1071,731,800,968	35,33,29,36	1045	89	0.00050884455182	0.00995184255789	0.588,0.625,0.598,0.509	0.723,0.654,0.701,0.696	-0.114
48	GID.2096	6437	SUPT20H	11	-	12836238	12837264	12836238	12836308	12838254	12838413	1171,547,489,512	70,28,28,42	1071,731,800,968	35,33,29,36	1045	89	0.00050884455182	0.00995184255789	0.588,0.625,0.598,0.509	0.723,0.654,0.701,0.696	-0.114
49	GID.2327	1528	ANKRD10	11	-	77337544	77346855	77337544	77344685	77348541	77348633	488,213,229,149	0,0,0,1	337,208,430,344	2,4,1,2	2259	89	0.000260609333139	0.00571919774551	1.0,1.0,1.0,0.854	0.869,0.672,0.944,0.871	0.125
50	GID.2327	1528	ANKRD10	11	-	77337544	77346855	77337544	77344685	77348541	77348633	488,213,229,149	0,0,0,1	337,208,430,344	2,4,1,2	2259	89	0.000260609333139	0.00571919774551	1.0,1.0,1.0,0.854	0.869,0.672,0.944,0.871	0.125
51	GID.2331	9776	NA	11	+	78397967	78402093	78398791	78402093	78394353	78394519	1713,1881,997,548	72,46,62,70	1633,1818,1766,1470	26,26,51,48	913	89	0.000449126486052	0.00892758208085	0.699,0.799,0.611,0.433	0.86,0.872,0.771,0.749	-0.178
52	GID.2331	9776	NA	11	+	78397967	78402093	78398791	78402093	78394353	78394519	1713,1881,997,548	72,46,62,70	1633,1818,1766,1470	26,26,51,48	913	89	0.000449126486052	0.00892758208085	0.699,0.799,0.611,0.433	0.86,0.872,0.771,0.749	-0.178
53	GID.2515	4269	NA	12	+	6055116	6055767	6055281	6055767	6054062	6055019	2,0,1,1	5,3,3,6	3,7,6,1	2,1,7,2	254	89	0.000262553405626	0.00573606259791	0.123,0.0,0.105,0.055	0.345,0.71,0.231,0.149	-0.288
54	GID.2515	4269	NA	12	+	6055116	6055767	6055281	6055767	6054062	6055019	2,0,1,1	5,3,3,6	3,7,6,1	2,1,7,2	254	89	0.000262553405626	0.00573606259791	0.123,0.0,0.105,0.055	0.345,0.71,0.231,0.149	-0.288
55	GID.2637	7275	PLCD3	12	+	18299231	18299843	18299726	18299843	18298810	18298961	91,115,77,41	53,35,45,65	159,169,133,188	55,45,47,64	584	89	0.000396848909095	0.0080037103999	0.207,0.334,0.207,0.088	0.306,0.364,0.301,0.309	-0.111
56	GID.2637	7275	PLCD3	12	+	18299231	18299843	18299726	18299843	18298810	18298961	91,115,77,41	53,35,45,65	159,169,133,188	55,45,47,64	584	89	0.000396848909095	0.0080037103999	0.207,0.334,0.207,0.088	0.306,0.364,0.301,0.309	-0.111
57	GID.3064	1339	NA	12	-	45106140	45106707	45106140	45106264	45109402	45109493	114,184,58,70	46,65,78,132	141,184,121,196	41,77,34,84	532	89	0.000278528627438	0.00598999749359	0.293,0.321,0.111,0.081	0.365,0.286,0.373,0.281	-0.125
58	GID.3064	1339	NA	12	-	45106140	45106707	45106140	45106264	45109402	45109493	114,184,58,70	46,65,78,132	141,184,121,196	41,77,34,84	532	89	0.000278528627438	0.00598999749359	0.293,0.321,0.111,0.081	0.365,0.286,0.373,0.281	-0.125
59	GID.3256	8920	NA	12	+	53160198	53161162	53160998	53161162	53159726	53159968	1054,1303,1248,511	59,65,83,55	1913,1728,1703,1388	61,63,79,47	889	89	0.000139283683137	0.00339303680314	0.641,0.667,0.601,0.482	0.758,0.733,0.683,0.747	-0.133
60	GID.3256	8920	NA	12	+	53160198	53161162	53160998	53161162	53159726	53159968	1054,1303,1248,511	59,65,83,55	1913,1728,1703,1388	61,63,79,47	889	89	0.000139283683137	0.00339303680314	0.641,0.667,0.601,0.482	0.758,0.733,0.683,0.747	-0.133
61	GID.3256	8921	NA	12	+	53160569	53161162	53160998	53161162	53159726	53159968	614,742,774,314	59,65,83,55	1046,968,1042,815	61,63,79,47	518	89	0.000202052795225	0.00465440026825	0.641,0.662,0.616,0.495	0.747,0.725,0.694,0.749	-0.125
62	GID.3256	8921	NA	12	+	53160569	53161162	53160998	53161162	53159726	53159968	614,742,774,314	59,65,83,55	1046,968,1042,815	61,63,79,47	518	89	0.000202052795225	0.00465440026825	0.641,0.662,0.616,0.495	0.747,0.725,0.694,0.749	-0.125
63	GID.3256	8914	NA	12	+	53160092	53161162	53160998	53161162	53159726	53159922	1118,1400,1354,549	254,203,415,327	2082,1885,1841,1511	246,336,297,260	995	89	0.000342530553463	0.00706034705826	0.282,0.382,0.226,0.131	0.431,0.334,0.357,0.342	-0.111
64	GID.3256	8914	NA	12	+	53160092	53161162	53160998	53161162	53159726	53159922	1118,1400,1354,549	254,203,415,327	2082,1885,1841,1511	246,336,297,260	995	89	0.000342530553463	0.00706034705826	0.282,0.382,0.226,0.131	0.431,0.334,0.357,0.342	-0.111
65	GID.3556	9548	NA	13	-	31236096	31236655	31236096	31236304	31238409	31238531	17,31,77,9	20,15,44,17	59,51,115,57	17,9,31,18	440	89	6.64694216768e-06	0.000274117903402	0.147,0.295,0.261,0.097	0.412,0.534,0.429,0.39	-0.241
66	GID.3556	9548	NA	13	-	31236096	31236655	31236096	31236304	31238409	31238531	17,31,77,9	20,15,44,17	59,51,115,57	17,9,31,18	440	89	6.64694216768e-06	0.000274117903402	0.147,0.295,0.261,0.097	0.412,0.534,0.429,0.39	-0.241
67	GID.3769	3791	NA	13	+	66323321	66323465	66323368	66323465	66316048	66316230	13,18,10,4	1,1,0,1	8,14,11,15	1,4,4,2	136	89	0.000460368841863	0.00913355192388	0.895,0.922,1.0,0.724	0.84,0.696,0.643,0.831	0.133
68	GID.3769	3791	NA	13	+	66323321	66323465	66323368	66323465	66316048	66316230	13,18,10,4	1,1,0,1	8,14,11,15	1,4,4,2	136	89	0.000460368841863	0.00913355192388	0.895,0.922,1.0,0.724	0.84,0.696,0.643,0.831	0.133
69	GID.4375	4350	ROBO1	13	+	176440955	176441291	176441120	176441291	176437951	176438106	94,20,112,13	5,2,3,2	56,38,105,19	0,0,3,0	254	89	0.000493074755553	0.00971242599892	0.868,0.778,0.929,0.695	1.0,1.0,0.925,1.0	-0.164
70	GID.4375	4350	ROBO1	13	+	176440955	176441291	176441120	176441291	176437951	176438106	94,20,112,13	5,2,3,2	56,38,105,19	0,0,3,0	254	89	0.000493074755553	0.00971242599892	0.868,0.778,0.929,0.695	1.0,1.0,0.925,1.0	-0.164
71	GID.4591	6703	NA	14	+	6474706	6477782	6477656	6477782	6473357	6473538	1722,2213,2470,953	155,111,261,111	4297,3246,3566,3112	161,177,220,124	3039	89	2.5311977064e-05	0.000849726156865	0.245,0.369,0.217,0.201	0.439,0.349,0.322,0.424	-0.126
72	GID.4591	6703	NA	14	+	6474706	6477782	6477656	6477782	6473357	6473538	1722,2213,2470,953	155,111,261,111	4297,3246,3566,3112	161,177,220,124	3039	89	2.5311977064e-05	0.000849726156865	0.245,0.369,0.217,0.201	0.439,0.349,0.322,0.424	-0.126
73	GID.4591	6707	NA	14	+	6475286	6477782	6477656	6477782	6473357	6473538	1447,1800,2054,843	155,111,261,111	3346,2659,2849,2507	161,177,220,124	2459	89	5.54620860208e-05	0.00159449877069	0.253,0.37,0.222,0.216	0.429,0.352,0.319,0.423	-0.115
74	GID.4591	6707	NA	14	+	6475286	6477782	6477656	6477782	6473357	6473538	1447,1800,2054,843	155,111,261,111	3346,2659,2849,2507	161,177,220,124	2459	89	5.54620860208e-05	0.00159449877069	0.253,0.37,0.222,0.216	0.429,0.352,0.319,0.423	-0.115
75	GID.4591	6710	NA	14	+	6475319	6477782	6477656	6477782	6473357	6473538	1433,1790,2037,837	155,111,261,111	3316,2641,2826,2478	161,177,220,124	2426	89	5.93294124156e-05	0.00166743393174	0.253,0.372,0.223,0.217	0.43,0.354,0.32,0.423	-0.116
76	GID.4591	6710	NA	14	+	6475319	6477782	6477656	6477782	6473357	6473538	1433,1790,2037,837	155,111,261,111	3316,2641,2826,2478	161,177,220,124	2426	89	5.93294124156e-05	0.00166743393174	0.253,0.372,0.223,0.217	0.43,0.354,0.32,0.423	-0.116
77	GID.4756	8293	HIP1R	14	-	30065415	30065837	30065415	30065570	30066057	30066258	9,2,6,7	1,0,0,1	3,2,5,1	1,0,1,3	356	89	0.00020959760034	0.00480686506656	0.692,1.0,1.0,0.636	0.429,1.0,0.556,0.077	0.317
78	GID.4756	8293	HIP1R	14	-	30065415	30065837	30065415	30065570	30066057	30066258	9,2,6,7	1,0,0,1	3,2,5,1	1,0,1,3	356	89	0.00020959760034	0.00480686506656	0.692,1.0,1.0,0.636	0.429,1.0,0.556,0.077	0.317
79	GID.4883	6554	NA	14	+	41037079	41041400	41041317	41041400	41031248	41031398	611,508,170,81	9,7,5,6	659,387,497,532	2,0,4,3	4327	89	4.22495915229e-05	0.00127805014357	0.583,0.599,0.412,0.217	0.871,1.0,0.719,0.785	-0.391
80	GID.4883	6554	NA	14	+	41037079	41041400	41041317	41041400	41031248	41031398	611,508,170,81	9,7,5,6	659,387,497,532	2,0,4,3	4327	89	4.22495915229e-05	0.00127805014357	0.583,0.599,0.412,0.217	0.871,1.0,0.719,0.785	-0.391
81	GID.4966	8681	SMTN	14	+	47900467	47902699	47902395	47902699	47899267	47899432	1367,2080,1331,539	228,148,286,197	3783,2079,2629,2881	247,204,248,264	2017	89	7.30354604488e-05	0.00198077205665	0.209,0.383,0.17,0.108	0.403,0.31,0.319,0.325	-0.122
82	GID.4966	8681	SMTN	14	+	47900467	47902699	47902395	47902699	47899267	47899432	1367,2080,1331,539	228,148,286,197	3783,2079,2629,2881	247,204,248,264	2017	89	7.30354604488e-05	0.00198077205665	0.209,0.383,0.17,0.108	0.403,0.31,0.319,0.325	-0.122
83	GID.5048	3643	THAP7	14	-	50592831	50593388	50592831	50592987	50593560	50593619	160,227,280,273	0,0,6,0	194,193,233,205	7,2,8,7	490	89	1.78915934478e-05	0.000627402342209	1.0,1.0,0.894,1.0	0.834,0.946,0.841,0.842	0.108
84	GID.5048	3643	THAP7	14	-	50592831	50593388	50592831	50592987	50593560	50593619	160,227,280,273	0,0,6,0	194,193,233,205	7,2,8,7	490	89	1.78915934478e-05	0.000627402342209	1.0,1.0,0.894,1.0	0.834,0.946,0.841,0.842	0.108
85	GID.6324	4925	COPS7B	15	+	132444991	132445543	132445437	132445543	132443166	132443369	58,72,42,28	49,44,63,48	119,113,101,89	55,42,72,52	535	89	3.27009273291e-05	0.00103766544905	0.165,0.214,0.1,0.088	0.265,0.309,0.189,0.222	-0.105
86	GID.6324	4925	COPS7B	15	+	132444991	132445543	132445437	132445543	132443166	132443369	58,72,42,28	49,44,63,48	119,113,101,89	55,42,72,52	535	89	3.27009273291e-05	0.00103766544905	0.165,0.214,0.1,0.088	0.265,0.309,0.189,0.222	-0.105
87	GID.717	3813	EIF2AK4	1	-	131246294	131247570	131246294	131246413	131248169	131248214	655,403,227,268	82,51,53,66	681,676,493,825	54,54,52,76	1246	89	1.02754932804e-05	0.000387477590789	0.363,0.361,0.234,0.225	0.474,0.472,0.404,0.437	-0.151
88	GID.717	3813	EIF2AK4	1	-	131246294	131247570	131246294	131246413	131248169	131248214	655,403,227,268	82,51,53,66	681,676,493,825	54,54,52,76	1246	89	1.02754932804e-05	0.000387477590789	0.363,0.361,0.234,0.225	0.474,0.472,0.404,0.437	-0.151
89	GID.7222	435	NA	17	+	58868342	58868537	58868347	58868537	58860785	58860866	5,5,10,12	0,0,0,0	8,12,10,12	1,2,3,3	94	89	5.76378592931e-05	0.00163992369167	1.0,1.0,1.0,1.0	0.883,0.85,0.759,0.791	0.179
90	GID.7222	435	NA	17	+	58868342	58868537	58868347	58868537	58860785	58860866	5,5,10,12	0,0,0,0	8,12,10,12	1,2,3,3	94	89	5.76378592931e-05	0.00163992369167	1.0,1.0,1.0,1.0	0.883,0.85,0.759,0.791	0.179
91	GID.7318	6833	AGAP3	18	-	6087298	6087829	6087298	6087418	6090769	6090938	15,25,29,3	14,14,24,14	44,37,58,40	14,17,23,10	500	89	0.000106432050018	0.00267562397888	0.16,0.241,0.177,0.037	0.359,0.279,0.31,0.416	-0.187
92	GID.7318	6833	AGAP3	18	-	6087298	6087829	6087298	6087418	6090769	6090938	15,25,29,3	14,14,24,14	44,37,58,40	14,17,23,10	500	89	0.000106432050018	0.00267562397888	0.16,0.241,0.177,0.037	0.359,0.279,0.31,0.416	-0.187
93	GID.7714	3596	ZNF862	18	+	55850195	55851320	55851215	55851320	55849367	55849479	33,49,34,21	0,2,3,4	47,77,48,42	0,1,1,0	1109	89	5.93978787333e-06	0.000249629787302	1.0,0.663,0.476,0.296	1.0,0.861,0.794,1.0	-0.305
94	GID.7714	3596	ZNF862	18	+	55850195	55851320	55851215	55851320	55849367	55849479	33,49,34,21	0,2,3,4	47,77,48,42	0,1,1,0	1109	89	5.93978787333e-06	0.000249629787302	1.0,0.663,0.476,0.296	1.0,0.861,0.794,1.0	-0.305
95	GID.7999	10669	NA	2	-	8984859	8985364	8984859	8985047	8985928	8986929	114,156,166,144	68,73,117,88	160,184,201,195	61,77,53,66	406	89	2.86179124509e-05	0.000935049952513	0.269,0.319,0.237,0.264	0.365,0.344,0.454,0.393	-0.117
96	GID.7999	10669	NA	2	-	8984859	8985364	8984859	8985047	8985928	8986929	114,156,166,144	68,73,117,88	160,184,201,195	61,77,53,66	406	89	2.86179124509e-05	0.000935049952513	0.269,0.319,0.237,0.264	0.365,0.344,0.454,0.393	-0.117
97	GID.8121	5846	NA	2	-	16135550	16135936	16135550	16135671	16136116	16136160	173,273,185,112	150,120,199,178	365,277,336,279	139,157,186,126	354	89	0.000144059877523	0.00349392799869	0.225,0.364,0.189,0.137	0.398,0.307,0.312,0.358	-0.115
98	GID.8121	5846	NA	2	-	16135550	16135936	16135550	16135671	16136116	16136160	173,273,185,112	150,120,199,178	365,277,336,279	139,157,186,126	354	89	0.000144059877523	0.00349392799869	0.225,0.364,0.189,0.137	0.398,0.307,0.312,0.358	-0.115
99	GID.8284	4283	JMJD4	2	-	50809056	50811411	50809056	50809132	50811681	50812167	414,412,245,187	0,0,0,0	496,402,493,334	5,3,1,1	2368	89	6.34658412554e-05	0.00176917057738	1.0,1.0,1.0,1.0	0.789,0.834,0.949,0.926	0.125
100	GID.8284	4283	JMJD4	2	-	50809056	50811411	50809056	50809132	50811681	50812167	414,412,245,187	0,0,0,0	496,402,493,334	5,3,1,1	2368	89	6.34658412554e-05	0.00176917057738	1.0,1.0,1.0,1.0	0.789,0.834,0.949,0.926	0.125
101	GID.8321	1727	ATP13A1	2	+	58276566	58276742	58276636	58276742	58276100	58276258	115,99,181,198	20,22,30,16	124,127,129,104	35,36,36,32	159	89	0.000307547523347	0.00647496324966	0.763,0.716,0.772,0.874	0.665,0.664,0.667,0.645	0.121
102	GID.8321	1727	ATP13A1	2	+	58276566	58276742	58276636	58276742	58276100	58276258	115,99,181,198	20,22,30,16	124,127,129,104	35,36,36,32	159	89	0.000307547523347	0.00647496324966	0.763,0.716,0.772,0.874	0.665,0.664,0.667,0.645	0.121
103	GID.8371	3810	COLGALT1	2	-	60162170	60166746	60162170	60164418	60175252	60175443	30,34,17,9	0,0,0,0	57,22,33,70	0,2,1,3	2417	89	0.000117107600967	0.00289768942528	1.0,1.0,1.0,1.0	1.0,0.288,0.549,0.462	0.425
104	GID.8371	3810	COLGALT1	2	-	60162170	60166746	60162170	60164418	60175252	60175443	30,34,17,9	0,0,0,0	57,22,33,70	0,2,1,3	2417	89	0.000117107600967	0.00289768942528	1.0,1.0,1.0,1.0	1.0,0.288,0.549,0.462	0.425
105	GID.8513	5275	TYK2	2	-	69165594	69166589	69165594	69165722	69166705	69166793	476,323,239,116	94,58,106,110	716,498,473,625	80,78,110,84	956	89	8.2745320424e-05	0.00219016519997	0.32,0.341,0.173,0.089	0.455,0.373,0.286,0.409	-0.15
106	GID.8513	5275	TYK2	2	-	69165594	69166589	69165594	69165722	69166705	69166793	476,323,239,116	94,58,106,110	716,498,473,625	80,78,110,84	956	89	8.2745320424e-05	0.00219016519997	0.32,0.341,0.173,0.089	0.455,0.373,0.286,0.409	-0.15
107	GID.8624	7933	SAFB2	2	+	73345114	73346104	73346054	73346104	73344164	73344195	291,182,235,257	8,4,4,2	238,154,265,196	11,9,17,16	1029	89	8.0692217248e-06	0.000320758846252	0.759,0.797,0.836,0.917	0.652,0.597,0.574,0.514	0.243
108	GID.8624	7933	SAFB2	2	+	73345114	73346104	73346054	73346104	73344164	73344195	291,182,235,257	8,4,4,2	238,154,265,196	11,9,17,16	1029	89	8.0692217248e-06	0.000320758846252	0.759,0.797,0.836,0.917	0.652,0.597,0.574,0.514	0.243
109	GID.8730	8266	NDUFS7	2	-	77107548	77109201	77107548	77107619	77109772	77109901	206,280,196,117	1,6,4,2	288,365,315,247	0,0,3,1	1671	89	8.07113966945e-05	0.00214665021498	0.916,0.713,0.723,0.757	1.0,1.0,0.848,0.929	-0.167
110	GID.8730	8266	NDUFS7	2	-	77107548	77109201	77107548	77107619	77109772	77109901	206,280,196,117	1,6,4,2	288,365,315,247	0,0,3,1	1671	89	8.07113966945e-05	0.00214665021498	0.916,0.713,0.723,0.757	1.0,1.0,0.848,0.929	-0.167
111	GID.8730	8265	NDUFS7	2	-	77107548	77107675	77107548	77107619	77109772	77109901	10,14,6,8	1,6,4,2	12,15,23,16	0,0,3,1	145	89	9.48928902125e-05	0.0024643056937	0.86,0.589,0.479,0.711	1.0,1.0,0.825,0.908	-0.274
112	GID.8730	8265	NDUFS7	2	-	77107548	77107675	77107548	77107619	77109772	77109901	10,14,6,8	1,6,4,2	12,15,23,16	0,0,3,1	145	89	9.48928902125e-05	0.0024643056937	0.86,0.589,0.479,0.711	1.0,1.0,0.825,0.908	-0.274
113	GID.9251	7495	ABLIM3	2	+	150414894	150415061	150414961	150415061	150414380	150414441	0,1,2,0	1,0,2,1	3,6,11,2	0,2,3,0	156	89	0.000348127222023	0.00715154634645	0.0,1.0,0.363,0.0	1.0,0.631,0.677,1.0	-0.486
114	GID.9251	7495	ABLIM3	2	+	150414894	150415061	150414961	150415061	150414380	150414441	0,1,2,0	1,0,2,1	3,6,11,2	0,2,3,0	156	89	0.000348127222023	0.00715154634645	0.0,1.0,0.363,0.0	1.0,0.631,0.677,1.0	-0.486
115	GID.9276	3150	NA	3	+	513553	514275	514191	514275	507624	507810	283,318,274,227	23,31,21,23	343,309,421,329	10,13,22,13	727	89	2.28126661779e-05	0.000777678846083	0.601,0.557,0.615,0.547	0.808,0.744,0.701,0.756	-0.172
116	GID.9276	3150	NA	3	+	513553	514275	514191	514275	507624	507810	283,318,274,227	23,31,21,23	343,309,421,329	10,13,22,13	727	89	2.28126661779e-05	0.000777678846083	0.601,0.557,0.615,0.547	0.808,0.744,0.701,0.756	-0.172

## Sheet: MXE
Supplementary Table 4 – Results obtained during the analysis of differentially expressed AS events. Legend: SE -skipping exon; A5SS - alternative 5′ splice site; A3SS - alternative 3′ splice site, MXE - mutually exclusive exons, RI - retention intron, FDR - false discovery rate (<0.05); IncLevelDifference (Δpsi) - inclusion level difference (>|0.1|) .
	GeneID	ID	geneSymbol	chr	strand	X1stExonStart_0base	X1stExonEnd	X2ndExonStart_0base	X2ndExonEnd	upstreamES	upstreamEE	downstreamES	downstreamEE	IJC_SAMPLE_1	SJC_SAMPLE_1	IJC_SAMPLE_2	SJC_SAMPLE_2	IncFormLen	SkipFormLen	PValue	FDR	IncLevel1	IncLevel2	IncLevelDifference
1	GID.15101	9316	MAN2C1	7	+	58258816	58258911	58259167	58259272	58258540	58258638	58259376	58259533	102,84,113,79	218,229,248,132	86,109,88,73	345,312,330,291	184	194	1.49347094373e-05	0.00610331792338	0.33,0.279,0.325,0.387	0.208,0.269,0.219,0.209	0.104
2	GID.15101	9316	MAN2C1	7	+	58258816	58258911	58259167	58259272	58258540	58258638	58259376	58259533	102,84,113,79	218,229,248,132	86,109,88,73	345,312,330,291	184	194	1.49347094373e-05	0.00610331792338	0.33,0.279,0.325,0.387	0.208,0.269,0.219,0.209	0.104
3	GID.2690	2992	NA	12	+	20129881	20130078	20132244	20132336	20129158	20129339	20133517	20133558	123,73,110,101	62,3,46,2	123,81,166,117	8,2,2,2	286	181	1.08576906106e-05	0.00488994931418	0.557,0.939,0.602,0.97	0.907,0.962,0.981,0.974	-0.189
4	GID.2690	2992	NA	12	+	20129881	20130078	20132244	20132336	20129158	20129339	20133517	20133558	123,73,110,101	62,3,46,2	123,81,166,117	8,2,2,2	286	181	1.08576906106e-05	0.00488994931418	0.557,0.939,0.602,0.97	0.907,0.962,0.981,0.974	-0.189
5	GID.3720	6787	SUCLG2	13	-	49083159	49083220	49088249	49088324	49035519	49035661	49090309	49090463	3,4,2,3	3,1,2,0	0,0,2,0	2,2,2,4	164	150	7.05861140315e-07	0.000576923838684	0.478,0.785,0.478,1.0	0.0,0.0,0.478,0.0	0.566
6	GID.3720	6787	SUCLG2	13	-	49083159	49083220	49088249	49088324	49035519	49035661	49090309	49090463	3,4,2,3	3,1,2,0	0,0,2,0	2,2,2,4	164	150	7.05861140315e-07	0.000576923838684	0.478,0.785,0.478,1.0	0.0,0.0,0.478,0.0	0.566
7	GID.5188	11007	PBLD	14	-	71456563	71456662	71457247	71457347	71451365	71451475	71468598	71468744	14,7,7,9	5,4,4,5	3,3,2,4	11,8,6,8	189	188	9.76081873683e-06	0.00448753641426	0.736,0.635,0.635,0.642	0.213,0.272,0.249,0.332	0.396
8	GID.5188	11007	PBLD	14	-	71456563	71456662	71457247	71457347	71451365	71451475	71468598	71468744	14,7,7,9	5,4,4,5	3,3,2,4	11,8,6,8	189	188	9.76081873683e-06	0.00448753641426	0.736,0.635,0.635,0.642	0.213,0.272,0.249,0.332	0.396
9	GID.7264	8237	NA	17	+	62387803	62389280	62390229	62390306	62387083	62387140	62391221	62391851	1178,2843,1474,1058	450,700,599,608	2219,2959,2195,1854	442,700,482,450	1566	166	1.50919880926e-07	0.000166524996614	0.217,0.301,0.207,0.156	0.347,0.309,0.326,0.304	-0.101
10	GID.7264	8237	NA	17	+	62387803	62389280	62390229	62390306	62387083	62387140	62391221	62391851	1178,2843,1474,1058	450,700,599,608	2219,2959,2195,1854	442,700,482,450	1566	166	1.50919880926e-07	0.000166524996614	0.217,0.301,0.207,0.156	0.347,0.309,0.326,0.304	-0.101
11	GID.8255	22219	NA	2	-	45543860	45543990	45550586	45552010	45538588	45538716	45553824	45553892	490,141,115,167	389,195,91,52	213,151,214,208	69,45,59,73	1513	219	3.01531995595e-07	0.000302464003581	0.154,0.095,0.155,0.317	0.309,0.327,0.344,0.292	-0.138
12	GID.8255	22219	NA	2	-	45543860	45543990	45550586	45552010	45538588	45538716	45553824	45553892	490,141,115,167	389,195,91,52	213,151,214,208	69,45,59,73	1513	219	3.01531995595e-07	0.000302464003581	0.154,0.095,0.155,0.317	0.309,0.327,0.344,0.292	-0.138
13	GID.8255	22220	NA	2	-	45543860	45543990	45550591	45552010	45538588	45538716	45553824	45553892	489,139,115,166	389,195,91,52	212,148,213,205	69,45,59,73	1508	219	3.53708700662e-07	0.000339375808966	0.154,0.094,0.155,0.317	0.309,0.323,0.344,0.29	-0.137
14	GID.8255	22220	NA	2	-	45543860	45543990	45550591	45552010	45538588	45538716	45553824	45553892	489,139,115,166	389,195,91,52	212,148,213,205	69,45,59,73	1508	219	3.53708700662e-07	0.000339375808966	0.154,0.094,0.155,0.317	0.309,0.323,0.344,0.29	-0.137
15	GID.9126	15766	NA	2	+	141185525	141185589	141186223	141186387	141183504	141183579	141210066	141211157	2,3,2,6	31,26,12,14	0,0,0,3	30,23,28,40	153	253	2.19665285803e-05	0.00769456115413	0.096,0.16,0.216,0.415	0.0,0.0,0.0,0.11	0.194
16	GID.9126	15766	NA	2	+	141185525	141185589	141186223	141186387	141183504	141183579	141210066	141211157	2,3,2,6	31,26,12,14	0,0,0,3	30,23,28,40	153	253	2.19665285803e-05	0.00769456115413	0.096,0.16,0.216,0.415	0.0,0.0,0.0,0.11	0.194
17	GID.9446	8042	NA	3	-	9838957	9839019	9839523	9839637	9835630	9835712	9841079	9841176	18,29,3,10	0,0,0,0	17,12,17,14	0,5,1,4	203	151	2.17886443542e-05	0.00769456115413	1.0,1.0,1.0,1.0	1.0,0.641,0.927,0.722	0.177
18	GID.9446	8042	NA	3	-	9838957	9839019	9839523	9839637	9835630	9835712	9841079	9841176	18,29,3,10	0,0,0,0	17,12,17,14	0,5,1,4	203	151	2.17886443542e-05	0.00769456115413	1.0,1.0,1.0,1.0	1.0,0.641,0.927,0.722	0.177

## Sheet: RI
Supplementary Table 4 – Results obtained during the analysis of differentially expressed AS events. Legend: SE -skipping exon; A5SS - alternative 5′ splice site; A3SS - alternative 3′ splice site, MXE - mutually exclusive exons, RI - retention intron, FDR - false discovery rate (<0.05); IncLevelDifference (Δpsi) - inclusion level difference (>|0.1|) .
	GeneID	ID	geneSymbol	chr	strand	riExonStart_0base	riExonEnd	upstreamES	upstreamEE	downstreamES	downstreamEE	IJC_SAMPLE_1	SJC_SAMPLE_1	IJC_SAMPLE_2	SJC_SAMPLE_2	IncFormLen	SkipFormLen	PValue	FDR	IncLevel1	IncLevel2	IncLevelDifference
1	GID.10129	638	NA	3	+	68570796	68572506	68570796	68570996	68571136	68572506	8,14,11,9	8,13,8,15	22,30,29,22	8,7,13,7	229	89	0.000166578885341	0.00161229323423	0.28,0.295,0.348,0.189	0.517,0.625,0.464,0.55	-0.261
2	GID.10129	638	NA	3	+	68570796	68572506	68570796	68570996	68571136	68572506	8,14,11,9	8,13,8,15	22,30,29,22	8,7,13,7	229	89	0.000166578885341	0.00161229323423	0.28,0.295,0.348,0.189	0.517,0.625,0.464,0.55	-0.261
3	GID.10135	6680	NA	3	+	68669331	68671239	68669331	68670938	68671105	68671239	43,69,37,17	3,8,4,4	86,65,61,81	1,1,2,2	256	89	2.21130894394e-05	0.000316879449175	0.833,0.75,0.763,0.596	0.968,0.958,0.914,0.934	-0.208
4	GID.10135	6680	NA	3	+	68669331	68671239	68669331	68670938	68671105	68671239	43,69,37,17	3,8,4,4	86,65,61,81	1,1,2,2	256	89	2.21130894394e-05	0.000316879449175	0.833,0.75,0.763,0.596	0.968,0.958,0.914,0.934	-0.208
5	GID.10583	6886	NA	4	+	293169	295758	293169	293278	293360	295758	2,3,0,0	8,12,12,11	6,3,2,5	7,13,3,11	171	89	0.000657221967639	0.00493003794857	0.115,0.115,0.0,0.0	0.308,0.107,0.258,0.191	-0.159
6	GID.10583	6886	NA	4	+	293169	295758	293169	293278	293360	295758	2,3,0,0	8,12,12,11	6,3,2,5	7,13,3,11	171	89	0.000657221967639	0.00493003794857	0.115,0.115,0.0,0.0	0.308,0.107,0.258,0.191	-0.159
7	GID.10610	7774	NA	4	+	946420	948103	946420	946542	947675	948103	550,710,233,261	2,6,5,8	648,742,372,636	1,0,4,3	1222	89	0.000450130979975	0.00362717342475	0.952,0.896,0.772,0.704	0.979,1.0,0.871,0.939	-0.116
8	GID.10610	7774	NA	4	+	946420	948103	946420	946542	947675	948103	550,710,233,261	2,6,5,8	648,742,372,636	1,0,4,3	1222	89	0.000450130979975	0.00362717342475	0.952,0.896,0.772,0.704	0.979,1.0,0.871,0.939	-0.116
9	GID.10628	4876	ZC3H3	4	+	1065125	1065441	1065125	1065287	1065371	1065441	22,32,32,14	67,55,89,82	55,35,30,39	48,52,49,55	173	89	2.07111555417e-05	0.000299833805611	0.145,0.23,0.156,0.081	0.371,0.257,0.24,0.267	-0.131
10	GID.10628	4876	ZC3H3	4	+	1065125	1065441	1065125	1065287	1065371	1065441	22,32,32,14	67,55,89,82	55,35,30,39	48,52,49,55	173	89	2.07111555417e-05	0.000299833805611	0.145,0.23,0.156,0.081	0.371,0.257,0.24,0.267	-0.131
11	GID.10970	5399	NA	4	+	77640205	77642314	77640205	77640253	77642255	77642314	1429,1234,285,284	164,94,127,167	1427,1183,729,1614	110,94,121,128	2091	89	0.000267452076598	0.00237426796301	0.271,0.358,0.087,0.067	0.356,0.349,0.204,0.349	-0.119
12	GID.10970	5399	NA	4	+	77640205	77642314	77640205	77640253	77642255	77642314	1429,1234,285,284	164,94,127,167	1427,1183,729,1614	110,94,121,128	2091	89	0.000267452076598	0.00237426796301	0.271,0.358,0.087,0.067	0.356,0.349,0.204,0.349	-0.119
13	GID.11072	201	NA	4	+	89399606	89400079	89399606	89399701	89399950	89400079	318,510,539,188	141,114,253,145	630,617,756,557	126,160,211,122	338	89	0.00106879358397	0.00720096488675	0.373,0.541,0.359,0.255	0.568,0.504,0.485,0.546	-0.144
14	GID.11072	201	NA	4	+	89399606	89400079	89399606	89399701	89399950	89400079	318,510,539,188	141,114,253,145	630,617,756,557	126,160,211,122	338	89	0.00106879358397	0.00720096488675	0.373,0.541,0.359,0.255	0.568,0.504,0.485,0.546	-0.144
15	GID.11141	3971	NA	4	+	93801838	93804165	93801838	93802851	93804089	93804165	85,79,40,27	1,0,1,0	136,117,112,80	4,3,0,2	1327	89	2.32946321564e-05	0.000331566789466	0.851,1.0,0.728,1.0	0.695,0.723,1.0,0.728	0.108
16	GID.11141	3971	NA	4	+	93801838	93804165	93801838	93802851	93804089	93804165	85,79,40,27	1,0,1,0	136,117,112,80	4,3,0,2	1327	89	2.32946321564e-05	0.000331566789466	0.851,1.0,0.728,1.0	0.695,0.723,1.0,0.728	0.108
17	GID.11157	6737	NA	4	-	94245856	94248988	94245856	94248576	94248875	94248988	47,101,37,26	59,69,76,89	81,98,82,62	34,88,64,59	388	89	0.000370810348188	0.00309093783347	0.154,0.251,0.1,0.063	0.353,0.203,0.227,0.194	-0.102
18	GID.11157	6737	NA	4	-	94245856	94248988	94245856	94248576	94248875	94248988	47,101,37,26	59,69,76,89	81,98,82,62	34,88,64,59	388	89	0.000370810348188	0.00309093783347	0.154,0.251,0.1,0.063	0.353,0.203,0.227,0.194	-0.102
19	GID.11166	1412	CLK2	4	+	94564987	94565496	94564987	94565075	94565429	94565496	189,256,138,61	97,73,96,107	324,303,286,251	84,92,101,95	443	89	0.000681356826471	0.0050840625228	0.281,0.413,0.224,0.103	0.437,0.398,0.363,0.347	-0.131
20	GID.11166	1412	CLK2	4	+	94564987	94565496	94564987	94565075	94565429	94565496	189,256,138,61	97,73,96,107	324,303,286,251	84,92,101,95	443	89	0.000681356826471	0.0050840625228	0.281,0.413,0.224,0.103	0.437,0.398,0.363,0.347	-0.131
21	GID.11176	9499	NA	4	-	94663890	94664778	94663890	94664052	94664573	94664778	96,118,102,84	14,14,27,23	177,177,207,184	15,20,12,17	610	89	0.000702071738696	0.00518929673885	0.5,0.552,0.355,0.348	0.633,0.564,0.716,0.612	-0.193
22	GID.11176	9499	NA	4	-	94663890	94664778	94663890	94664052	94664573	94664778	96,118,102,84	14,14,27,23	177,177,207,184	15,20,12,17	610	89	0.000702071738696	0.00518929673885	0.5,0.552,0.355,0.348	0.633,0.564,0.716,0.612	-0.193
23	GID.11179	4929	ADAM15	4	-	94737057	94737987	94737057	94737518	94737912	94737987	207,260,201,95	12,19,15,27	568,349,390,421	16,18,6,19	483	89	0.000414811917616	0.00339096730723	0.761,0.716,0.712,0.393	0.867,0.781,0.923,0.803	-0.198
24	GID.11179	4929	ADAM15	4	-	94737057	94737987	94737057	94737518	94737912	94737987	207,260,201,95	12,19,15,27	568,349,390,421	16,18,6,19	483	89	0.000414811917616	0.00339096730723	0.761,0.716,0.712,0.393	0.867,0.781,0.923,0.803	-0.198
25	GID.11179	4931	ADAM15	4	-	94737057	94738701	94737057	94737518	94738631	94738701	323,352,317,139	5,1,6,5	868,521,634,597	5,4,0,1	1202	89	0.000773436552145	0.00557466737031	0.827,0.963,0.796,0.673	0.928,0.906,1.0,0.978	-0.138
26	GID.11179	4931	ADAM15	4	-	94737057	94738701	94737057	94737518	94738631	94738701	323,352,317,139	5,1,6,5	868,521,634,597	5,4,0,1	1202	89	0.000773436552145	0.00557466737031	0.827,0.963,0.796,0.673	0.928,0.906,1.0,0.978	-0.138
27	GID.11179	4928	ADAM15	4	-	94737057	94737987	94737057	94737182	94737912	94737987	409,417,324,151	11,12,16,22	895,574,580,625	10,16,9,12	819	89	0.000807377657936	0.00578973868337	0.802,0.791,0.688,0.427	0.907,0.796,0.875,0.85	-0.18
28	GID.11179	4928	ADAM15	4	-	94737057	94737987	94737057	94737182	94737912	94737987	409,417,324,151	11,12,16,22	895,574,580,625	10,16,9,12	819	89	0.000807377657936	0.00578973868337	0.802,0.791,0.688,0.427	0.907,0.796,0.875,0.85	-0.18
29	GID.11186	338	NA	4	+	95182742	95183617	95182742	95182891	95183472	95183617	170,263,162,44	71,52,96,76	263,234,300,185	55,69,69,35	670	89	0.000203147621679	0.00190448961576	0.241,0.402,0.183,0.071	0.388,0.311,0.366,0.413	-0.145
30	GID.11186	338	NA	4	+	95182742	95183617	95182742	95182891	95183472	95183617	170,263,162,44	71,52,96,76	263,234,300,185	55,69,69,35	670	89	0.000203147621679	0.00190448961576	0.241,0.402,0.183,0.071	0.388,0.311,0.366,0.413	-0.145
31	GID.11197	7211	DENND4B	4	+	95755775	95757321	95755775	95756884	95757153	95757321	26,59,34,6	28,37,29,24	52,52,59,39	20,23,24,21	358	89	0.000120436609997	0.00123934100858	0.188,0.284,0.226,0.059	0.393,0.36,0.379,0.316	-0.173
32	GID.11197	7211	DENND4B	4	+	95755775	95757321	95755775	95756884	95757153	95757321	26,59,34,6	28,37,29,24	52,52,59,39	20,23,24,21	358	89	0.000120436609997	0.00123934100858	0.188,0.284,0.226,0.059	0.393,0.36,0.379,0.316	-0.173
33	GID.11217	4263	S100A5	4	+	96093723	96094773	96093723	96094310	96094621	96094773	8,19,11,22	0,1,1,0	20,17,17,25	4,1,3,0	400	89	3.25330277254e-05	0.000435952866782	1.0,0.809,0.71,1.0	0.527,0.791,0.558,1.0	0.161
34	GID.11217	4263	S100A5	4	+	96093723	96094773	96093723	96094310	96094621	96094773	8,19,11,22	0,1,1,0	20,17,17,25	4,1,3,0	400	89	3.25330277254e-05	0.000435952866782	1.0,0.809,0.71,1.0	0.527,0.791,0.558,1.0	0.161
35	GID.11240	4041	RORC	4	+	97389112	97390968	97389112	97389986	97390455	97390968	49,91,22,20	2,2,2,1	54,56,28,60	0,1,0,0	558	89	0.00159008304451	0.00980802134301	0.796,0.879,0.637,0.761	1.0,0.899,1.0,1.0	-0.206
36	GID.11240	4041	RORC	4	+	97389112	97390968	97389112	97389986	97390455	97390968	49,91,22,20	2,2,2,1	54,56,28,60	0,1,0,0	558	89	0.00159008304451	0.00980802134301	0.796,0.879,0.637,0.761	1.0,0.899,1.0,1.0	-0.206
37	GID.11261	2298	SEMA6C	4	+	98107390	98109615	98107390	98107596	98109565	98109615	56,73,43,27	8,4,7,2	94,91,97,64	0,0,0,0	2058	89	0	0	0.232,0.441,0.21,0.369	1.0,1.0,1.0,1.0	-0.687
38	GID.11261	2298	SEMA6C	4	+	98107390	98109615	98107390	98107596	98109565	98109615	56,73,43,27	8,4,7,2	94,91,97,64	0,0,0,0	2058	89	0	0	0.232,0.441,0.21,0.369	1.0,1.0,1.0,1.0	-0.687
39	GID.11271	1422	NA	4	-	98262874	98263443	98262874	98263040	98263310	98263443	153,157,67,34	89,63,92,106	188,178,163,185	84,93,99,61	359	89	0.00146768319687	0.00921469889919	0.299,0.382,0.153,0.074	0.357,0.322,0.29,0.429	-0.123
40	GID.11271	1422	NA	4	-	98262874	98263443	98262874	98263040	98263310	98263443	153,157,67,34	89,63,92,106	188,178,163,185	84,93,99,61	359	89	0.00146768319687	0.00921469889919	0.299,0.382,0.153,0.074	0.357,0.322,0.29,0.429	-0.123
41	GID.11363	2633	NA	4	-	103643467	103644592	103643467	103643601	103644509	103644592	97,59,45,24	28,25,21,32	114,80,92,88	31,29,22,15	997	89	0.00145350055749	0.00915181182162	0.236,0.174,0.161,0.063	0.247,0.198,0.272,0.344	-0.107
42	GID.11363	2633	NA	4	-	103643467	103644592	103643467	103643601	103644509	103644592	97,59,45,24	28,25,21,32	114,80,92,88	31,29,22,15	997	89	0.00145350055749	0.00915181182162	0.236,0.174,0.161,0.063	0.247,0.198,0.272,0.344	-0.107
43	GID.11364	1283	NA	4	-	103750258	103751934	103750258	103750564	103751857	103751934	78,75,41,53	0,4,2,1	61,88,34,46	0,2,0,0	1382	89	0.000281180079085	0.00247795430777	1.0,0.547,0.569,0.773	1.0,0.739,1.0,1.0	-0.212
44	GID.11364	1283	NA	4	-	103750258	103751934	103750258	103750564	103751857	103751934	78,75,41,53	0,4,2,1	61,88,34,46	0,2,0,0	1382	89	0.000281180079085	0.00247795430777	1.0,0.547,0.569,0.773	1.0,0.739,1.0,1.0	-0.212
45	GID.11591	1508	NA	5	+	437451	439616	437451	438816	438952	439616	5,19,3,1	1,0,0,0	11,11,9,11	1,3,1,4	225	89	1.03513598285e-05	0.000163419716407	0.664,1.0,1.0,1.0	0.813,0.592,0.781,0.521	0.239
46	GID.11591	1508	NA	5	+	437451	439616	437451	438816	438952	439616	5,19,3,1	1,0,0,0	11,11,9,11	1,3,1,4	225	89	1.03513598285e-05	0.000163419716407	0.664,1.0,1.0,1.0	0.813,0.592,0.781,0.521	0.239
47	GID.11727	3117	TMEM184B	5	+	9678804	9682473	9678804	9678825	9679733	9682473	422,1121,393,250	9,7,6,9	1104,1072,751,1040	4,10,8,1	997	89	0.00144199147134	0.00910680519819	0.807,0.935,0.854,0.713	0.961,0.905,0.893,0.989	-0.11
48	GID.11727	3117	TMEM184B	5	+	9678804	9682473	9678804	9678825	9679733	9682473	422,1121,393,250	9,7,6,9	1104,1072,751,1040	4,10,8,1	997	89	0.00144199147134	0.00910680519819	0.807,0.935,0.854,0.713	0.961,0.905,0.893,0.989	-0.11
49	GID.11730	7468	NA	5	+	9796500	9797002	9796500	9796609	9796776	9797002	16,5,6,5	5,3,0,5	8,5,15,1	0,1,1,1	256	89	0.00123661014364	0.00802854515333	0.527,0.367,1.0,0.258	1.0,0.635,0.839,0.258	-0.145
50	GID.11730	7468	NA	5	+	9796500	9797002	9796500	9796609	9796776	9797002	16,5,6,5	5,3,0,5	8,5,15,1	0,1,1,1	256	89	0.00123661014364	0.00802854515333	0.527,0.367,1.0,0.258	1.0,0.635,0.839,0.258	-0.145
51	GID.11821	2302	NA	5	-	15524466	15525234	15524466	15524605	15525114	15525234	194,270,207,167	84,74,123,154	301,277,296,301	84,73,100,88	598	89	0.000459538041653	0.00368544287383	0.256,0.352,0.2,0.139	0.348,0.361,0.306,0.337	-0.101
52	GID.11821	2302	NA	5	-	15524466	15525234	15524466	15524605	15525114	15525234	194,270,207,167	84,74,123,154	301,277,296,301	84,73,100,88	598	89	0.000459538041653	0.00368544287383	0.256,0.352,0.2,0.139	0.348,0.361,0.306,0.337	-0.101
53	GID.11919	5127	NA	5	+	21276810	21277985	21276810	21277392	21277827	21277985	48,73,87,33	34,30,51,47	117,114,168,72	37,28,39,30	524	89	7.02300534461e-06	0.000117082346975	0.193,0.292,0.225,0.107	0.349,0.409,0.423,0.29	-0.164
54	GID.11919	5127	NA	5	+	21276810	21277985	21276810	21277392	21277827	21277985	48,73,87,33	34,30,51,47	117,114,168,72	37,28,39,30	524	89	7.02300534461e-06	0.000117082346975	0.193,0.292,0.225,0.107	0.349,0.409,0.423,0.29	-0.164
55	GID.11970	6544	STAC3	5	-	22594406	22595208	22594406	22594588	22595129	22595208	40,15,11,2	2,2,0,2	40,20,59,25	0,0,1,1	630	89	0.000460642789089	0.00368826019387	0.739,0.514,1.0,0.124	1.0,1.0,0.893,0.779	-0.324
56	GID.11970	6544	STAC3	5	-	22594406	22595208	22594406	22594588	22595129	22595208	40,15,11,2	2,2,0,2	40,20,59,25	0,0,1,1	630	89	0.000460642789089	0.00368826019387	0.739,0.514,1.0,0.124	1.0,1.0,0.893,0.779	-0.324
57	GID.1207	3514	NA	1	-	236458366	236458766	236458366	236458474	236458661	236458766	254,427,273,144	130,140,171,234	421,474,482,532	117,160,193,160	276	89	0.00117655132693	0.0077422013891	0.387,0.496,0.34,0.166	0.537,0.489,0.446,0.517	-0.15
58	GID.1207	3514	NA	1	-	236458366	236458766	236458366	236458474	236458661	236458766	254,427,273,144	130,140,171,234	421,474,482,532	117,160,193,160	276	89	0.00117655132693	0.0077422013891	0.387,0.496,0.34,0.166	0.537,0.489,0.446,0.517	-0.15
59	GID.12253	5496	NA	5	+	64003039	64003686	64003039	64003430	64003636	64003686	44,31,66,54	16,10,12,18	76,56,89,71	7,10,5,4	295	89	5.12488966845e-05	0.000621815051606	0.453,0.483,0.624,0.475	0.766,0.628,0.843,0.843	-0.261
60	GID.12253	5496	NA	5	+	64003039	64003686	64003039	64003430	64003636	64003686	44,31,66,54	16,10,12,18	76,56,89,71	7,10,5,4	295	89	5.12488966845e-05	0.000621815051606	0.453,0.483,0.624,0.475	0.766,0.628,0.843,0.843	-0.261
61	GID.12321	6860	ERC1	5	+	68579272	68580637	68579272	68579396	68580448	68580637	60,29,9,10	0,0,2,0	58,30,24,23	2,3,1,1	1141	89	0.00099394628145	0.0068182905689	1.0,1.0,0.26,1.0	0.693,0.438,0.652,0.642	0.209
62	GID.12321	6860	ERC1	5	+	68579272	68580637	68579272	68579396	68580448	68580637	60,29,9,10	0,0,2,0	58,30,24,23	2,3,1,1	1141	89	0.00099394628145	0.0068182905689	1.0,1.0,0.26,1.0	0.693,0.438,0.652,0.642	0.209
63	GID.1240	4125	TDRD7	1	+	239352489	239352796	239352489	239352576	239352733	239352796	22,11,18,20	2,0,0,1	17,18,38,16	0,3,2,4	246	89	0.000522146920569	0.00409657622321	0.799,1.0,1.0,0.879	1.0,0.685,0.873,0.591	0.132
64	GID.1240	4125	TDRD7	1	+	239352489	239352796	239352489	239352576	239352733	239352796	22,11,18,20	2,0,0,1	17,18,38,16	0,3,2,4	246	89	0.000522146920569	0.00409657622321	0.799,1.0,1.0,0.879	1.0,0.685,0.873,0.591	0.132
65	GID.12674	4990	NA	6	+	14906140	14907544	14906140	14906233	14907498	14907544	1535,1163,347,183	231,185,187,256	1286,1222,784,1140	183,141,171,183	1354	89	2.63876881469e-05	0.000367561399533	0.304,0.292,0.109,0.045	0.316,0.363,0.232,0.291	-0.113
66	GID.12674	4990	NA	6	+	14906140	14907544	14906140	14906233	14907498	14907544	1535,1163,347,183	231,185,187,256	1286,1222,784,1140	183,141,171,183	1354	89	2.63876881469e-05	0.000367561399533	0.304,0.292,0.109,0.045	0.316,0.363,0.232,0.291	-0.113
67	GID.12682	3311	PSMD7	6	+	17047427	17049821	17047427	17048181	17049729	17049821	56,95,28,15	2,0,2,2	72,37,53,64	0,0,1,0	1637	89	0.000252215390289	0.00226242733918	0.604,1.0,0.432,0.29	1.0,1.0,0.742,1.0	-0.354
68	GID.12682	3311	PSMD7	6	+	17047427	17049821	17047427	17048181	17049729	17049821	56,95,28,15	2,0,2,2	72,37,53,64	0,0,1,0	1637	89	0.000252215390289	0.00226242733918	0.604,1.0,0.432,0.29	1.0,1.0,0.742,1.0	-0.354
69	GID.12689	3602	NA	6	-	17362415	17362974	17362415	17362487	17362585	17362974	51,12,24,19	0,0,0,2	31,26,45,18	3,2,2,4	187	89	0.000166455659534	0.00161229323423	1.0,1.0,1.0,0.819	0.831,0.861,0.915,0.682	0.132
70	GID.12689	3602	NA	6	-	17362415	17362974	17362415	17362487	17362585	17362974	51,12,24,19	0,0,0,2	31,26,45,18	3,2,2,4	187	89	0.000166455659534	0.00161229323423	1.0,1.0,1.0,0.819	0.831,0.861,0.915,0.682	0.132
71	GID.12709	6530	NUP93	6	+	18816690	18817219	18816690	18816856	18817125	18817219	16,12,18,10	95,24,131,28	18,14,18,22	0,23,0,28	358	89	2.62678900649e-05	0.00036710026561	0.04,0.111,0.033,0.082	1.0,0.131,1.0,0.163	-0.507
72	GID.12709	6530	NUP93	6	+	18816690	18817219	18816690	18816856	18817125	18817219	16,12,18,10	95,24,131,28	18,14,18,22	0,23,0,28	358	89	2.62678900649e-05	0.00036710026561	0.04,0.111,0.033,0.082	1.0,0.131,1.0,0.163	-0.507
73	GID.12770	8812	E2F4	6	+	27835220	27835748	27835220	27835382	27835704	27835748	63,64,48,27	0,0,0,342	96,75,103,51	0,0,0,0	411	89	0.00163131337132	0.00998369838026	1.0,1.0,1.0,0.017	1.0,1.0,1.0,1.0	-0.246
74	GID.12770	8812	E2F4	6	+	27835220	27835748	27835220	27835382	27835704	27835748	63,64,48,27	0,0,0,342	96,75,103,51	0,0,0,0	411	89	0.00163131337132	0.00998369838026	1.0,1.0,1.0,0.017	1.0,1.0,1.0,1.0	-0.246
75	GID.12775	7337	NA	6	-	27874591	27875544	27874591	27875043	27875437	27875544	65,63,62,25	30,23,51,27	172,76,127,113	49,31,40,39	483	89	0.00103372018009	0.00703563341198	0.285,0.335,0.183,0.146	0.393,0.311,0.369,0.348	-0.118
76	GID.12775	7337	NA	6	-	27874591	27875544	27874591	27875043	27875437	27875544	65,63,62,25	30,23,51,27	172,76,127,113	49,31,40,39	483	89	0.00103372018009	0.00703563341198	0.285,0.335,0.183,0.146	0.393,0.311,0.369,0.348	-0.118
77	GID.12777	1692	NA	6	-	28054568	28057280	28054568	28055207	28057104	28057280	380,460,309,213	24,30,36,67	429,508,556,639	16,22,27,43	1986	89	0.00060223415164	0.0046157121588	0.415,0.407,0.278,0.125	0.546,0.509,0.48,0.4	-0.177
78	GID.12777	1692	NA	6	-	28054568	28057280	28054568	28055207	28057104	28057280	380,460,309,213	24,30,36,67	429,508,556,639	16,22,27,43	1986	89	0.00060223415164	0.0046157121588	0.415,0.407,0.278,0.125	0.546,0.509,0.48,0.4	-0.177
79	GID.12780	8036	RIPOR1	6	+	28179233	28179818	28179233	28179395	28179659	28179818	191,330,194,68	197,137,251,209	489,414,298,280	247,202,194,180	353	89	0.000322374134267	0.00275498137549	0.196,0.378,0.163,0.076	0.333,0.341,0.279,0.282	-0.106
80	GID.12780	8036	RIPOR1	6	+	28179233	28179818	28179233	28179395	28179659	28179818	191,330,194,68	197,137,251,209	489,414,298,280	247,202,194,180	353	89	0.000322374134267	0.00275498137549	0.196,0.378,0.163,0.076	0.333,0.341,0.279,0.282	-0.106
81	GID.12786	6582	ACD	6	-	28278993	28279343	28278993	28279145	28279308	28279343	91,126,79,44	26,31,36,43	203,153,140,152	27,22,25,40	252	89	0.000818714976185	0.00585122120954	0.553,0.589,0.437,0.265	0.726,0.711,0.664,0.573	-0.208
82	GID.12786	6582	ACD	6	-	28278993	28279343	28278993	28279145	28279308	28279343	91,126,79,44	26,31,36,43	203,153,140,152	27,22,25,40	252	89	0.000818714976185	0.00585122120954	0.553,0.589,0.437,0.265	0.726,0.711,0.664,0.573	-0.208
83	GID.12796	8169	NA	6	-	28598344	28599368	28598344	28598600	28598913	28599368	6,0,3,9	9,15,35,44	8,6,11,6	4,10,15,17	402	89	0.000238734938401	0.00217169301108	0.129,0.0,0.019,0.043	0.307,0.117,0.14,0.072	-0.111
84	GID.12796	8169	NA	6	-	28598344	28599368	28598344	28598600	28598913	28599368	6,0,3,9	9,15,35,44	8,6,11,6	4,10,15,17	402	89	0.000238734938401	0.00217169301108	0.129,0.0,0.019,0.043	0.307,0.117,0.14,0.072	-0.111
85	GID.12981	3168	SPRED3	6	+	47303944	47305442	47303944	47304125	47305273	47305442	528,404,284,237	31,17,31,28	647,535,592,668	22,10,26,17	1237	89	0.000177449038196	0.0016961804791	0.551,0.631,0.397,0.378	0.679,0.794,0.621,0.739	-0.219
86	GID.12981	3168	SPRED3	6	+	47303944	47305442	47303944	47304125	47305273	47305442	528,404,284,237	31,17,31,28	647,535,592,668	22,10,26,17	1237	89	0.000177449038196	0.0016961804791	0.551,0.631,0.397,0.378	0.679,0.794,0.621,0.739	-0.219
87	GID.13109	1124	NA	6	+	50754036	50758262	50754036	50754132	50756436	50758262	144,112,61,34	22,6,6,23	181,147,157,141	8,4,10,11	2393	89	0.000591547851227	0.00455852479713	0.196,0.41,0.274,0.052	0.457,0.577,0.369,0.323	-0.198
88	GID.13109	1124	NA	6	+	50754036	50758262	50754036	50754132	50756436	50758262	144,112,61,34	22,6,6,23	181,147,157,141	8,4,10,11	2393	89	0.000591547851227	0.00455852479713	0.196,0.41,0.274,0.052	0.457,0.577,0.369,0.323	-0.198
89	GID.13139	1750	NA	6	+	51500417	51500813	51500417	51500457	51500752	51500813	122,214,100,69	41,29,52,59	224,242,182,198	36,38,27,30	384	89	0.00126059955377	0.0081372085525	0.408,0.631,0.308,0.213	0.591,0.596,0.61,0.605	-0.21
90	GID.13139	1750	NA	6	+	51500417	51500813	51500417	51500457	51500752	51500813	122,214,100,69	41,29,52,59	224,242,182,198	36,38,27,30	384	89	0.00126059955377	0.0081372085525	0.408,0.631,0.308,0.213	0.591,0.596,0.61,0.605	-0.21
91	GID.13224	3333	NA	6	-	53186416	53188975	53186416	53186597	53188327	53188975	193,321,338,133	35,20,40,24	387,452,868,279	35,26,36,13	1819	89	0.000622896841824	0.00473972448644	0.212,0.44,0.293,0.213	0.351,0.46,0.541,0.512	-0.176
92	GID.13224	3333	NA	6	-	53186416	53188975	53186416	53186597	53188327	53188975	193,321,338,133	35,20,40,24	387,452,868,279	35,26,36,13	1819	89	0.000622896841824	0.00473972448644	0.212,0.44,0.293,0.213	0.351,0.46,0.541,0.512	-0.176
93	GID.13243	4607	BCAT2	6	-	54111142	54113256	54111142	54111285	54113092	54113256	561,646,364,150	13,13,24,23	778,752,777,567	7,13,15,6	1896	89	0.00074218003847	0.00542322928887	0.669,0.7,0.416,0.234	0.839,0.731,0.709,0.816	-0.269
94	GID.13243	4607	BCAT2	6	-	54111142	54113256	54111142	54111285	54113092	54113256	561,646,364,150	13,13,24,23	778,752,777,567	7,13,15,6	1896	89	0.00074218003847	0.00542322928887	0.669,0.7,0.416,0.234	0.839,0.731,0.709,0.816	-0.269
95	GID.13248	10040	NA	6	-	54068371	54071339	54068371	54068727	54070654	54071339	506,538,647,202	15,7,31,7	2196,821,1545,872	39,7,15,10	2016	89	0.00110522068356	0.00736436976323	0.598,0.772,0.48,0.56	0.713,0.838,0.82,0.794	-0.189
96	GID.13248	10040	NA	6	-	54068371	54071339	54068371	54068727	54070654	54071339	506,538,647,202	15,7,31,7	2196,821,1545,872	39,7,15,10	2016	89	0.00110522068356	0.00736436976323	0.598,0.772,0.48,0.56	0.713,0.838,0.82,0.794	-0.189
97	GID.13270	2400	NA	6	+	54540081	54540732	54540081	54540212	54540564	54540732	86,154,131,84	56,59,115,90	159,199,190,119	50,71,75,51	441	89	7.79370995864e-05	0.000866206425718	0.237,0.345,0.187,0.159	0.391,0.361,0.338,0.32	-0.121
98	GID.13270	2400	NA	6	+	54540081	54540732	54540081	54540212	54540564	54540732	86,154,131,84	56,59,115,90	159,199,190,119	50,71,75,51	441	89	7.79370995864e-05	0.000866206425718	0.237,0.345,0.187,0.159	0.391,0.361,0.338,0.32	-0.121
99	GID.13342	9028	NA	6	+	56555476	56557745	56555476	56556164	56556455	56557745	43,14,34,21	1,0,2,0	44,8,24,9	1,3,1,7	380	89	8.94793571919e-05	0.00097029535987	0.91,1.0,0.799,1.0	0.912,0.384,0.849,0.231	0.333
100	GID.13342	9028	NA	6	+	56555476	56557745	56555476	56556164	56556455	56557745	43,14,34,21	1,0,2,0	44,8,24,9	1,3,1,7	380	89	8.94793571919e-05	0.00097029535987	0.91,1.0,0.799,1.0	0.912,0.384,0.849,0.231	0.333
101	GID.13407	6191	LENG8	6	-	58860195	58863169	58860195	58861460	58862961	58863169	8930,14504,6923,3453	101,70,108,95	15887,18049,12676,13953	80,105,86,98	1590	89	2.45017376117e-05	0.000345842026389	0.832,0.921,0.782,0.67	0.917,0.906,0.892,0.889	-0.1
102	GID.13407	6191	LENG8	6	-	58860195	58863169	58860195	58861460	58862961	58863169	8930,14504,6923,3453	101,70,108,95	15887,18049,12676,13953	80,105,86,98	1590	89	2.45017376117e-05	0.000345842026389	0.832,0.921,0.782,0.67	0.917,0.906,0.892,0.889	-0.1
103	GID.1351	6171	KIF12	1	-	254717954	254718792	254717954	254718089	254718716	254718792	80,127,155,8	45,62,76,23	248,112,225,34	72,44,60,14	716	89	9.90948575611e-05	0.00105963932915	0.181,0.203,0.202,0.041	0.3,0.24,0.318,0.232	-0.116
104	GID.1351	6171	KIF12	1	-	254717954	254718792	254717954	254718089	254718716	254718792	80,127,155,8	45,62,76,23	248,112,225,34	72,44,60,14	716	89	9.90948575611e-05	0.00105963932915	0.181,0.203,0.202,0.041	0.3,0.24,0.318,0.232	-0.116
105	GID.13542	3948	NA	6	+	63576799	63577125	63576799	63576917	63577046	63577125	2,1,3,1	5,5,13,23	3,6,10,3	7,7,7,4	218	89	6.17649171075e-05	0.000723495273836	0.14,0.075,0.086,0.017	0.149,0.259,0.368,0.234	-0.173
106	GID.13542	3948	NA	6	+	63576799	63577125	63576799	63576917	63577046	63577125	2,1,3,1	5,5,13,23	3,6,10,3	7,7,7,4	218	89	6.17649171075e-05	0.000723495273836	0.14,0.075,0.086,0.017	0.149,0.259,0.368,0.234	-0.173
107	GID.13562	9213	NA	6	-	63808938	63809571	63808938	63809034	63809448	63809571	167,337,100,116	146,93,183,150	351,396,271,267	127,128,129,117	503	89	0.000150964641306	0.00148148267349	0.168,0.391,0.088,0.12	0.328,0.354,0.271,0.288	-0.118
108	GID.13562	9213	NA	6	-	63808938	63809571	63808938	63809034	63809448	63809571	167,337,100,116	146,93,183,150	351,396,271,267	127,128,129,117	503	89	0.000150964641306	0.00148148267349	0.168,0.391,0.088,0.12	0.328,0.354,0.271,0.288	-0.118
109	GID.13580	790	WRAP73	6	-	65162668	65163329	65162668	65162785	65163176	65163329	138,178,179,57	48,27,66,49	236,258,258,252	41,42,35,39	480	89	0.00064625484608	0.00486933477887	0.348,0.55,0.335,0.177	0.516,0.532,0.577,0.545	-0.19
110	GID.13580	790	WRAP73	6	-	65162668	65163329	65162668	65162785	65163176	65163329	138,178,179,57	48,27,66,49	236,258,258,252	41,42,35,39	480	89	0.00064625484608	0.00486933477887	0.348,0.55,0.335,0.177	0.516,0.532,0.577,0.545	-0.19
111	GID.13580	789	WRAP73	6	-	65160227	65162785	65160227	65160300	65162668	65162785	962,1399,825,382	47,42,70,51	1540,1669,1436,1530	50,41,33,55	2457	89	0.000698577040238	0.0051760708257	0.426,0.547,0.299,0.213	0.527,0.596,0.612,0.502	-0.188
112	GID.13580	789	WRAP73	6	-	65160227	65162785	65160227	65160300	65162668	65162785	962,1399,825,382	47,42,70,51	1540,1669,1436,1530	50,41,33,55	2457	89	0.000698577040238	0.0051760708257	0.426,0.547,0.299,0.213	0.527,0.596,0.612,0.502	-0.188
113	GID.13668	550	NA	6	+	71829763	71831914	71829763	71830194	71831808	71831914	41,138,62,24	2,0,1,3	92,78,78,82	0,1,0,0	1703	89	0.000640728314341	0.00484061382173	0.517,1.0,0.764,0.295	1.0,0.803,1.0,1.0	-0.307
114	GID.13668	550	NA	6	+	71829763	71831914	71829763	71830194	71831808	71831914	41,138,62,24	2,0,1,3	92,78,78,82	0,1,0,0	1703	89	0.000640728314341	0.00484061382173	0.517,1.0,0.764,0.295	1.0,0.803,1.0,1.0	-0.307
115	GID.13730	1838	NA	6	-	78752469	78753086	78752469	78752590	78752793	78753086	47,86,37,22	6,10,3,7	63,74,38,42	2,4,2,1	292	89	0.000972178149419	0.0066992487774	0.705,0.724,0.79,0.489	0.906,0.849,0.853,0.928	-0.207
116	GID.13730	1838	NA	6	-	78752469	78753086	78752469	78752590	78752793	78753086	47,86,37,22	6,10,3,7	63,74,38,42	2,4,2,1	292	89	0.000972178149419	0.0066992487774	0.705,0.724,0.79,0.489	0.906,0.849,0.853,0.928	-0.207
117	GID.13739	5644	NA	6	+	78883164	78886238	78883164	78884390	78885294	78886238	351,445,662,381	0,5,1,2	365,512,528,320	5,9,6,6	993	89	0.000173512019653	0.00166230010683	1.0,0.889,0.983,0.945	0.867,0.836,0.887,0.827	0.1
118	GID.13739	5644	NA	6	+	78883164	78886238	78883164	78884390	78885294	78886238	351,445,662,381	0,5,1,2	365,512,528,320	5,9,6,6	993	89	0.000173512019653	0.00166230010683	1.0,0.889,0.983,0.945	0.867,0.836,0.887,0.827	0.1
119	GID.13815	7850	NA	6	-	83689789	83690170	83689789	83689958	83690029	83690170	82,63,88,82	24,34,42,44	133,95,98,234	18,16,32,43	160	89	2.72600421761e-05	0.000376615492968	0.655,0.508,0.538,0.509	0.804,0.768,0.63,0.752	-0.186
120	GID.13815	7850	NA	6	-	83689789	83690170	83689789	83689958	83690029	83690170	82,63,88,82	24,34,42,44	133,95,98,234	18,16,32,43	160	89	2.72600421761e-05	0.000376615492968	0.655,0.508,0.538,0.509	0.804,0.768,0.63,0.752	-0.186
121	GID.14010	6410	NA	6	-	95644117	95644558	95644117	95644195	95644445	95644558	68,52,16,16	33,15,13,18	61,35,63,54	14,5,12,9	339	89	8.6750947599e-05	0.000947991968021	0.351,0.476,0.244,0.189	0.534,0.648,0.58,0.612	-0.279
122	GID.14010	6410	NA	6	-	95644117	95644558	95644117	95644195	95644445	95644558	68,52,16,16	33,15,13,18	61,35,63,54	14,5,12,9	339	89	8.6750947599e-05	0.000947991968021	0.351,0.476,0.244,0.189	0.534,0.648,0.58,0.612	-0.279
123	GID.14053	5749	EPB41L3	6	+	101666059	101667968	101666059	101666446	101667869	101667968	61,30,97,17	3,2,2,0	59,59,96,40	0,1,1,0	1512	89	0.000224434732198	0.00206826740695	0.545,0.469,0.741,1.0	1.0,0.776,0.85,1.0	-0.218
124	GID.14053	5749	EPB41L3	6	+	101666059	101667968	101666059	101666446	101667869	101667968	61,30,97,17	3,2,2,0	59,59,96,40	0,1,1,0	1512	89	0.000224434732198	0.00206826740695	0.545,0.469,0.741,1.0	1.0,0.776,0.85,1.0	-0.218
125	GID.14171	4399	IFI44L	6	-	134671290	134672392	134671290	134671339	134671904	134672392	357,223,112,113	129,60,69,111	318,211,262,319	90,40,89,73	654	89	0.00036127894298	0.00302339067994	0.274,0.336,0.181,0.122	0.325,0.418,0.286,0.373	-0.122
126	GID.14171	4399	IFI44L	6	-	134671290	134672392	134671290	134671339	134671904	134672392	357,223,112,113	129,60,69,111	318,211,262,319	90,40,89,73	654	89	0.00036127894298	0.00302339067994	0.274,0.336,0.181,0.122	0.325,0.418,0.286,0.373	-0.122
127	GID.14544	663	NA	7	-	13824371	13829460	13824371	13824457	13829385	13829460	1636,2563,786,528	495,90,46,97	1261,1946,2288,3468	158,79,78,82	5017	89	0.00114428303871	0.00757696094983	0.055,0.336,0.233,0.088	0.124,0.304,0.342,0.429	-0.122
128	GID.14544	663	NA	7	-	13824371	13829460	13824371	13824457	13829385	13829460	1636,2563,786,528	495,90,46,97	1261,1946,2288,3468	158,79,78,82	5017	89	0.00114428303871	0.00757696094983	0.055,0.336,0.233,0.088	0.124,0.304,0.342,0.429	-0.122
129	GID.14545	3806	KDM1B	7	+	13892643	13893805	13892643	13892769	13893682	13893805	152,133,23,17	70,44,34,52	68,112,93,134	20,22,52,48	1002	89	0.000102575710947	0.00108638455495	0.162,0.212,0.057,0.028	0.232,0.311,0.137,0.199	-0.105
130	GID.14545	3806	KDM1B	7	+	13892643	13893805	13892643	13892769	13893682	13893805	152,133,23,17	70,44,34,52	68,112,93,134	20,22,52,48	1002	89	0.000102575710947	0.00108638455495	0.162,0.212,0.057,0.028	0.232,0.311,0.137,0.199	-0.105
131	GID.14752	406	GPSM3	7	-	24234745	24235060	24234745	24234884	24234978	24235060	31,6,25,9	80,16,108,47	90,24,42,39	127,28,96,84	183	89	7.85617620296e-05	0.000868675581467	0.159,0.154,0.101,0.085	0.256,0.294,0.175,0.184	-0.102
132	GID.14752	406	GPSM3	7	-	24234745	24235060	24234745	24234884	24234978	24235060	31,6,25,9	80,16,108,47	90,24,42,39	127,28,96,84	183	89	7.85617620296e-05	0.000868675581467	0.159,0.154,0.101,0.085	0.256,0.294,0.175,0.184	-0.102
133	GID.14752	407	GPSM3	7	-	24234745	24235060	24234745	24234884	24234987	24235060	41,6,46,14	92,18,110,54	101,31,54,54	144,25,99,62	192	89	0.000148135759845	0.00146049097803	0.171,0.134,0.162,0.107	0.245,0.365,0.202,0.288	-0.132
134	GID.14752	407	GPSM3	7	-	24234745	24235060	24234745	24234884	24234987	24235060	41,6,46,14	92,18,110,54	101,31,54,54	144,25,99,62	192	89	0.000148135759845	0.00146049097803	0.171,0.134,0.162,0.107	0.245,0.365,0.202,0.288	-0.132
135	GID.14752	405	GPSM3	7	-	24233379	24234036	24233379	24233527	24233740	24234036	116,86,161,74	214,42,214,149	527,158,261,229	350,71,215,173	302	89	0.000896283592333	0.00627090235949	0.138,0.376,0.181,0.128	0.307,0.396,0.263,0.281	-0.106
136	GID.14752	405	GPSM3	7	-	24233379	24234036	24233379	24233527	24233740	24234036	116,86,161,74	214,42,214,149	527,158,261,229	350,71,215,173	302	89	0.000896283592333	0.00627090235949	0.138,0.376,0.181,0.128	0.307,0.396,0.263,0.281	-0.106
137	GID.14819	6793	ZNF76	7	+	31187542	31188949	31187542	31187668	31187746	31188949	13,11,13,4	24,16,48,29	20,17,41,24	34,25,36,31	167	89	0.00153435040789	0.0095406854658	0.224,0.268,0.126,0.068	0.239,0.266,0.378,0.292	-0.122
138	GID.14819	6793	ZNF76	7	+	31187542	31188949	31187542	31187668	31187746	31188949	13,11,13,4	24,16,48,29	20,17,41,24	34,25,36,31	167	89	0.00153435040789	0.0095406854658	0.224,0.268,0.126,0.068	0.239,0.266,0.378,0.292	-0.122
139	GID.14905	9571	NA	7	+	38261730	38262289	38261730	38261848	38262155	38262289	51,94,80,32	51,60,54,57	143,123,108,149	52,84,55,78	396	89	0.000759727109212	0.00548801243789	0.184,0.26,0.25,0.112	0.382,0.248,0.306,0.3	-0.108
140	GID.14905	9571	NA	7	+	38261730	38262289	38261730	38261848	38262155	38262289	51,94,80,32	51,60,54,57	143,123,108,149	52,84,55,78	396	89	0.000759727109212	0.00548801243789	0.184,0.26,0.25,0.112	0.382,0.248,0.306,0.3	-0.108
141	GID.14908	3394	ABCC10	7	+	38449569	38451373	38449569	38450292	38451227	38451373	498,703,445,260	31,41,41,36	1138,959,912,994	55,50,34,31	1024	89	0.000476868606316	0.00380737819653	0.583,0.598,0.485,0.386	0.643,0.625,0.7,0.736	-0.163
142	GID.14908	3394	ABCC10	7	+	38449569	38451373	38449569	38450292	38451227	38451373	498,703,445,260	31,41,41,36	1138,959,912,994	55,50,34,31	1024	89	0.000476868606316	0.00380737819653	0.583,0.598,0.485,0.386	0.643,0.625,0.7,0.736	-0.163
143	GID.15044	9742	NA	7	+	53926865	53929162	53926865	53926992	53929113	53929162	463,543,354,213	20,23,39,50	549,470,720,1518	17,18,32,42	2210	89	0.000875991996821	0.00616177427	0.482,0.487,0.268,0.146	0.565,0.513,0.475,0.593	-0.191
144	GID.15044	9742	NA	7	+	53926865	53929162	53926865	53926992	53929113	53929162	463,543,354,213	20,23,39,50	549,470,720,1518	17,18,32,42	2210	89	0.000875991996821	0.00616177427	0.482,0.487,0.268,0.146	0.565,0.513,0.475,0.593	-0.191
145	GID.15060	6413	AP3S2	7	-	55395622	55398516	55395622	55396830	55398396	55398516	167,212,116,49	0,0,3,0	245,145,194,194	1,2,1,7	1655	89	0.00115444862856	0.00761787987468	1.0,1.0,0.675,1.0	0.929,0.796,0.913,0.598	0.11
146	GID.15060	6413	AP3S2	7	-	55395622	55398516	55395622	55396830	55398396	55398516	167,212,116,49	0,0,3,0	245,145,194,194	1,2,1,7	1655	89	0.00115444862856	0.00761787987468	1.0,1.0,0.675,1.0	0.929,0.796,0.913,0.598	0.11
147	GID.15070	9318	NA	7	+	55854283	55855520	55854283	55854329	55855425	55855520	695,836,337,173	94,53,118,105	997,1287,941,1115	89,70,93,76	1185	89	0.000577111112034	0.00446351964184	0.357,0.542,0.177,0.11	0.457,0.58,0.432,0.524	-0.202
148	GID.15070	9318	NA	7	+	55854283	55855520	55854283	55854329	55855425	55855520	695,836,337,173	94,53,118,105	997,1287,941,1115	89,70,93,76	1185	89	0.000577111112034	0.00446351964184	0.357,0.542,0.177,0.11	0.457,0.58,0.432,0.524	-0.202
149	GID.15101	4051	MAN2C1	7	+	58256222	58256660	58256222	58256339	58256564	58256660	126,167,140,86	86,105,81,67	229,238,252,228	118,78,111,82	314	89	0.000122702310946	0.00125503124565	0.293,0.311,0.329,0.267	0.355,0.464,0.392,0.441	-0.113
150	GID.15101	4051	MAN2C1	7	+	58256222	58256660	58256222	58256339	58256564	58256660	126,167,140,86	86,105,81,67	229,238,252,228	118,78,111,82	314	89	0.000122702310946	0.00125503124565	0.293,0.311,0.329,0.267	0.355,0.464,0.392,0.441	-0.113
151	GID.15101	4054	MAN2C1	7	+	58258540	58258911	58258540	58258638	58258816	58258911	222,398,200,77	94,70,99,71	409,377,388,305	69,86,76,61	267	89	0.0015597861699	0.00966333797375	0.44,0.655,0.402,0.266	0.664,0.594,0.63,0.625	-0.188
152	GID.15101	4054	MAN2C1	7	+	58258540	58258911	58258540	58258638	58258816	58258911	222,398,200,77	94,70,99,71	409,377,388,305	69,86,76,61	267	89	0.0015597861699	0.00966333797375	0.44,0.655,0.402,0.266	0.664,0.594,0.63,0.625	-0.188
153	GID.1513	5374	CRAT	1	-	269392002	269392431	269392002	269392181	269392311	269392431	19,17,19,34	0,0,1,1	30,21,22,27	2,3,0,3	219	89	0.00158202974818	0.009765459138	1.0,1.0,0.885,0.933	0.859,0.74,1.0,0.785	0.108
154	GID.1513	5374	CRAT	1	-	269392002	269392431	269392002	269392181	269392311	269392431	19,17,19,34	0,0,1,1	30,21,22,27	2,3,0,3	219	89	0.00158202974818	0.009765459138	1.0,1.0,0.885,0.933	0.859,0.74,1.0,0.785	0.108
155	GID.15214	6452	JPH4	7	+	75534325	75534735	75534325	75534450	75534593	75534735	88,60,55,29	59,34,82,47	94,91,120,96	47,33,45,59	232	89	0.000399107121191	0.00328414096613	0.364,0.404,0.205,0.191	0.434,0.514,0.506,0.384	-0.169
156	GID.15214	6452	JPH4	7	+	75534325	75534735	75534325	75534450	75534593	75534735	88,60,55,29	59,34,82,47	94,91,120,96	47,33,45,59	232	89	0.000399107121191	0.00328414096613	0.364,0.404,0.205,0.191	0.434,0.514,0.506,0.384	-0.169
157	GID.15218	1110	NA	7	+	75113196	75113693	75113196	75113306	75113584	75113693	161,260,124,65	110,89,127,163	260,277,275,299	118,107,116,98	367	89	0.000175649194906	0.0016808734821	0.262,0.415,0.191,0.088	0.348,0.386,0.365,0.425	-0.142
158	GID.15218	1110	NA	7	+	75113196	75113693	75113196	75113306	75113584	75113693	161,260,124,65	110,89,127,163	260,277,275,299	118,107,116,98	367	89	0.000175649194906	0.0016808734821	0.262,0.415,0.191,0.088	0.348,0.386,0.365,0.425	-0.142
159	GID.15401	451	NA	7	-	92781227	92782433	92781227	92781740	92782396	92782433	50,57,20,1	1,0,4,3	32,15,49,21	0,1,1,0	745	89	4.9788636761e-05	0.000605882079541	0.857,1.0,0.374,0.038	1.0,0.642,0.854,1.0	-0.307
160	GID.15401	451	NA	7	-	92781227	92782433	92781227	92781740	92782396	92782433	50,57,20,1	1,0,4,3	32,15,49,21	0,1,1,0	745	89	4.9788636761e-05	0.000605882079541	0.857,1.0,0.374,0.038	1.0,0.642,0.854,1.0	-0.307
161	GID.15409	7132	NA	7	+	93395650	93397012	93395650	93395720	93396938	93397012	2805,3525,1307,1146	391,270,233,381	3506,3438,3402,4263	338,248,274,431	1307	89	0.00115434517544	0.00761787987468	0.328,0.471,0.276,0.17	0.414,0.486,0.458,0.402	-0.129
162	GID.15409	7132	NA	7	+	93395650	93397012	93395650	93395720	93396938	93397012	2805,3525,1307,1146	391,270,233,381	3506,3438,3402,4263	338,248,274,431	1307	89	0.00115434517544	0.00761787987468	0.328,0.471,0.276,0.17	0.414,0.486,0.458,0.402	-0.129
163	GID.15647	731	NA	8	-	1713250	1713811	1713250	1713409	1713707	1713811	168,279,225,142	136,91,189,180	275,373,288,360	104,142,128,135	387	89	0.000517356492655	0.00406823782386	0.221,0.414,0.215,0.154	0.378,0.377,0.341,0.38	-0.118
164	GID.15647	731	NA	8	-	1713250	1713811	1713250	1713409	1713707	1713811	168,279,225,142	136,91,189,180	275,373,288,360	104,142,128,135	387	89	0.000517356492655	0.00406823782386	0.221,0.414,0.215,0.154	0.378,0.377,0.341,0.38	-0.118
165	GID.160	9314	NA	1	-	26010144	26010594	26010144	26010298	26010509	26010594	12,9,3,6	1,6,1,3	3,2,9,11	1,0,2,0	300	89	0.00118126816876	0.00776162476136	0.781,0.308,0.471,0.372	0.471,1.0,0.572,1.0	-0.278
166	GID.160	9314	NA	1	-	26010144	26010594	26010144	26010298	26010509	26010594	12,9,3,6	1,6,1,3	3,2,9,11	1,0,2,0	300	89	0.00118126816876	0.00776162476136	0.781,0.308,0.471,0.372	0.471,1.0,0.572,1.0	-0.278
167	GID.1618	4469	NA	10	-	11317679	11318489	11317679	11317762	11318388	11318489	54,88,42,25	0,3,0,0	84,101,60,86	0,9,1,2	715	89	0.00120808984952	0.00787815216795	1.0,0.785,1.0,1.0	1.0,0.583,0.882,0.843	0.119
168	GID.1618	4469	NA	10	-	11317679	11318489	11317679	11317762	11318388	11318489	54,88,42,25	0,3,0,0	84,101,60,86	0,9,1,2	715	89	0.00120808984952	0.00787815216795	1.0,0.785,1.0,1.0	1.0,0.583,0.882,0.843	0.119
169	GID.16241	1263	HNRNPDL	8	+	135805704	135806516	135805704	135805938	135806345	135806516	276,398,107,104	5,7,2,12	272,292,221,446	0,3,0,4	496	89	1.03813682167e-05	0.000163419716407	0.908,0.911,0.906,0.609	1.0,0.946,1.0,0.952	-0.141
170	GID.16241	1263	HNRNPDL	8	+	135805704	135806516	135805704	135805938	135806345	135806516	276,398,107,104	5,7,2,12	272,292,221,446	0,3,0,4	496	89	1.03813682167e-05	0.000163419716407	0.908,0.911,0.906,0.609	1.0,0.946,1.0,0.952	-0.141
171	GID.16348	4486	NA	9	+	6804457	6804770	6804457	6804536	6804629	6804770	103,149,194,77	140,151,231,204	250,210,219,144	160,174,175,155	182	89	0.000104075455599	0.00110039330021	0.265,0.325,0.291,0.156	0.433,0.371,0.38,0.312	-0.115
172	GID.16348	4486	NA	9	+	6804457	6804770	6804457	6804536	6804629	6804770	103,149,194,77	140,151,231,204	250,210,219,144	160,174,175,155	182	89	0.000104075455599	0.00110039330021	0.265,0.325,0.291,0.156	0.433,0.371,0.38,0.312	-0.115
173	GID.16481	5349	CEP295	9	+	26152182	26153709	26152182	26152844	26153571	26153709	128,58,25,31	33,21,9,24	109,78,98,156	16,17,25,20	816	89	0.000745330273239	0.00543218767991	0.297,0.232,0.233,0.123	0.426,0.334,0.299,0.46	-0.158
174	GID.16481	5349	CEP295	9	+	26152182	26153709	26152182	26152844	26153571	26153709	128,58,25,31	33,21,9,24	109,78,98,156	16,17,25,20	816	89	0.000745330273239	0.00543218767991	0.297,0.232,0.233,0.123	0.426,0.334,0.299,0.46	-0.158
175	GID.16638	2346	NA	9	-	46264934	46266821	46264934	46266397	46266773	46266821	106,311,88,87	41,59,57,87	245,226,173,199	47,49,34,54	465	89	0.00143049194605	0.00904767460127	0.331,0.502,0.228,0.161	0.499,0.469,0.493,0.414	-0.163
176	GID.16638	2346	NA	9	-	46264934	46266821	46264934	46266397	46266773	46266821	106,311,88,87	41,59,57,87	245,226,173,199	47,49,34,54	465	89	0.00143049194605	0.00904767460127	0.331,0.502,0.228,0.161	0.499,0.469,0.493,0.414	-0.163
177	GID.16697	5842	ROBO4	9	-	52085627	52086364	52085627	52085986	52086118	52086364	84,75,160,41	136,72,218,79	298,134,173,149	263,116,158,104	221	89	4.1773781856e-05	0.000523346388371	0.199,0.296,0.228,0.173	0.313,0.318,0.306,0.366	-0.102
178	GID.16697	5842	ROBO4	9	-	52085627	52086364	52085627	52085986	52086118	52086364	84,75,160,41	136,72,218,79	298,134,173,149	263,116,158,104	221	89	4.1773781856e-05	0.000523346388371	0.199,0.296,0.228,0.173	0.313,0.318,0.306,0.366	-0.102
179	GID.16745	6285	VPS26B	9	+	60811327	60811849	60811327	60811404	60811711	60811849	100,122,74,27	59,58,77,58	168,114,125,135	68,60,63,60	396	89	0.00112087095062	0.00745691758115	0.276,0.321,0.178,0.095	0.357,0.299,0.308,0.336	-0.108
180	GID.16745	6285	VPS26B	9	+	60811327	60811849	60811327	60811404	60811711	60811849	100,122,74,27	59,58,77,58	168,114,125,135	68,60,63,60	396	89	0.00112087095062	0.00745691758115	0.276,0.321,0.178,0.095	0.357,0.299,0.308,0.336	-0.108
181	GID.16773	3790	NA	9	+	66193511	66194372	66193511	66193651	66194246	66194372	197,226,117,85	70,54,57,97	257,229,221,263	46,54,59,62	684	89	0.000113743403332	0.00117761966115	0.268,0.353,0.211,0.102	0.421,0.356,0.328,0.356	-0.132
182	GID.16773	3790	NA	9	+	66193511	66194372	66193511	66193651	66194246	66194372	197,226,117,85	70,54,57,97	257,229,221,263	46,54,59,62	684	89	0.000113743403332	0.00117761966115	0.268,0.353,0.211,0.102	0.421,0.356,0.328,0.356	-0.132
183	GID.17229	5676	NA	AEMK02000258.1	-	162367	163672	162367	162486	163484	163672	87,104,79,49	0,0,1415,0	113,122,137,136	945,0,1274,1088	1087	89	0.000126408896823	0.001280570511	1.0,1.0,0.005,1.0	0.01,1.0,0.009,0.01	0.494
184	GID.17229	5676	NA	AEMK02000258.1	-	162367	163672	162367	162486	163484	163672	87,104,79,49	0,0,1415,0	113,122,137,136	945,0,1274,1088	1087	89	0.000126408896823	0.001280570511	1.0,1.0,0.005,1.0	0.01,1.0,0.009,0.01	0.494
185	GID.17261	7076	NA	AEMK02000328.1	-	342387	346606	342387	342617	346192	346606	373,695,331,146	8,11,8,19	618,651,701,510	7,4,8,5	3664	89	0.000602238981636	0.0046157121588	0.531,0.605,0.501,0.157	0.682,0.798,0.68,0.712	-0.269
186	GID.17261	7076	NA	AEMK02000328.1	-	342387	346606	342387	342617	346192	346606	373,695,331,146	8,11,8,19	618,651,701,510	7,4,8,5	3664	89	0.000602238981636	0.0046157121588	0.531,0.605,0.501,0.157	0.682,0.798,0.68,0.712	-0.269
187	GID.17279	9117	TOM1	AEMK02000361.1	+	1888578	1889664	1888578	1888617	1889604	1889664	734,1064,830,326	15,7,20,16	1035,1212,1258,978	6,15,11,8	1076	89	0.00123807769161	0.00802854515333	0.802,0.926,0.774,0.628	0.935,0.87,0.904,0.91	-0.122
188	GID.17279	9117	TOM1	AEMK02000361.1	+	1888578	1889664	1888578	1888617	1889604	1889664	734,1064,830,326	15,7,20,16	1035,1212,1258,978	6,15,11,8	1076	89	0.00123807769161	0.00802854515333	0.802,0.926,0.774,0.628	0.935,0.87,0.904,0.91	-0.122
189	GID.17351	5333	KLC1	AEMK02000452.1	+	2201473	2208500	2201473	2201608	2208369	2208500	7427,14467,5178,2204	206,263,266,184	9325,11081,10181,9787	209,225,189,238	6850	89	0.00155926228354	0.00966333797375	0.319,0.417,0.202,0.135	0.367,0.39,0.412,0.348	-0.111
190	GID.17351	5333	KLC1	AEMK02000452.1	+	2201473	2208500	2201473	2201608	2208369	2208500	7427,14467,5178,2204	206,263,266,184	9325,11081,10181,9787	209,225,189,238	6850	89	0.00155926228354	0.00966333797375	0.319,0.417,0.202,0.135	0.367,0.39,0.412,0.348	-0.111
191	GID.17364	7635	CLBA1	AEMK02000452.1	+	3182227	3183995	3182227	3182373	3183868	3183995	106,191,162,163	23,18,38,58	131,221,179,246	11,24,19,24	1584	89	0.000420053755074	0.00342390303342	0.206,0.374,0.193,0.136	0.401,0.341,0.346,0.365	-0.136
192	GID.17364	7635	CLBA1	AEMK02000452.1	+	3182227	3183995	3182227	3182373	3183868	3183995	106,191,162,163	23,18,38,58	131,221,179,246	11,24,19,24	1584	89	0.000420053755074	0.00342390303342	0.206,0.374,0.193,0.136	0.401,0.341,0.346,0.365	-0.136
193	GID.17550	1193	NOTCH1	AEMK02000682.1	+	1245131	1246214	1245131	1245280	1245997	1246214	41,107,116,28	54,24,36,35	221,137,215,145	60,27,68,24	806	89	0.000247729591963	0.0022436805758	0.077,0.33,0.262,0.081	0.289,0.359,0.259,0.4	-0.139
194	GID.17550	1193	NOTCH1	AEMK02000682.1	+	1245131	1246214	1245131	1245280	1245997	1246214	41,107,116,28	54,24,36,35	221,137,215,145	60,27,68,24	806	89	0.000247729591963	0.0022436805758	0.077,0.33,0.262,0.081	0.289,0.359,0.259,0.4	-0.139
195	GID.17625	3200	NA	X	-	107993	111098	107993	108546	110976	111098	363,419,240,69	39,36,51,46	499,438,436,575	46,42,35,20	2519	89	0.000105303284356	0.001110602136	0.247,0.291,0.143,0.05	0.277,0.269,0.306,0.504	-0.156
196	GID.17625	3200	NA	X	-	107993	111098	107993	108546	110976	111098	363,419,240,69	39,36,51,46	499,438,436,575	46,42,35,20	2519	89	0.000105303284356	0.001110602136	0.247,0.291,0.143,0.05	0.277,0.269,0.306,0.504	-0.156
197	GID.1774	7010	GALT	10	-	32153467	32153770	32153467	32153597	32153721	32153770	75,93,90,92	91,41,97,117	147,171,146,144	64,88,73,80	213	89	0.00103319351023	0.00703563341198	0.256,0.487,0.279,0.247	0.49,0.448,0.455,0.429	-0.138
198	GID.1774	7010	GALT	10	-	32153467	32153770	32153467	32153597	32153721	32153770	75,93,90,92	91,41,97,117	147,171,146,144	64,88,73,80	213	89	0.00103319351023	0.00703563341198	0.256,0.487,0.279,0.247	0.49,0.448,0.455,0.429	-0.138
199	GID.17849	3623	KDM5C	X	-	45973313	45975472	45973313	45975221	45975347	45975472	64,129,71,34	161,102,180,174	116,114,144,154	135,120,171,140	215	89	0.000170813486506	0.00164763031574	0.141,0.344,0.14,0.075	0.262,0.282,0.258,0.313	-0.104
200	GID.17849	3623	KDM5C	X	-	45973313	45975472	45973313	45975221	45975347	45975472	64,129,71,34	161,102,180,174	116,114,144,154	135,120,171,140	215	89	0.000170813486506	0.00164763031574	0.141,0.344,0.14,0.075	0.262,0.282,0.258,0.313	-0.104
201	GID.17967	821	TSPAN6	X	-	82327285	82327833	82327285	82327360	82327644	82327833	8,0,0,2	1,4,1,0	16,2,14,10	7,0,0,0	373	89	0.000454247690603	0.00364736743814	0.656,0.0,0.0,1.0	0.353,1.0,1.0,1.0	-0.424
202	GID.17967	821	TSPAN6	X	-	82327285	82327833	82327285	82327360	82327644	82327833	8,0,0,2	1,4,1,0	16,2,14,10	7,0,0,0	373	89	0.000454247690603	0.00364736743814	0.656,0.0,0.0,1.0	0.353,1.0,1.0,1.0	-0.424
203	GID.18205	3809	GDI1	X	+	124963399	124963999	124963399	124963598	124963867	124963999	721,795,508,331	496,347,759,650	1171,1141,861,1102	445,465,669,469	358	89	0.000179410336844	0.00171106547605	0.265,0.363,0.143,0.112	0.395,0.379,0.242,0.369	-0.126
204	GID.18205	3809	GDI1	X	+	124963399	124963999	124963399	124963598	124963867	124963999	721,795,508,331	496,347,759,650	1171,1141,861,1102	445,465,669,469	358	89	0.000179410336844	0.00171106547605	0.265,0.363,0.143,0.112	0.395,0.379,0.242,0.369	-0.126
205	GID.2418	2222	RPTOR	12	-	1711866	1713492	1711866	1711953	1713364	1713492	231,307,218,144	62,55,58,91	289,333,357,269	52,34,56,47	1500	89	1.32590877906e-05	0.000203261435646	0.181,0.249,0.182,0.086	0.248,0.368,0.274,0.254	-0.112
206	GID.2418	2222	RPTOR	12	-	1711866	1713492	1711866	1711953	1713364	1713492	231,307,218,144	62,55,58,91	289,333,357,269	52,34,56,47	1500	89	1.32590877906e-05	0.000203261435646	0.181,0.249,0.182,0.086	0.248,0.368,0.274,0.254	-0.112
207	GID.2418	2223	RPTOR	12	-	1713972	1718800	1713972	1714079	1718752	1718800	96,122,67,59	1,1,7,5	91,96,100,100	0,1,2,0	4762	89	0.000283364303435	0.00249201691152	0.642,0.695,0.152,0.181	1.0,0.642,0.483,1.0	-0.364
208	GID.2418	2223	RPTOR	12	-	1713972	1718800	1713972	1714079	1718752	1718800	96,122,67,59	1,1,7,5	91,96,100,100	0,1,2,0	4762	89	0.000283364303435	0.00249201691152	0.642,0.695,0.152,0.181	1.0,0.642,0.483,1.0	-0.364
209	GID.2446	5495	AFMID	12	-	3767719	3769153	3767719	3767805	3769104	3769153	243,187,208,153	20,19,21,41	349,343,345,402	21,25,19,23	1388	89	0.000766136091837	0.00552675175619	0.438,0.387,0.388,0.193	0.516,0.468,0.538,0.528	-0.161
210	GID.2446	5495	AFMID	12	-	3767719	3769153	3767719	3767805	3769104	3769153	243,187,208,153	20,19,21,41	349,343,345,402	21,25,19,23	1388	89	0.000766136091837	0.00552675175619	0.438,0.387,0.388,0.193	0.516,0.468,0.538,0.528	-0.161
211	GID.2628	6477	PLEKHM1	12	+	18031629	18032353	18031629	18031693	18032195	18032353	163,197,133,63	101,61,96,115	250,213,198,233	79,82,80,56	591	89	4.60200769058e-05	0.000568969388781	0.196,0.327,0.173,0.076	0.323,0.281,0.272,0.385	-0.122
212	GID.2628	6477	PLEKHM1	12	+	18031629	18032353	18031629	18031693	18032195	18032353	163,197,133,63	101,61,96,115	250,213,198,233	79,82,80,56	591	89	4.60200769058e-05	0.000568969388781	0.196,0.327,0.173,0.076	0.323,0.281,0.272,0.385	-0.122
213	GID.2651	3877	ITGA2B	12	+	18865052	18865308	18865052	18865100	18865264	18865308	3,8,2,0	0,0,3,3	15,5,23,10	0,0,2,0	253	89	0.000228277557951	0.00210139417205	1.0,1.0,0.19,0.0	1.0,1.0,0.802,1.0	-0.403
214	GID.2651	3877	ITGA2B	12	+	18865052	18865308	18865052	18865100	18865264	18865308	3,8,2,0	0,0,3,3	15,5,23,10	0,0,2,0	253	89	0.000228277557951	0.00210139417205	1.0,1.0,0.19,0.0	1.0,1.0,0.802,1.0	-0.403
215	GID.2662	7298	NA	12	-	19122339	19122795	19122339	19122481	19122676	19122795	70,138,173,83	99,74,230,184	180,152,202,199	114,114,148,100	284	89	0.000323404822544	0.00275822300315	0.181,0.369,0.191,0.124	0.331,0.295,0.3,0.384	-0.111
216	GID.2662	7298	NA	12	-	19122339	19122795	19122339	19122481	19122676	19122795	70,138,173,83	99,74,230,184	180,152,202,199	114,114,148,100	284	89	0.000323404822544	0.00275822300315	0.181,0.369,0.191,0.124	0.331,0.295,0.3,0.384	-0.111
217	GID.2693	2395	TUBG2	12	-	20174289	20174899	20174289	20174416	20174819	20174899	67,61,44,22	41,32,53,64	94,89,63,67	28,47,37,45	492	89	0.00112476690724	0.0074769630592	0.228,0.256,0.131,0.059	0.378,0.255,0.235,0.212	-0.102
218	GID.2693	2395	TUBG2	12	-	20174289	20174899	20174289	20174416	20174819	20174899	67,61,44,22	41,32,53,64	94,89,63,67	28,47,37,45	492	89	0.00112476690724	0.0074769630592	0.228,0.256,0.131,0.059	0.378,0.255,0.235,0.212	-0.102
219	GID.2699	784	MLX	12	-	20260321	20262256	20260321	20260654	20261548	20262256	236,257,214,91	62,57,78,76	375,390,314,330	67,53,68,68	983	89	2.90868698304e-05	0.000397317259022	0.256,0.29,0.199,0.098	0.336,0.4,0.295,0.305	-0.123
220	GID.2699	784	MLX	12	-	20260321	20262256	20260321	20260654	20261548	20262256	236,257,214,91	62,57,78,76	375,390,314,330	67,53,68,68	983	89	2.90868698304e-05	0.000397317259022	0.256,0.29,0.199,0.098	0.336,0.4,0.295,0.305	-0.123
221	GID.2780	9054	STAC2	12	+	23018391	23018619	23018391	23018464	23018557	23018619	6,11,8,6	23,15,44,30	21,12,34,23	25,17,61,21	182	89	0.000251225361321	0.00225623285793	0.113,0.264,0.082,0.089	0.291,0.257,0.214,0.349	-0.141
222	GID.2780	9054	STAC2	12	+	23018391	23018619	23018391	23018464	23018557	23018619	6,11,8,6	23,15,44,30	21,12,34,23	25,17,61,21	182	89	0.000251225361321	0.00225623285793	0.113,0.264,0.082,0.089	0.291,0.257,0.214,0.349	-0.141
223	GID.2795	5384	NA	12	+	23371582	23371900	23371582	23371691	23371845	23371900	20,36,38,29	0,0,0,0	46,27,53,47	263,307,370,159	243	89	0	0	1.0,1.0,1.0,1.0	0.06,0.031,0.05,0.098	0.94
224	GID.2795	5384	NA	12	+	23371582	23371900	23371582	23371691	23371845	23371900	20,36,38,29	0,0,0,0	46,27,53,47	263,307,370,159	243	89	0	0	1.0,1.0,1.0,1.0	0.06,0.031,0.05,0.098	0.94
225	GID.2962	2575	NA	12	-	39093958	39095454	39093958	39094157	39094747	39095454	368,408,49,65	4,8,1,5	145,171,94,115	0,1,0,2	679	89	0.000128563536939	0.00129619594564	0.923,0.87,0.865,0.63	1.0,0.957,1.0,0.883	-0.138
226	GID.2962	2575	NA	12	-	39093958	39095454	39093958	39094157	39094747	39095454	368,408,49,65	4,8,1,5	145,171,94,115	0,1,0,2	679	89	0.000128563536939	0.00129619594564	0.923,0.87,0.865,0.63	1.0,0.957,1.0,0.883	-0.138
227	GID.3102	674	RPH3AL	12	+	47495788	47497900	47495788	47495935	47496878	47497900	123,202,59,66	32,23,42,55	127,170,116,184	23,19,22,28	1032	89	0.00138012468298	0.0087618260421	0.249,0.431,0.108,0.094	0.323,0.436,0.313,0.362	-0.138
228	GID.3102	674	RPH3AL	12	+	47495788	47497900	47495788	47495935	47496878	47497900	123,202,59,66	32,23,42,55	127,170,116,184	23,19,22,28	1032	89	0.00138012468298	0.0087618260421	0.249,0.431,0.108,0.094	0.323,0.436,0.313,0.362	-0.138
229	GID.3181	7039	PLD2	12	-	52077401	52077788	52077401	52077490	52077683	52077788	86,138,74,50	102,69,95,124	188,166,140,172	99,106,88,105	282	89	0.000506069862241	0.00399804632772	0.21,0.387,0.197,0.113	0.375,0.331,0.334,0.341	-0.118
230	GID.3181	7039	PLD2	12	-	52077401	52077788	52077401	52077490	52077683	52077788	86,138,74,50	102,69,95,124	188,166,140,172	99,106,88,105	282	89	0.000506069862241	0.00399804632772	0.21,0.387,0.197,0.113	0.375,0.331,0.334,0.341	-0.118
231	GID.3184	2421	MINK1	12	-	52022988	52024082	52022988	52023504	52023965	52024082	26,49,17,8	0,5,1,3	56,33,32,60	1,1,0,0	550	89	1.48482861977e-05	0.000223357257208	1.0,0.613,0.733,0.301	0.901,0.842,1.0,1.0	-0.274
232	GID.3184	2421	MINK1	12	-	52022988	52024082	52022988	52023504	52023965	52024082	26,49,17,8	0,5,1,3	56,33,32,60	1,1,0,0	550	89	1.48482861977e-05	0.000223357257208	1.0,0.613,0.733,0.301	0.901,0.842,1.0,1.0	-0.274
233	GID.3184	2419	MINK1	12	-	52022988	52024082	52022988	52023210	52023965	52024082	90,236,81,59	59,41,92,69	234,294,177,207	66,50,86,51	844	89	0.00105975332054	0.00717427430727	0.139,0.378,0.085,0.083	0.272,0.383,0.178,0.3	-0.112
234	GID.3184	2419	MINK1	12	-	52022988	52024082	52022988	52023210	52023965	52024082	90,236,81,59	59,41,92,69	234,294,177,207	66,50,86,51	844	89	0.00105975332054	0.00717427430727	0.139,0.378,0.085,0.083	0.272,0.383,0.178,0.3	-0.112
235	GID.3203	8844	BCL6B	12	+	52427461	52428249	52427461	52427509	52428058	52428249	466,118,638,470	120,37,165,110	968,309,670,476	186,43,116,76	638	89	9.29411616228e-05	0.00100441814072	0.351,0.308,0.35,0.373	0.421,0.501,0.446,0.466	-0.113
236	GID.3203	8844	BCL6B	12	+	52427461	52428249	52427461	52427509	52428058	52428249	466,118,638,470	120,37,165,110	968,309,670,476	186,43,116,76	638	89	9.29411616228e-05	0.00100441814072	0.351,0.308,0.35,0.373	0.421,0.501,0.446,0.466	-0.113
237	GID.3222	17	PER1	12	-	53367594	53368034	53367594	53367700	53367902	53368034	40,76,56,25	50,35,60,55	101,108,98,94	41,58,57,51	291	89	0.000659049118159	0.00493231588467	0.197,0.399,0.222,0.122	0.43,0.363,0.345,0.36	-0.139
238	GID.3222	17	PER1	12	-	53367594	53368034	53367594	53367700	53367902	53368034	40,76,56,25	50,35,60,55	101,108,98,94	41,58,57,51	291	89	0.000659049118159	0.00493231588467	0.197,0.399,0.222,0.122	0.43,0.363,0.345,0.36	-0.139
239	GID.3256	7821	NA	12	+	53159726	53161162	53159726	53159968	53160998	53161162	1145,1452,1392,568	59,65,83,55	2151,1929,1892,1551	61,63,79,47	1119	89	0.000110303073152	0.00114761268615	0.607,0.64,0.572,0.451	0.737,0.709,0.656,0.724	-0.139
240	GID.3256	7821	NA	12	+	53159726	53161162	53159726	53159968	53160998	53161162	1145,1452,1392,568	59,65,83,55	2151,1929,1892,1551	61,63,79,47	1119	89	0.000110303073152	0.00114761268615	0.607,0.64,0.572,0.451	0.737,0.709,0.656,0.724	-0.139
241	GID.3256	7820	NA	12	+	53159726	53161162	53159726	53159922	53160998	53161162	1187,1493,1465,626	254,203,415,327	2209,1972,1978,1601	246,336,297,260	1165	89	0.000260907883142	0.0023234793505	0.263,0.36,0.212,0.128	0.407,0.31,0.337,0.32	-0.103
242	GID.3256	7820	NA	12	+	53159726	53161162	53159726	53159922	53160998	53161162	1187,1493,1465,626	254,203,415,327	2209,1972,1978,1601	246,336,297,260	1165	89	0.000260907883142	0.0023234793505	0.263,0.36,0.212,0.128	0.407,0.31,0.337,0.32	-0.103
243	GID.3312	9005	NA	12	+	59384813	59387830	59384813	59384917	59387779	59387830	1370,1995,914,476	34,36,32,19	1910,1906,1925,1678	28,22,28,20	2951	89	0.000116323374003	0.00119993015156	0.549,0.626,0.463,0.43	0.673,0.723,0.675,0.717	-0.18
244	GID.3312	9005	NA	12	+	59384813	59387830	59384813	59384917	59387779	59387830	1370,1995,914,476	34,36,32,19	1910,1906,1925,1678	28,22,28,20	2951	89	0.000116323374003	0.00119993015156	0.549,0.626,0.463,0.43	0.673,0.723,0.675,0.717	-0.18
245	GID.3312	9002	NA	12	+	59384813	59387830	59384813	59384917	59387776	59387830	1363,1989,911,473	67,54,65,91	1900,1898,1918,1674	49,56,53,62	2948	89	0.00132025639025	0.0084514371648	0.38,0.527,0.297,0.136	0.539,0.506,0.522,0.449	-0.169
246	GID.3312	9002	NA	12	+	59384813	59387830	59384813	59384917	59387776	59387830	1363,1989,911,473	67,54,65,91	1900,1898,1918,1674	49,56,53,62	2948	89	0.00132025639025	0.0084514371648	0.38,0.527,0.297,0.136	0.539,0.506,0.522,0.449	-0.169
247	GID.3350	9324	COPS3	12	+	61042517	61043550	61042517	61042641	61043418	61043550	853,1473,1142,508	160,201,313,186	1764,1718,1548,1144	162,217,217,175	866	89	0.00020764495978	0.00193672374931	0.354,0.43,0.273,0.219	0.528,0.449,0.423,0.402	-0.132
248	GID.3350	9324	COPS3	12	+	61042517	61043550	61042517	61042641	61043418	61043550	853,1473,1142,508	160,201,313,186	1764,1718,1548,1144	162,217,217,175	866	89	0.00020764495978	0.00193672374931	0.354,0.43,0.273,0.219	0.528,0.449,0.423,0.402	-0.132
249	GID.3497	3112	ZNF445	13	-	27756799	27757298	27756799	27756926	27757221	27757298	17,6,1,2	22,7,11,21	16,4,14,7	10,6,11,6	384	89	0.00153739323169	0.00955259228113	0.152,0.166,0.021,0.022	0.271,0.134,0.228,0.213	-0.121
250	GID.3497	3112	ZNF445	13	-	27756799	27757298	27756799	27756926	27757221	27757298	17,6,1,2	22,7,11,21	16,4,14,7	10,6,11,6	384	89	0.00153739323169	0.00955259228113	0.152,0.166,0.021,0.022	0.271,0.134,0.228,0.213	-0.121
251	GID.352	957	NA	1	+	72844616	72846754	72844616	72844728	72845538	72846754	131,66,58,68	0,0,0,2	84,63,59,83	2,2,4,0	899	89	0.000593011301056	0.00455903250773	1.0,1.0,1.0,0.771	0.806,0.757,0.594,1.0	0.153
252	GID.352	957	NA	1	+	72844616	72846754	72844616	72844728	72845538	72846754	131,66,58,68	0,0,0,2	84,63,59,83	2,2,4,0	899	89	0.000593011301056	0.00455903250773	1.0,1.0,1.0,0.771	0.806,0.757,0.594,1.0	0.153
253	GID.3526	6211	NA	13	-	29601473	29602278	29601473	29601542	29602120	29602278	349,358,442,249	11,9,25,41	443,404,683,623	11,5,12,16	667	89	0.00103428546439	0.00703563341198	0.809,0.841,0.702,0.448	0.843,0.915,0.884,0.839	-0.17
254	GID.3526	6211	NA	13	-	29601473	29602278	29601473	29601542	29602120	29602278	349,358,442,249	11,9,25,41	443,404,683,623	11,5,12,16	667	89	0.00103428546439	0.00703563341198	0.809,0.841,0.702,0.448	0.843,0.915,0.884,0.839	-0.17
255	GID.3535	2042	PTPN23	13	+	30249574	30251569	30249574	30251309	30251384	30251569	49,69,55,33	98,116,127,144	101,121,78,76	113,109,119,124	164	89	3.39353469505e-05	0.000450467795178	0.213,0.244,0.19,0.111	0.327,0.376,0.262,0.25	-0.114
256	GID.3535	2042	PTPN23	13	+	30249574	30251569	30249574	30251309	30251384	30251569	49,69,55,33	98,116,127,144	101,121,78,76	113,109,119,124	164	89	3.39353469505e-05	0.000450467795178	0.213,0.244,0.19,0.111	0.327,0.376,0.262,0.25	-0.114
257	GID.3560	3812	NA	13	-	31372026	31373917	31372026	31372197	31373426	31373917	63,73,54,7	25,9,23,20	143,84,96,67	20,21,13,16	1318	89	0.00117496880475	0.00773858448529	0.145,0.354,0.137,0.023	0.326,0.213,0.333,0.22	-0.108
258	GID.3560	3812	NA	13	-	31372026	31373917	31372026	31372197	31373426	31373917	63,73,54,7	25,9,23,20	143,84,96,67	20,21,13,16	1318	89	0.00117496880475	0.00773858448529	0.145,0.354,0.137,0.023	0.326,0.213,0.333,0.22	-0.108
259	GID.3577	1237	USP19	13	-	31750309	31750545	31750309	31750395	31750487	31750545	15,21,36,7	0,10,0,20	31,20,34,18	0,0,0,0	181	89	5.7470268281e-06	0.000100561095469	1.0,0.508,1.0,0.147	1.0,1.0,1.0,1.0	-0.336
260	GID.3577	1237	USP19	13	-	31750309	31750545	31750309	31750395	31750487	31750545	15,21,36,7	0,10,0,20	31,20,34,18	0,0,0,0	181	89	5.7470268281e-06	0.000100561095469	1.0,0.508,1.0,0.147	1.0,1.0,1.0,1.0	-0.336
261	GID.3589	8634	AMIGO3	13	-	32251807	32252313	32251807	32251966	32252170	32252313	90,114,75,62	71,90,136,147	111,141,128,148	79,73,111,68	293	89	4.97926469903e-05	0.000605882079541	0.278,0.278,0.143,0.114	0.299,0.37,0.259,0.398	-0.128
262	GID.3589	8634	AMIGO3	13	-	32251807	32252313	32251807	32251966	32252170	32252313	90,114,75,62	71,90,136,147	111,141,128,148	79,73,111,68	293	89	4.97926469903e-05	0.000605882079541	0.278,0.278,0.143,0.114	0.299,0.37,0.259,0.398	-0.128
263	GID.3590	1391	NA	13	-	32324974	32326234	32324974	32325557	32325795	32326234	76,111,85,49	16,17,36,48	138,154,111,318	11,19,14,17	327	89	1.71176881141e-05	0.000252121218501	0.564,0.64,0.391,0.217	0.773,0.688,0.683,0.836	-0.292
264	GID.3590	1391	NA	13	-	32324974	32326234	32324974	32325557	32325795	32326234	76,111,85,49	16,17,36,48	138,154,111,318	11,19,14,17	327	89	1.71176881141e-05	0.000252121218501	0.564,0.64,0.391,0.217	0.773,0.688,0.683,0.836	-0.292
265	GID.3590	1389	NA	13	-	32324974	32325557	32324974	32325178	32325463	32325557	100,186,106,68	8,8,26,33	225,219,162,466	3,12,14,17	374	89	0.00161564271646	0.00990731017429	0.748,0.847,0.492,0.329	0.947,0.813,0.734,0.867	-0.236
266	GID.3590	1389	NA	13	-	32324974	32325557	32324974	32325178	32325463	32325557	100,186,106,68	8,8,26,33	225,219,162,466	3,12,14,17	374	89	0.00161564271646	0.00990731017429	0.748,0.847,0.492,0.329	0.947,0.813,0.734,0.867	-0.236
267	GID.3640	2925	BAP1	13	-	34551917	34553087	34551917	34552050	34553032	34553087	165,317,128,63	69,42,97,97	243,304,228,216	45,43,79,37	1071	89	0.000260159465464	0.00231925317159	0.166,0.385,0.099,0.051	0.31,0.37,0.193,0.327	-0.125
268	GID.3640	2925	BAP1	13	-	34551917	34553087	34551917	34552050	34553032	34553087	165,317,128,63	69,42,97,97	243,304,228,216	45,43,79,37	1071	89	0.000260159465464	0.00231925317159	0.166,0.385,0.099,0.051	0.31,0.37,0.193,0.327	-0.125
269	GID.3803	5838	MBD4	13	-	68814822	68818981	68814822	68818050	68818877	68818981	206,155,69,64	54,39,14,37	148,141,66,236	21,23,15,30	916	89	0.000868911707083	0.00612214080473	0.27,0.279,0.324,0.144	0.406,0.373,0.299,0.433	-0.124
270	GID.3803	5838	MBD4	13	-	68814822	68818981	68814822	68818050	68818877	68818981	206,155,69,64	54,39,14,37	148,141,66,236	21,23,15,30	916	89	0.000868911707083	0.00612214080473	0.27,0.279,0.324,0.144	0.406,0.373,0.299,0.433	-0.124
271	GID.4426	6098	NA	13	-	196243343	196243592	196243343	196243414	196243553	196243592	5,4,0,2	0,0,2,0	1,2,4,4	1,1,3,1	228	89	0.00108278683882	0.00726058728263	1.0,1.0,0.0,1.0	0.281,0.438,0.342,0.61	0.332
272	GID.4426	6098	NA	13	-	196243343	196243592	196243343	196243414	196243553	196243592	5,4,0,2	0,0,2,0	1,2,4,4	1,1,3,1	228	89	0.00108278683882	0.00726058728263	1.0,1.0,0.0,1.0	0.281,0.438,0.342,0.61	0.332
273	GID.4533	8990	NA	13	-	207201864	207203211	207201864	207201911	207203192	207203211	274,473,441,362	56,39,64,73	421,550,607,688	26,36,57,54	1370	89	0.000102622227413	0.00108638455495	0.241,0.441,0.309,0.244	0.513,0.498,0.409,0.453	-0.16
274	GID.4533	8990	NA	13	-	207201864	207203211	207201864	207201911	207203192	207203211	274,473,441,362	56,39,64,73	421,550,607,688	26,36,57,54	1370	89	0.000102622227413	0.00108638455495	0.241,0.441,0.309,0.244	0.513,0.498,0.409,0.453	-0.16
275	GID.4584	4035	FAM160B2	14	+	6373532	6373922	6373532	6373661	6373831	6373922	71,120,69,45	85,86,86,83	123,135,96,107	79,91,78,66	259	89	0.000476989994866	0.00380737819653	0.223,0.324,0.216,0.157	0.349,0.338,0.297,0.358	-0.106
276	GID.4584	4035	FAM160B2	14	+	6373532	6373922	6373532	6373661	6373831	6373922	71,120,69,45	85,86,86,83	123,135,96,107	79,91,78,66	259	89	0.000476989994866	0.00380737819653	0.223,0.324,0.216,0.157	0.349,0.338,0.297,0.358	-0.106
277	GID.4591	5817	NA	14	+	6473357	6477782	6473357	6473538	6477656	6477782	2113,2703,2978,1081	155,111,261,111	5536,3834,4560,3835	161,177,220,124	4207	89	7.24492699844e-06	0.000120308405392	0.224,0.34,0.194,0.171	0.421,0.314,0.305,0.396	-0.127
278	GID.4591	5817	NA	14	+	6473357	6477782	6473357	6473538	6477656	6477782	2113,2703,2978,1081	155,111,261,111	5536,3834,4560,3835	161,177,220,124	4207	89	7.24492699844e-06	0.000120308405392	0.224,0.34,0.194,0.171	0.421,0.314,0.305,0.396	-0.127
279	GID.4594	9171	PPP3CC	14	+	6793140	6795754	6793140	6793447	6795615	6795754	415,264,285,341	2,5,0,2	374,164,283,260	5,7,5,10	2257	89	0.000749303147583	0.00545175975677	0.891,0.676,1.0,0.871	0.747,0.48,0.691,0.506	0.254
280	GID.4594	9171	PPP3CC	14	+	6793140	6795754	6793140	6793447	6795615	6795754	415,264,285,341	2,5,0,2	374,164,283,260	5,7,5,10	2257	89	0.000749303147583	0.00545175975677	0.891,0.676,1.0,0.871	0.747,0.48,0.691,0.506	0.254
281	GID.4708	7549	DDX51	14	+	23266388	23266876	23266388	23266534	23266677	23266876	46,127,62,27	36,49,50,65	79,96,90,117	28,50,30,35	232	89	0.00113154683978	0.00751613347929	0.329,0.499,0.322,0.137	0.52,0.424,0.535,0.562	-0.189
282	GID.4708	7549	DDX51	14	+	23266388	23266876	23266388	23266534	23266677	23266876	46,127,62,27	36,49,50,65	79,96,90,117	28,50,30,35	232	89	0.00113154683978	0.00751613347929	0.329,0.499,0.322,0.137	0.52,0.424,0.535,0.562	-0.189
283	GID.4878	3316	C12orf43	14	-	40884767	40889593	40884767	40887132	40887710	40889593	56,55,90,83	0,0,1,2	59,44,89,61	3,2,2,2	667	89	0.00100145523473	0.00685636570972	1.0,1.0,0.923,0.847	0.724,0.746,0.856,0.803	0.16
284	GID.4878	3316	C12orf43	14	-	40884767	40889593	40884767	40887132	40887710	40889593	56,55,90,83	0,0,1,2	59,44,89,61	3,2,2,2	667	89	0.00100145523473	0.00685636570972	1.0,1.0,0.923,0.847	0.724,0.746,0.856,0.803	0.16
285	GID.4905	9608	SGSM1	14	+	42919451	42919937	42919451	42919519	42919791	42919937	8,15,0,4	1,3,1,5	3,4,6,8	1,1,0,0	361	89	3.53758490101e-05	0.000464652301433	0.664,0.552,0.0,0.165	0.425,0.497,1.0,1.0	-0.385
286	GID.4905	9608	SGSM1	14	+	42919451	42919937	42919451	42919519	42919791	42919937	8,15,0,4	1,3,1,5	3,4,6,8	1,1,0,0	361	89	3.53758490101e-05	0.000464652301433	0.664,0.552,0.0,0.165	0.425,0.497,1.0,1.0	-0.385
287	GID.4933	9982	NA	14	-	46405056	46406299	46405056	46405440	46406109	46406299	75,140,186,81	30,31,48,21	153,186,199,167	30,32,19,21	758	89	0.000920889477025	0.00640839193174	0.227,0.347,0.313,0.312	0.375,0.406,0.552,0.483	-0.154
288	GID.4933	9982	NA	14	-	46405056	46406299	46405056	46405440	46406109	46406299	75,140,186,81	30,31,48,21	153,186,199,167	30,32,19,21	758	89	0.000920889477025	0.00640839193174	0.227,0.347,0.313,0.312	0.375,0.406,0.552,0.483	-0.154
289	GID.4949	3674	NA	14	-	47263006	47263680	47263006	47263120	47263556	47263680	520,785,507,277	302,237,336,352	757,903,761,667	235,245,268,272	525	89	6.22112954336e-05	0.000727717487607	0.226,0.36,0.204,0.118	0.353,0.385,0.325,0.294	-0.112
290	GID.4949	3674	NA	14	-	47263006	47263680	47263006	47263120	47263556	47263680	520,785,507,277	302,237,336,352	757,903,761,667	235,245,268,272	525	89	6.22112954336e-05	0.000727717487607	0.226,0.36,0.204,0.118	0.353,0.385,0.325,0.294	-0.112
291	GID.4966	7613	SMTN	14	+	47899267	47902699	47899267	47899432	47902395	47902699	1790,2722,1731,703	228,148,286,197	4914,2704,3540,3722	247,204,248,264	3052	89	1.99046684467e-05	0.000289146890352	0.186,0.349,0.15,0.094	0.367,0.279,0.294,0.291	-0.113
292	GID.4966	7613	SMTN	14	+	47899267	47902699	47899267	47899432	47902395	47902699	1790,2722,1731,703	228,148,286,197	4914,2704,3540,3722	247,204,248,264	3052	89	1.99046684467e-05	0.000289146890352	0.186,0.349,0.15,0.094	0.367,0.279,0.294,0.291	-0.113
293	GID.4972	4086	RNF185	14	+	48031771	48033159	48031771	48031837	48032984	48033159	2018,3794,686,543	380,506,272,438	2120,3088,1178,2461	295,406,242,339	1236	89	0.000139654330545	0.00139308895805	0.277,0.351,0.154,0.082	0.341,0.354,0.26,0.343	-0.109
294	GID.4972	4086	RNF185	14	+	48031771	48033159	48031771	48031837	48032984	48033159	2018,3794,686,543	380,506,272,438	2120,3088,1178,2461	295,406,242,339	1236	89	0.000139654330545	0.00139308895805	0.277,0.351,0.154,0.082	0.341,0.354,0.26,0.343	-0.109
295	GID.5074	4496	ARVCF	14	-	51408513	51410220	51408513	51408585	51410048	51410220	194,434,209,152	31,43,41,80	474,447,285,504	32,49,27,36	1552	89	1.7366789747e-05	0.000254903539631	0.264,0.367,0.226,0.098	0.459,0.343,0.377,0.445	-0.167
296	GID.5074	4496	ARVCF	14	-	51408513	51410220	51408513	51408585	51410048	51410220	194,434,209,152	31,43,41,80	474,447,285,504	32,49,27,36	1552	89	1.7366789747e-05	0.000254903539631	0.264,0.367,0.226,0.098	0.459,0.343,0.377,0.445	-0.167
297	GID.5079	2684	NA	14	-	51492176	51492675	51492176	51492291	51492493	51492675	138,193,162,88	102,137,188,167	211,241,239,186	113,158,140,120	291	89	0.000150927669594	0.00148148267349	0.293,0.301,0.209,0.139	0.363,0.318,0.343,0.322	-0.101
298	GID.5079	2684	NA	14	-	51492176	51492675	51492176	51492291	51492493	51492675	138,193,162,88	102,137,188,167	211,241,239,186	113,158,140,120	291	89	0.000150927669594	0.00148148267349	0.293,0.301,0.209,0.139	0.363,0.318,0.343,0.322	-0.101
299	GID.5082	1162	ZDHHC8	14	+	51511477	51511780	51511477	51511598	51511670	51511780	1,4,3,0	30,24,50,31	5,8,10,4	20,14,39,35	161	89	5.63665777416e-05	0.000670461442266	0.018,0.084,0.032,0.0	0.121,0.24,0.124,0.059	-0.103
300	GID.5082	1162	ZDHHC8	14	+	51511477	51511780	51511477	51511598	51511670	51511780	1,4,3,0	30,24,50,31	5,8,10,4	20,14,39,35	161	89	5.63665777416e-05	0.000670461442266	0.018,0.084,0.032,0.0	0.121,0.24,0.124,0.059	-0.103
301	GID.5251	7139	NA	14	-	76529984	76530529	76529984	76530139	76530441	76530529	85,102,58,16	42,30,44,72	109,100,113,135	27,37,45,28	391	89	0.000423379766456	0.00344769542511	0.315,0.436,0.231,0.048	0.479,0.381,0.364,0.523	-0.179
302	GID.5251	7139	NA	14	-	76529984	76530529	76529984	76530139	76530441	76530529	85,102,58,16	42,30,44,72	109,100,113,135	27,37,45,28	391	89	0.000423379766456	0.00344769542511	0.315,0.436,0.231,0.048	0.479,0.381,0.364,0.523	-0.179
303	GID.5479	6770	NA	14	+	112084933	112086384	112084933	112085596	112086120	112086384	277,366,273,204	72,56,103,89	517,430,381,324	54,74,53,56	613	89	0.00031881810847	0.0027301016791	0.358,0.487,0.278,0.25	0.582,0.458,0.511,0.457	-0.159
304	GID.5479	6770	NA	14	+	112084933	112086384	112084933	112085596	112086120	112086384	277,366,273,204	72,56,103,89	517,430,381,324	54,74,53,56	613	89	0.00031881810847	0.0027301016791	0.358,0.487,0.278,0.25	0.582,0.458,0.511,0.457	-0.159
305	GID.5619	1510	NA	14	-	133455133	133462648	133455133	133455228	133461820	133462648	1077,474,1729,999	0,2,0,1	1739,1126,1620,1137	8,1,4,6	6681	89	2.09862064864e-05	0.000302780549801	1.0,0.759,1.0,0.93	0.743,0.937,0.844,0.716	0.112
306	GID.5619	1510	NA	14	-	133455133	133462648	133455133	133455228	133461820	133462648	1077,474,1729,999	0,2,0,1	1739,1126,1620,1137	8,1,4,6	6681	89	2.09862064864e-05	0.000302780549801	1.0,0.759,1.0,0.93	0.743,0.937,0.844,0.716	0.112
307	GID.5661	8966	NA	14	-	141242541	141243109	141242541	141242741	141242901	141243109	162,152,172,90	151,93,209,181	236,213,242,230	124,117,154,147	249	89	7.54691857637e-05	0.000842092930478	0.277,0.369,0.227,0.151	0.405,0.394,0.36,0.359	-0.123
308	GID.5661	8966	NA	14	-	141242541	141243109	141242541	141242741	141242901	141243109	162,152,172,90	151,93,209,181	236,213,242,230	124,117,154,147	249	89	7.54691857637e-05	0.000842092930478	0.277,0.369,0.227,0.151	0.405,0.394,0.36,0.359	-0.123
309	GID.5847	7607	NA	15	+	48239772	48249497	48239772	48246939	48247806	48249497	129,144,31,19	44,32,36,54	162,130,123,66	31,33,27,27	956	89	5.1756361212e-05	0.000627073852796	0.214,0.295,0.074,0.032	0.327,0.268,0.298,0.185	-0.116
310	GID.5847	7607	NA	15	+	48239772	48249497	48239772	48246939	48247806	48249497	129,144,31,19	44,32,36,54	162,130,123,66	31,33,27,27	956	89	5.1756361212e-05	0.000627073852796	0.214,0.295,0.074,0.032	0.327,0.268,0.298,0.185	-0.116
311	GID.5916	3413	ACVR1	15	-	64771604	64772028	64771604	64771802	64771879	64772028	4,4,3,2	4,2,1,1	6,5,3,10	0,0,1,1	166	89	6.84415709384e-06	0.000114778547382	0.349,0.517,0.617,0.517	1.0,1.0,0.617,0.843	-0.365
312	GID.5916	3413	ACVR1	15	-	64771604	64772028	64771604	64771802	64771879	64772028	4,4,3,2	4,2,1,1	6,5,3,10	0,0,1,1	166	89	6.84415709384e-06	0.000114778547382	0.349,0.517,0.617,0.517	1.0,1.0,0.617,0.843	-0.365
313	GID.6109	5423	NA	15	+	104583776	104585833	104583776	104583808	104585358	104585833	259,269,150,142	39,27,32,36	345,316,305,455	17,22,36,23	1639	89	4.04765148714e-05	0.000512400006646	0.265,0.351,0.203,0.176	0.524,0.438,0.315,0.518	-0.2
314	GID.6109	5423	NA	15	+	104583776	104585833	104583776	104583808	104585358	104585833	259,269,150,142	39,27,32,36	345,316,305,455	17,22,36,23	1639	89	4.04765148714e-05	0.000512400006646	0.265,0.351,0.203,0.176	0.524,0.438,0.315,0.518	-0.2
315	GID.6232	2388	NA	15	+	120849863	120851404	120849863	120851122	120851322	120851404	34,52,80,18	54,46,120,37	40,129,93,34	28,78,91,21	289	89	9.44782071747e-05	0.00101798465212	0.162,0.258,0.17,0.13	0.306,0.337,0.239,0.333	-0.124
316	GID.6232	2388	NA	15	+	120849863	120851404	120849863	120851122	120851322	120851404	34,52,80,18	54,46,120,37	40,129,93,34	28,78,91,21	289	89	9.44782071747e-05	0.00101798465212	0.162,0.258,0.17,0.13	0.306,0.337,0.239,0.333	-0.124
317	GID.6248	9234	NA	15	+	121271106	121272736	121271106	121272461	121272624	121272736	35,37,24,9	49,53,71,80	38,64,35,71	56,45,60,75	252	89	0.000260125720936	0.00231925317159	0.201,0.198,0.107,0.038	0.193,0.334,0.171,0.251	-0.101
318	GID.6248	9234	NA	15	+	121271106	121272736	121271106	121272461	121272624	121272736	35,37,24,9	49,53,71,80	38,64,35,71	56,45,60,75	252	89	0.000260125720936	0.00231925317159	0.201,0.198,0.107,0.038	0.193,0.334,0.171,0.251	-0.101
319	GID.637	6490	WDR76	1	-	127739437	127741332	127739437	127739830	127741246	127741332	32,4,12,6	4,5,2,2	10,6,25,19	0,1,1,0	1505	89	1.38416311429e-05	0.000209329953838	0.321,0.045,0.262,0.151	1.0,0.262,0.597,1.0	-0.52
320	GID.637	6490	WDR76	1	-	127739437	127741332	127739437	127739830	127741246	127741332	32,4,12,6	4,5,2,2	10,6,25,19	0,1,1,0	1505	89	1.38416311429e-05	0.000209329953838	0.321,0.045,0.262,0.151	1.0,0.262,0.597,1.0	-0.52
321	GID.6476	8387	NA	16	-	24140839	24142210	24140839	24140911	24141201	24142210	3,7,0,1	7,1,2,6	5,5,2,1	0,0,3,0	379	89	0.000316845102684	0.00272146163756	0.091,0.622,0.0,0.038	1.0,1.0,0.135,1.0	-0.596
322	GID.6476	8387	NA	16	-	24140839	24142210	24140839	24140911	24141201	24142210	3,7,0,1	7,1,2,6	5,5,2,1	0,0,3,0	379	89	0.000316845102684	0.00272146163756	0.091,0.622,0.0,0.038	1.0,1.0,0.135,1.0	-0.596
323	GID.6932	7365	NA	17	+	32455450	32456382	32455450	32455524	32456117	32456382	165,156,102,37	26,12,24,23	147,237,114,75	8,14,12,4	682	89	0.00080892747957	0.00579104549829	0.453,0.629,0.357,0.174	0.706,0.688,0.554,0.71	-0.261
324	GID.6932	7365	NA	17	+	32455450	32456382	32455450	32455524	32456117	32456382	165,156,102,37	26,12,24,23	147,237,114,75	8,14,12,4	682	89	0.00080892747957	0.00579104549829	0.453,0.629,0.357,0.174	0.706,0.688,0.554,0.71	-0.261
325	GID.6938	2271	CPXM1	17	+	32848563	32849090	32848563	32848652	32848966	32849090	82,114,134,21	95,71,232,62	175,231,304,50	86,143,278,36	403	89	5.83153113978e-05	0.000687844529565	0.16,0.262,0.113,0.07	0.31,0.263,0.195,0.235	-0.1
326	GID.6938	2271	CPXM1	17	+	32848563	32849090	32848563	32848652	32848966	32849090	82,114,134,21	95,71,232,62	175,231,304,50	86,143,278,36	403	89	5.83153113978e-05	0.000687844529565	0.16,0.262,0.113,0.07	0.31,0.263,0.195,0.235	-0.1
327	GID.70	2881	SERAC1	1	+	8997082	8998475	8997082	8997265	8998331	8998475	30,33,7,2	24,10,11,14	27,34,30,21	6,9,8,12	1155	89	0.00037945875274	0.00315681353335	0.088,0.203,0.047,0.011	0.257,0.225,0.224,0.119	-0.119
328	GID.70	2881	SERAC1	1	+	8997082	8998475	8997082	8997265	8998331	8998475	30,33,7,2	24,10,11,14	27,34,30,21	6,9,8,12	1155	89	0.00037945875274	0.00315681353335	0.088,0.203,0.047,0.011	0.257,0.225,0.224,0.119	-0.119
329	GID.7159	6106	SULF2	17	-	49668410	49669094	49668410	49668580	49669034	49669094	37,33,9,18	33,16,53,39	36,32,41,58	20,19,30,23	543	89	3.81898071248e-05	0.000487827264766	0.155,0.253,0.027,0.07	0.228,0.216,0.183,0.292	-0.103
330	GID.7159	6106	SULF2	17	-	49668410	49669094	49668410	49668580	49669034	49669094	37,33,9,18	33,16,53,39	36,32,41,58	20,19,30,23	543	89	3.81898071248e-05	0.000487827264766	0.155,0.253,0.027,0.07	0.228,0.216,0.183,0.292	-0.103
331	GID.7234	9970	NELFCD	17	+	59133728	59134768	59133728	59133838	59134658	59134768	468,684,348,210	163,157,253,258	626,815,573,618	134,171,192,158	909	89	7.64175509604e-06	0.000125666065841	0.219,0.299,0.119,0.074	0.314,0.318,0.226,0.277	-0.106
332	GID.7234	9970	NELFCD	17	+	59133728	59134768	59133728	59133838	59134658	59134768	468,684,348,210	163,157,253,258	626,815,573,618	134,171,192,158	909	89	7.64175509604e-06	0.000125666065841	0.219,0.299,0.119,0.074	0.314,0.318,0.226,0.277	-0.106
333	GID.7254	8337	NA	17	+	61965768	61966527	61965768	61966200	61966462	61966527	56,59,224,32	48,22,280,33	182,110,369,158	58,45,217,40	351	89	0.000337093042984	0.00284914269564	0.228,0.405,0.169,0.197	0.443,0.383,0.301,0.5	-0.157
334	GID.7254	8337	NA	17	+	61965768	61966527	61965768	61966200	61966462	61966527	56,59,224,32	48,22,280,33	182,110,369,158	58,45,217,40	351	89	0.000337093042984	0.00284914269564	0.228,0.405,0.169,0.197	0.443,0.383,0.301,0.5	-0.157
335	GID.7254	8335	NA	17	+	61965768	61966200	61965768	61965934	61966027	61966200	26,21,127,22	40,15,182,26	87,66,198,49	44,24,173,34	182	89	0.000632200878047	0.00479758892131	0.241,0.406,0.254,0.293	0.492,0.574,0.359,0.413	-0.161
336	GID.7254	8335	NA	17	+	61965768	61966200	61965768	61965934	61966027	61966200	26,21,127,22	40,15,182,26	87,66,198,49	44,24,173,34	182	89	0.000632200878047	0.00479758892131	0.241,0.406,0.254,0.293	0.492,0.574,0.359,0.413	-0.161
337	GID.7264	3594	NA	17	+	62387803	62389280	62387803	62387836	62389223	62389280	1068,2756,1327,860	202,250,297,320	2124,2829,2067,1741	200,278,232,236	1476	89	0.000451517036015	0.0036348838194	0.242,0.399,0.212,0.139	0.39,0.38,0.349,0.308	-0.109
338	GID.7264	3594	NA	17	+	62387803	62389280	62387803	62387836	62389223	62389280	1068,2756,1327,860	202,250,297,320	2124,2829,2067,1741	200,278,232,236	1476	89	0.000451517036015	0.0036348838194	0.242,0.399,0.212,0.139	0.39,0.38,0.349,0.308	-0.109
339	GID.7286	7681	RGS19	17	-	62890345	62891751	62890345	62890420	62891629	62891751	149,219,228,104	53,22,82,85	385,313,405,386	63,45,64,46	1298	89	0.000289660658672	0.00253423152716	0.162,0.406,0.16,0.077	0.295,0.323,0.303,0.365	-0.12
340	GID.7286	7681	RGS19	17	-	62890345	62891751	62890345	62890420	62891629	62891751	149,219,228,104	53,22,82,85	385,313,405,386	63,45,64,46	1298	89	0.000289660658672	0.00253423152716	0.162,0.406,0.16,0.077	0.295,0.323,0.303,0.365	-0.12
341	GID.7316	76	NA	18	-	6191688	6192491	6191688	6191844	6192178	6192491	74,98,78,43	44,44,78,86	121,71,134,116	53,42,52,40	423	89	0.00031372002975	0.00270559565372	0.261,0.319,0.174,0.095	0.324,0.262,0.352,0.379	-0.117
342	GID.7316	76	NA	18	-	6191688	6192491	6191688	6191844	6192178	6192491	74,98,78,43	44,44,78,86	121,71,134,116	53,42,52,40	423	89	0.00031372002975	0.00270559565372	0.261,0.319,0.174,0.095	0.324,0.262,0.352,0.379	-0.117
343	GID.7472	7034	STRIP2	18	-	19243874	19245081	19243874	19244009	19245006	19245081	11,8,12,6	1,0,4,1	4,5,7,4	1,0,0,0	1086	89	3.66446615747e-05	0.000476718339287	0.474,1.0,0.197,0.33	0.247,1.0,1.0,1.0	-0.311
344	GID.7472	7034	STRIP2	18	-	19243874	19245081	19243874	19244009	19245006	19245081	11,8,12,6	1,0,4,1	4,5,7,4	1,0,0,0	1086	89	3.66446615747e-05	0.000476718339287	0.474,1.0,0.197,0.33	0.247,1.0,1.0,1.0	-0.311
345	GID.7609	7483	NA	18	+	45398590	45400446	45398590	45398764	45399971	45400446	594,438,625,157	20,6,14,7	806,563,1107,362	9,3,16,3	1296	89	0.00118133596852	0.00776162476136	0.671,0.834,0.754,0.606	0.86,0.928,0.826,0.892	-0.16
346	GID.7609	7483	NA	18	+	45398590	45400446	45398590	45398764	45399971	45400446	594,438,625,157	20,6,14,7	806,563,1107,362	9,3,16,3	1296	89	0.00118133596852	0.00776162476136	0.671,0.834,0.754,0.606	0.86,0.928,0.826,0.892	-0.16
347	GID.7852	1607	SSH3	2	-	5193591	5194761	5193591	5194367	5194672	5194761	41,73,45,44	22,19,28,24	54,112,66,95	10,26,15,24	394	89	0.00118745181523	0.00779094376765	0.296,0.465,0.266,0.293	0.55,0.493,0.498,0.472	-0.173
348	GID.7852	1607	SSH3	2	-	5193591	5194761	5193591	5194367	5194672	5194761	41,73,45,44	22,19,28,24	54,112,66,95	10,26,15,24	394	89	0.00118745181523	0.00779094376765	0.296,0.465,0.266,0.293	0.55,0.493,0.498,0.472	-0.173
349	GID.7896	1940	MUS81	2	-	6465953	6466270	6465953	6466051	6466148	6466270	30,39,48,23	49,76,89,75	57,58,74,71	72,56,67,75	186	89	6.04932863368e-06	0.000104341678612	0.227,0.197,0.205,0.128	0.275,0.331,0.346,0.312	-0.127
350	GID.7896	1940	MUS81	2	-	6465953	6466270	6465953	6466051	6466148	6466270	30,39,48,23	49,76,89,75	57,58,74,71	72,56,67,75	186	89	6.04932863368e-06	0.000104341678612	0.227,0.197,0.205,0.128	0.275,0.331,0.346,0.312	-0.127
351	GID.7907	4573	NA	2	-	6619212	6620224	6619212	6619850	6619925	6620224	71,135,108,50	93,101,146,130	123,172,125,137	86,117,100,113	164	89	0.00081558395208	0.00583376730588	0.293,0.42,0.286,0.173	0.437,0.444,0.404,0.397	-0.128
352	GID.7907	4573	NA	2	-	6619212	6620224	6619212	6619850	6619925	6620224	71,135,108,50	93,101,146,130	123,172,125,137	86,117,100,113	164	89	0.00081558395208	0.00583376730588	0.293,0.42,0.286,0.173	0.437,0.444,0.404,0.397	-0.128
353	GID.799	2027	TIMM21	1	-	149848465	149848725	149848465	149848563	149848662	149848725	25,24,6,6	71,35,27,51	21,21,13,37	36,27,25,38	188	89	0.000758730894034	0.00548801243789	0.143,0.245,0.095,0.053	0.216,0.269,0.198,0.316	-0.116
354	GID.799	2027	TIMM21	1	-	149848465	149848725	149848465	149848563	149848662	149848725	25,24,6,6	71,35,27,51	21,21,13,37	36,27,25,38	188	89	0.000758730894034	0.00548801243789	0.143,0.245,0.095,0.053	0.216,0.269,0.198,0.316	-0.116
355	GID.8046	8555	NA	2	-	10816563	10817738	10816563	10816840	10817535	10817738	83,166,234,89	43,37,80,68	226,224,259,186	35,54,55,46	784	89	0.000187895758896	0.00177599239073	0.18,0.337,0.249,0.129	0.423,0.32,0.348,0.315	-0.128
356	GID.8046	8555	NA	2	-	10816563	10817738	10816563	10816840	10817535	10817738	83,166,234,89	43,37,80,68	226,224,259,186	35,54,55,46	784	89	0.000187895758896	0.00177599239073	0.18,0.337,0.249,0.129	0.423,0.32,0.348,0.315	-0.128
357	GID.8051	7453	STX3	2	-	11697515	11702236	11697515	11699290	11702118	11702236	2667,5746,1134,1421	7,20,10,18	3027,3656,2351,3920	7,8,4,5	2917	89	3.7398777423e-05	0.00048135295744	0.921,0.898,0.776,0.707	0.93,0.933,0.947,0.96	-0.117
358	GID.8051	7453	STX3	2	-	11697515	11702236	11697515	11699290	11702118	11702236	2667,5746,1134,1421	7,20,10,18	3027,3656,2351,3920	7,8,4,5	2917	89	3.7398777423e-05	0.00048135295744	0.921,0.898,0.776,0.707	0.93,0.933,0.947,0.96	-0.117
359	GID.8121	5031	NA	2	-	16135550	16136445	16135550	16136160	16136413	16136445	137,224,118,82	144,130,194,160	262,241,214,223	151,143,166,125	342	89	2.68527941552e-05	0.000371595283824	0.198,0.31,0.137,0.118	0.311,0.305,0.251,0.317	-0.105
360	GID.8121	5031	NA	2	-	16135550	16136445	16135550	16136160	16136413	16136445	137,224,118,82	144,130,194,160	262,241,214,223	151,143,166,125	342	89	2.68527941552e-05	0.000371595283824	0.198,0.31,0.137,0.118	0.311,0.305,0.251,0.317	-0.105
361	GID.8121	5027	NA	2	-	16135550	16136160	16135550	16135671	16136116	16136160	326,545,341,177	150,120,199,178	657,546,530,525	139,157,186,126	534	89	0.00159284635581	0.0098179154202	0.266,0.431,0.222,0.142	0.441,0.367,0.322,0.41	-0.12
362	GID.8121	5027	NA	2	-	16135550	16136160	16135550	16135671	16136116	16136160	326,545,341,177	150,120,199,178	657,546,530,525	139,157,186,126	534	89	0.00159284635581	0.0098179154202	0.266,0.431,0.222,0.142	0.441,0.367,0.322,0.41	-0.12
363	GID.8216	4721	NAV2	2	-	39263940	39267571	39263940	39267379	39267473	39267571	10,29,2,7	3,11,8,2	22,17,11,6	3,0,2,1	183	89	0.000746963576472	0.00543941060115	0.618,0.562,0.108,0.63	0.781,1.0,0.728,0.745	-0.334
364	GID.8216	4721	NAV2	2	-	39263940	39267571	39263940	39267379	39267473	39267571	10,29,2,7	3,11,8,2	22,17,11,6	3,0,2,1	183	89	0.000746963576472	0.00543941060115	0.618,0.562,0.108,0.63	0.781,1.0,0.728,0.745	-0.334
365	GID.8245	4097	NA	2	+	42300064	42303222	42300064	42300265	42303063	42303222	354,230,399,494	39,18,24,47	457,299,340,544	22,16,13,27	2887	89	0.000502244099668	0.00397586863581	0.219,0.283,0.339,0.245	0.39,0.366,0.446,0.383	-0.125
366	GID.8245	4097	NA	2	+	42300064	42303222	42300064	42300265	42303063	42303222	354,230,399,494	39,18,24,47	457,299,340,544	22,16,13,27	2887	89	0.000502244099668	0.00397586863581	0.219,0.283,0.339,0.245	0.39,0.366,0.446,0.383	-0.125
367	GID.8284	3655	JMJD4	2	-	50809056	50811411	50809056	50809182	50811245	50811411	302,338,132,69	42,20,41,46	373,333,342,257	29,11,35,29	2152	89	0.00154172775323	0.00956548889531	0.229,0.411,0.118,0.058	0.347,0.556,0.288,0.268	-0.161
368	GID.8284	3655	JMJD4	2	-	50809056	50811411	50809056	50809182	50811245	50811411	302,338,132,69	42,20,41,46	373,333,342,257	29,11,35,29	2152	89	0.00154172775323	0.00956548889531	0.229,0.411,0.118,0.058	0.347,0.556,0.288,0.268	-0.161
369	GID.8304	5521	NA	2	+	52291680	52292060	52291680	52291895	52291982	52292060	52,76,42,45	47,46,62,46	99,95,91,97	34,53,56,43	176	89	0.000506772386645	0.00399986518406	0.359,0.455,0.255,0.331	0.596,0.475,0.451,0.533	-0.164
370	GID.8304	5521	NA	2	+	52291680	52292060	52291680	52291895	52291982	52292060	52,76,42,45	47,46,62,46	99,95,91,97	34,53,56,43	176	89	0.000506772386645	0.00399986518406	0.359,0.455,0.255,0.331	0.596,0.475,0.451,0.533	-0.164
371	GID.8397	2153	NA	2	-	61271860	61273138	61271860	61272683	61272868	61273138	177,62,187,91	109,39,141,94	427,91,199,125	190,38,107,55	274	89	0.00018231334188	0.00173095481209	0.345,0.341,0.301,0.239	0.422,0.438,0.377,0.425	-0.109
372	GID.8397	2153	NA	2	-	61271860	61273138	61271860	61272683	61272868	61273138	177,62,187,91	109,39,141,94	427,91,199,125	190,38,107,55	274	89	0.00018231334188	0.00173095481209	0.345,0.341,0.301,0.239	0.422,0.438,0.377,0.425	-0.109
373	GID.8438	8221	DCAF15	2	-	65207680	65210474	65207680	65208115	65210303	65210474	624,932,519,247	81,53,98,99	977,955,887,957	78,49,68,54	2277	89	7.13282774272e-05	0.000813027162222	0.231,0.407,0.171,0.089	0.329,0.432,0.338,0.409	-0.152
374	GID.8438	8221	DCAF15	2	-	65207680	65210474	65207680	65208115	65210303	65210474	624,932,519,247	81,53,98,99	977,955,887,957	78,49,68,54	2277	89	7.13282774272e-05	0.000813027162222	0.231,0.407,0.171,0.089	0.329,0.432,0.338,0.409	-0.152
375	GID.8615	3441	RFX2	2	+	73042819	73048154	73042819	73043028	73048000	73048154	504,708,352,245	23,22,37,46	787,680,705,1195	21,26,31,43	5061	89	0.0010326470577	0.00703563341198	0.278,0.361,0.143,0.086	0.397,0.315,0.286,0.328	-0.115
376	GID.8615	3441	RFX2	2	+	73042819	73048154	73042819	73043028	73048000	73048154	504,708,352,245	23,22,37,46	787,680,705,1195	21,26,31,43	5061	89	0.0010326470577	0.00703563341198	0.278,0.361,0.143,0.086	0.397,0.315,0.286,0.328	-0.115
377	GID.8618	7506	CAPS	2	-	73124054	73124576	73124054	73124261	73124398	73124576	16,32,33,41	33,25,68,121	20,25,42,87	17,21,45,65	226	89	0.000292576470837	0.00255710023893	0.16,0.335,0.16,0.118	0.317,0.319,0.269,0.345	-0.119
378	GID.8618	7506	CAPS	2	-	73124054	73124576	73124054	73124261	73124398	73124576	16,32,33,41	33,25,68,121	20,25,42,87	17,21,45,65	226	89	0.000292576470837	0.00255710023893	0.16,0.335,0.16,0.118	0.317,0.319,0.269,0.345	-0.119
379	GID.8633	7929	DPP9	2	+	74151064	74151494	74151064	74151238	74151325	74151494	19,18,16,9	42,34,53,60	19,22,47,18	33,29,54,27	176	89	0.000162217458	0.0015809201977	0.186,0.211,0.132,0.071	0.225,0.277,0.306,0.252	-0.115
380	GID.8633	7929	DPP9	2	+	74151064	74151494	74151064	74151238	74151325	74151494	19,18,16,9	42,34,53,60	19,22,47,18	33,29,54,27	176	89	0.000162217458	0.0015809201977	0.186,0.211,0.132,0.071	0.225,0.277,0.306,0.252	-0.115
381	GID.8700	4831	NA	2	-	76403263	76404303	76403263	76403354	76404236	76404303	889,1268,839,613	188,224,288,351	1453,1366,1219,1352	185,232,260,216	971	89	0.000137616983206	0.0013743847061	0.302,0.342,0.211,0.138	0.419,0.351,0.301,0.365	-0.111
382	GID.8700	4831	NA	2	-	76403263	76404303	76403263	76403354	76404236	76404303	889,1268,839,613	188,224,288,351	1453,1366,1219,1352	185,232,260,216	971	89	0.000137616983206	0.0013743847061	0.302,0.342,0.211,0.138	0.419,0.351,0.301,0.365	-0.111
383	GID.8732	8704	NA	2	-	77192482	77192776	77192482	77192564	77192637	77192776	81,130,45,24	237,176,203,178	89,127,91,124	136,135,169,183	162	89	6.03181477932e-06	0.000104251917074	0.158,0.289,0.109,0.069	0.264,0.341,0.228,0.271	-0.12
384	GID.8732	8704	NA	2	-	77192482	77192776	77192482	77192564	77192637	77192776	81,130,45,24	237,176,203,178	89,127,91,124	136,135,169,183	162	89	6.03181477932e-06	0.000104251917074	0.158,0.289,0.109,0.069	0.264,0.341,0.228,0.271	-0.12
385	GID.8732	8703	NA	2	-	77189845	77192369	77189845	77191924	77192298	77192369	944,1289,679,449	528,514,621,613	1327,1473,1194,1129	500,557,466,580	463	89	3.70470062472e-05	0.000479741736862	0.256,0.325,0.174,0.123	0.338,0.337,0.33,0.272	-0.1
386	GID.8732	8703	NA	2	-	77189845	77192369	77189845	77191924	77192298	77192369	944,1289,679,449	528,514,621,613	1327,1473,1194,1129	500,557,466,580	463	89	3.70470062472e-05	0.000479741736862	0.256,0.325,0.174,0.123	0.338,0.337,0.33,0.272	-0.1
387	GID.8815	6540	PRR7	2	-	80522188	80522680	80522188	80522301	80522446	80522680	8,8,15,5	2,3,2,1	17,10,9,12	2,1,0,0	234	89	0.0006592618023	0.00493231588467	0.603,0.504,0.74,0.655	0.764,0.792,1.0,1.0	-0.264
388	GID.8815	6540	PRR7	2	-	80522188	80522680	80522188	80522301	80522446	80522680	8,8,15,5	2,3,2,1	17,10,9,12	2,1,0,0	234	89	0.0006592618023	0.00493231588467	0.603,0.504,0.74,0.655	0.764,0.792,1.0,1.0	-0.264
389	GID.9179	5199	TMCO6	2	+	142356539	142356979	142356539	142356625	142356862	142356979	57,110,77,49	67,63,106,106	104,165,124,113	73,70,82,61	326	89	3.56221637881e-05	0.000466281460775	0.188,0.323,0.165,0.112	0.28,0.392,0.292,0.336	-0.128
390	GID.9179	5199	TMCO6	2	+	142356539	142356979	142356539	142356625	142356862	142356979	57,110,77,49	67,63,106,106	104,165,124,113	73,70,82,61	326	89	3.56221637881e-05	0.000466281460775	0.188,0.323,0.165,0.112	0.28,0.392,0.292,0.336	-0.128
391	GID.9179	5200	TMCO6	2	+	142357733	142358376	142357733	142357828	142358208	142358376	108,228,200,113	50,71,83,65	244,277,263,241	56,63,76,66	469	89	0.000145233912467	0.00143763668517	0.291,0.379,0.314,0.248	0.453,0.455,0.396,0.409	-0.12
392	GID.9179	5200	TMCO6	2	+	142357733	142358376	142357733	142357828	142358208	142358376	108,228,200,113	50,71,83,65	244,277,263,241	56,63,76,66	469	89	0.000145233912467	0.00143763668517	0.291,0.379,0.314,0.248	0.453,0.455,0.396,0.409	-0.12
393	GID.9183	7142	NA	2	+	142405468	142405923	142405468	142405576	142405824	142405923	37,59,25,16	43,42,44,52	60,44,50,63	39,35,34,29	337	89	0.000112007495143	0.00116391592192	0.185,0.271,0.13,0.075	0.289,0.249,0.28,0.365	-0.131
394	GID.9183	7142	NA	2	+	142405468	142405923	142405468	142405576	142405824	142405923	37,59,25,16	43,42,44,52	60,44,50,63	39,35,34,29	337	89	0.000112007495143	0.00116391592192	0.185,0.271,0.13,0.075	0.289,0.249,0.28,0.365	-0.131
395	GID.9360	3141	NA	3	-	6390099	6390876	6390099	6390267	6390768	6390876	100,88,143,92	0,1,4,7	127,144,151,127	2,0,0,0	590	89	3.6853766444e-05	0.0004787032945	1.0,0.93,0.844,0.665	0.905,1.0,1.0,1.0	-0.117
396	GID.9360	3141	NA	3	-	6390099	6390876	6390099	6390267	6390768	6390876	100,88,143,92	0,1,4,7	127,144,151,127	2,0,0,0	590	89	3.6853766444e-05	0.0004787032945	1.0,0.93,0.844,0.665	0.905,1.0,1.0,1.0	-0.117
397	GID.9421	1289	NA	3	-	8593992	8594284	8593992	8594053	8594133	8594284	9,11,8,4	53,49,51,29	20,26,21,24	63,37,52,39	169	89	1.11874607551e-05	0.000174166553557	0.082,0.106,0.076,0.068	0.143,0.27,0.175,0.245	-0.125
398	GID.9421	1289	NA	3	-	8593992	8594284	8593992	8594053	8594133	8594284	9,11,8,4	53,49,51,29	20,26,21,24	63,37,52,39	169	89	1.11874607551e-05	0.000174166553557	0.082,0.106,0.076,0.068	0.143,0.27,0.175,0.245	-0.125
399	GID.9537	6315	NA	3	+	17393748	17394283	17393748	17393903	17394063	17394283	11,24,10,6	0,1,1,0	11,18,11,20	1,3,1,2	249	89	0.00110108849365	0.0073426129549	1.0,0.896,0.781,1.0	0.797,0.682,0.797,0.781	0.155
400	GID.9537	6315	NA	3	+	17393748	17394283	17393748	17393903	17394063	17394283	11,24,10,6	0,1,1,0	11,18,11,20	1,3,1,2	249	89	0.00110108849365	0.0073426129549	1.0,0.896,0.781,1.0	0.797,0.682,0.797,0.781	0.155
401	GID.9694	2624	NA	3	-	32189174	32192101	32189174	32189333	32190447	32192101	145,118,242,61	43,29,77,36	115,183,238,181	17,40,33,29	1203	89	1.2179357528e-05	0.000187881564489	0.2,0.231,0.189,0.111	0.334,0.253,0.348,0.316	-0.13
402	GID.9694	2624	NA	3	-	32189174	32192101	32189174	32189333	32190447	32192101	145,118,242,61	43,29,77,36	115,183,238,181	17,40,33,29	1203	89	1.2179357528e-05	0.000187881564489	0.2,0.231,0.189,0.111	0.334,0.253,0.348,0.316	-0.13
403	GID.9810	843	NA	3	-	41296523	41296810	41296523	41296617	41296685	41296810	42,76,48,34	9,4,7,12	79,94,59,95	4,8,1,4	157	89	0.000561451917453	0.00435433726091	0.726,0.915,0.795,0.616	0.918,0.869,0.971,0.931	-0.159
404	GID.9810	843	NA	3	-	41296523	41296810	41296523	41296617	41296685	41296810	42,76,48,34	9,4,7,12	79,94,59,95	4,8,1,4	157	89	0.000561451917453	0.00435433726091	0.726,0.915,0.795,0.616	0.918,0.869,0.971,0.931	-0.159
405	GID.9862	6565	NA	3	-	40379507	40380511	40379507	40379576	40380233	40380511	104,179,155,85	54,40,93,80	187,187,227,177	36,42,72,37	746	89	4.84253048623e-05	0.000592987198991	0.187,0.348,0.166,0.112	0.383,0.347,0.273,0.363	-0.138
406	GID.9862	6565	NA	3	-	40379507	40380511	40379507	40379576	40380233	40380511	104,179,155,85	54,40,93,80	187,187,227,177	36,42,72,37	746	89	4.84253048623e-05	0.000592987198991	0.187,0.348,0.166,0.112	0.383,0.347,0.273,0.363	-0.138
407	GID.9867	8187	NA	3	-	40513460	40513758	40513460	40513592	40513675	40513758	169,276,270,170	168,175,292,312	298,338,301,327	172,201,198,228	172	89	0.000689823626481	0.00512916268013	0.342,0.449,0.324,0.22	0.473,0.465,0.44,0.426	-0.117
408	GID.9867	8187	NA	3	-	40513460	40513758	40513460	40513592	40513675	40513758	169,276,270,170	168,175,292,312	298,338,301,327	172,201,198,228	172	89	0.000689823626481	0.00512916268013	0.342,0.449,0.324,0.22	0.473,0.465,0.44,0.426	-0.117
409	GID.9892	8860	RHBDF1	3	+	41566610	41567589	41566610	41566764	41566973	41567589	298,641,489,236	142,149,210,164	624,845,661,502	150,173,162,147	298	89	0.000948531274568	0.00656299948065	0.385,0.562,0.41,0.301	0.554,0.593,0.549,0.505	-0.136
410	GID.9892	8860	RHBDF1	3	+	41566610	41567589	41566610	41566764	41566973	41567589	298,641,489,236	142,149,210,164	624,845,661,502	150,173,162,147	298	89	0.000948531274568	0.00656299948065	0.385,0.562,0.41,0.301	0.554,0.593,0.549,0.505	-0.136
